# Supplementary material for: Extensive Transcriptome Changes Underlying the Flower Color Intensity Variation in Paeonia ostii
Source: Front Plant Sci. 2016 Jan 6;6:1205. doi: 10.3389/fpls.2015.01205 (PMC4702479; doi:10.3389/fpls.2015.01205)
Supplement: Supplementary file 1 [file Table1.XLSX]

## Sheet: Sheet1
Table S1 List of primers used for qRT-PCR and amplicon characteristics.
Primers used for qRT-PCR were designed according to gene-specific sequences of each gene.
PCR efficiencies were caculated according to the equation Efficiency% = (10-1/slope – 1) × 100%
Gene	Forward primer sequence (5' - 3')	Reverse primer sequence (5' - 3')	Amplicon length (bp)	PCR efficiency (%)	Regression coefficient (R2)
PoCHS1 (Unigene38349_All)	GGCTGTTATGGTGGTGTTACTGG	AGGTCTCTCCCGAGTTTGAAGTTT	326	0.94171	0.998
PoCHS2 (Unigene517_All)	GCCAAGGATTTAGCAGAGAACAACA	TCAGCACCGACAATAACCGCA	161	1.0178	0.9981
PoCHI3 (CL6731.Contig3_All)	ATACATCTTTCCAGCGGACCAA	TTGCCCAATGAGTTGTGACTTATG	228	0.990461	0.9902
PoF3H13 (CL2404.Contig9_All)	GAACCCGAATACAACAGAGCAGAA	CATGATTGACAAGAAGAAAGAAACCC	268	1.06519	0.9965
PoF3H18 (Unigene12164_All)	TCATTGTATTGCCTTTTTCGTCCA	GTTCCCCTGTTTCTGTTTCAGTCAT	203	0.988417	0.9996
PoF3H20 (Unigene540_All)	GGCTGCGAGGATAGAAACCAA	CTGAGATAATCCCTCCAGTTGTGC	254	0.966463	0.9985
PoF3'H11 (Unigene21332_All)	GTCTTACAGCAACACGACCACACC	TATTTTCCTGAAGTTTCGCCACC	129	1.005	0.9998
PoF3'H12 (Unigene26923_All)	AGGGTGGGAAACTCACTGACATT	GAAGGGGAGATTTGGGAGGTC	209	0.947312	0.9974
PoF3'H14 (Unigene29046_All)	CCAGAACGATTTGTTGGAAAGTGC	CAGGAACGACGAGGAGAGGGA	247	1.06519	0.998
PoF3'H22 (Unigene11239_All)	GCGATGATAGGGTGGATTGAGAA	CGTCCCAGCACCTTCCATAACTC	195	1.04664	0.9999
PoDFR6 (Unigene397_All)	GTATGATGAAACCTGCTGGAGTGAC	TTCATTACCTGTGATTGGAGAAAGTG	229	0.976323	0.9951
PoLDOX1 (CL8779.Contig2_All)	AAGATTAGAACTAGAAGTCGGTGGC	ATGTTGTGGAGGATGAAAGTGAG	147	1.02651	0.9999
PoMATE1 (CL3250.Contig6_All)	CTTGGAACAGAAGCAAAAGAGACG	CGCACAGAGTTTCAGTCGCAC	253	1.00923	0.988
PoMATE2 (Unigene15337_All)	TGCTGAAAAGAACTACGACAAGGC	GGAGTAGGCAGAGTAAGCAAAATCAG	262	1.01996	0.9912
PoMATE3 (Unigene23087_All)	ACATTCCATCAGCCTCATCAGCAT	AGAGAAGAACCGCAGGAGCACC	186	0.960639	0.9967
PoMRP1 (CL8422.Contig3_All)	AGCGTGCTACATTATTCAACCCTTC	ATCAGTTGACGCCCGACTTAGAAT	224	1.05584	0.9982
PoMRP2 (Unigene15095_All)	GGAGGCTCTGGATAAATGTCAACT	TGGTCTTTGAACTCTTTGCTAATGA	237	0.94171	0.9999
PoMYB2 (Unigene2047_All)	ACTATCTCAGACCAGACCTCAAACGA	GATTCAGGCGATGGTTATTAGGGT	213	0.974336	0.9965
PoSPL1 (Unigene24255_All)	CGAAGAAAGCCTCAACAACCAC	CTTTCTGGAGATGCTATGTTGTGGA	263	0.949194	0.9991
PoGAPDH (CL1534.Contig2_All)	CCCTTCATCACCACCGATTACAT	TGACCTTCTTAGCACCACCCTTT	259	0.930698	0.9999
