# Supplementary material for: Extensive Transcriptome Changes Underlying the Flower Color Intensity Variation in Paeonia ostii
Source: Front Plant Sci. 2016 Jan 6;6:1205. doi: 10.3389/fpls.2015.01205 (PMC4702479; doi:10.3389/fpls.2015.01205)
Supplement: Supplementary file 2 [file Table2.XLSX]

## Sheet: Sheet1
Table S2 Length distribution of assembled contigs and unigenes in P. ostii
	Color class					Color class
	I	II	III	IV	All	I	II	III	IV	All
Nucleotides length (bp)	Number					Percent
Contig
100-200	44214	43373	44525	43604	-	0.510902	0.510757	0.506127	0.502617	-
200-300	12027	11869	12481	12073	-	0.138975	0.139768	0.141875	0.139164	-
300-400	5875	5605	5818	5955	-	0.0678869	0.0660041	0.0661347	0.0686424	-
400-500	3649	3517	3662	3607	-	0.042165	0.0414159	0.0416269	0.0415773	-
500-600	2634	2523	2640	2644	-	0.0304364	0.0297107	0.0300095	0.030477	-
600-700	2184	2147	2154	2210	-	0.0252366	0.0252829	0.0244851	0.0254743	-
700-800	1741	1705	1805	1851	-	0.0201176	0.020078	0.0205179	0.0213362	-
800-900	1583	1596	1588	1595	-	0.0182919	0.0187944	0.0180512	0.0183853	-
900-1000	1346	1378	1442	1419	-	0.0155533	0.0162272	0.0163916	0.0163566	-
1000-1100	1200	1197	1278	1286	-	0.0138663	0.0140958	0.0145273	0.0148235	-
1100-1200	1119	1123	1157	1107	-	0.0129303	0.0132244	0.0131519	0.0127602	-
1200-1300	1017	1002	1055	1075	-	0.0117517	0.0117995	0.0119925	0.0123914	-
1300-1400	941	898	939	969	-	0.0108735	0.0105748	0.0106739	0.0111695	-
1400-1500	851	834	865	878	-	0.00983349	0.00982112	0.00983267	0.0101206	-
1500-1600	768	803	797	804	-	0.00887441	0.00945607	0.0090597	0.00926758	-
1600-1700	724	746	728	727	-	0.00836598	0.00878484	0.00827536	0.00838002	-
1700-1800	678	650	679	683	-	0.00783444	0.00765435	0.00771836	0.00787284	-
1800-1900	586	584	608	591	-	0.00677136	0.00687714	0.00691129	0.00681237	-
1900-2000	472	493	484	523	-	0.00545406	0.00580553	0.00550175	0.00602854	-
2000-2100	398	371	438	420	-	0.00459898	0.00436887	0.00497886	0.00484128	-
2100-2200	335	348	365	343	-	0.003871	0.00409802	0.00414905	0.00395371	-
2200-2300	305	310	317	313	-	0.00352434	0.00365054	0.00360342	0.0036079	-
2300-2400	261	250	286	269	-	0.00301591	0.00294398	0.00325103	0.00310072	-
2400-2500	220	226	235	230	-	0.00254215	0.00266136	0.0026713	0.00265117	-
2500-2600	206	207	212	227	-	0.00238037	0.00243762	0.00240986	0.00261659	-
2600-2700	165	144	180	172	-	0.00190661	0.00169573	0.00204611	0.00198262	-
2700-2800	142	156	162	162	-	0.00164084	0.00183704	0.0018415	0.00186735	-
2800-2900	130	114	155	144	-	0.00150218	0.00134246	0.00176192	0.00165987	-
2900-3000	114	105	120	131	-	0.00131729	0.00123647	0.00136407	0.00151002	-
>= 3000	656	645	797	742	-	0.00758022	0.00759547	0.0090597	0.00855292	-
Unigene
100-200	11718	11613	11827	11564	0	0.196835	0.199642	0.194111	0.189898	0
200-300	10821	10612	11055	10691	13014	0.181768	0.182434	0.181441	0.175562	0.195696
300-400	5533	5347	5449	5563	7072	0.0929416	0.0919218	0.089432	0.0913525	0.106344
400-500	3764	3561	3781	3622	5006	0.0632265	0.0612182	0.0620558	0.0594785	0.0752771
500-600	2971	2830	2960	2984	4009	0.0499059	0.0486513	0.0485811	0.0490016	0.0602848
600-700	2638	2552	2610	2664	3711	0.0443123	0.0438722	0.0428367	0.0437467	0.0558037
700-800	2283	2208	2359	2412	3434	0.0383491	0.0379584	0.0387172	0.0396085	0.0516383
800-900	2122	2113	2130	2204	3110	0.0356447	0.0363252	0.0349587	0.0361929	0.0467662
900-1000	1839	1822	1963	1930	2794	0.0308909	0.0313225	0.0322178	0.0316934	0.0420144
1000-1100	1638	1645	1708	1837	2456	0.0275146	0.0282797	0.0280326	0.0301662	0.0369318
1100-1200	1515	1515	1602	1601	2182	0.0254485	0.0260448	0.0262929	0.0262907	0.0328115
1200-1300	1360	1361	1472	1505	1996	0.0228449	0.0233973	0.0241593	0.0247143	0.0300146
1300-1400	1279	1220	1298	1402	1903	0.0214842	0.0209734	0.0213035	0.0230229	0.0286161
1400-1500	1225	1200	1249	1299	1796	0.0205772	0.0206295	0.0204993	0.0213315	0.0270071
1500-1600	1091	1102	1134	1190	1662	0.0183263	0.0189448	0.0186118	0.0195415	0.0249921
1600-1700	992	1063	1069	1076	1538	0.0166633	0.0182743	0.017545	0.0176695	0.0231275
1700-1800	955	903	942	996	1347	0.0160418	0.0155237	0.0154606	0.0163558	0.0202553
1800-1900	790	791	861	848	1190	0.0132702	0.0135983	0.0141312	0.0139254	0.0178945
1900-2000	663	694	678	783	1057	0.0111369	0.0119308	0.0111277	0.012858	0.0158945
2000-2100	567	507	616	609	861	0.00952429	0.00871598	0.0101101	0.0100007	0.0129472
2100-2200	523	479	537	545	767	0.00878519	0.00823463	0.00881354	0.00894968	0.0115337
2200-2300	460	415	453	442	697	0.00772694	0.00713438	0.00743488	0.00725828	0.010481
2300-2400	392	335	435	399	603	0.00658469	0.00575908	0.00713946	0.00655215	0.00906753
2400-2500	329	316	342	331	522	0.00552644	0.00543245	0.00561309	0.0054355	0.00784951
2500-2600	297	281	312	328	459	0.00498891	0.00483075	0.00512071	0.00538623	0.00690215
2600-2700	257	225	275	279	419	0.00431701	0.00386804	0.00451345	0.00458158	0.00630066
2700-2800	225	227	261	266	374	0.00377948	0.00390242	0.00428367	0.0043681	0.00562398
2800-2900	183	175	212	213	343	0.00307398	0.00300848	0.00347946	0.00349777	0.00515782
2900-3000	159	144	177	179	283	0.00267083	0.00247555	0.00290502	0.00293944	0.00425558
>= 3000	943	913	1162	1134	1896	0.0158402	0.0156956	0.0190714	0.0186219	0.0285108
