# Supplementary material for: Extensive Transcriptome Changes Underlying the Flower Color Intensity Variation in Paeonia ostii
Source: Front Plant Sci. 2016 Jan 6;6:1205. doi: 10.3389/fpls.2015.01205 (PMC4702479; doi:10.3389/fpls.2015.01205)
Supplement: Supplementary file 3 [file Table3.XLSX]

## Sheet: Sheet1
Table S3 Annotation results of P. ostii unigenes
geneID	geneLength	TAIR_ID	TAIR_Evalue	TAIR_annotation	Nr-ID	Nr-Evalue	Nr-annotation	Swissprot-ID	Swissprot-Evalue	Swissprot-annotation	KO_id	KEGG-Evalue	KEGG-Gene	ko_definition	GO-BiologicalProcess	GO-MolecularFunction	Go-CellularComponent
CL1.Contig1_All	2310	AT2G36380.1	3e-137	| Symbols: PDR6, ATPDR6 | pleiotropic drug resistance 6 | chr2:15257583-15263627 FORWARD LENGTH=1453	gi|147845531|emb|CAN80610.1|	1e-177	hypothetical protein VITISV_042903 [Vitis vinifera]	sp|Q7PC87|AB34G_ARATH	1e-142	ABC transporter G family member 34 OS=Arabidopsis thaliana GN=ABCG34 PE=2 SV=1	K12843	6e-10	vvi:100248403	U4/U6 small nuclear ribonucleoprotein PRP3	GO:0006200//ATP catabolic process	GO:0015416//organic phosphonate transmembrane-transporting ATPase activity;GO:0005524//ATP binding	GO:0005886//plasma membrane
CL1.Contig2_All	1975	--	--	--	--	--	--	--	--	--	--	--	--	--	-	-	-
CL1.Contig3_All	2052	--	--	--	--	--	--	--	--	--	--	--	--	--	-	-	-
CL1.Contig4_All	672	--	--	--	--	--	--	--	--	--	--	--	--	--	-	-	-
CL1.Contig5_All	623	--	--	--	--	--	--	--	--	--	--	--	--	--	-	-	-
CL1.Contig6_All	2444	--	--	--	--	--	--	--	--	--	--	--	--	--	-	-	-
CL1.Contig7_All	792	--	--	--	--	--	--	--	--	--	--	--	--	--	-	-	-
CL1.Contig8_All	849	--	--	--	--	--	--	--	--	--	--	--	--	--	-	-	-
CL1.Contig9_All	689	--	--	--	--	--	--	--	--	--	--	--	--	--	-	-	-
CL10.Contig1_All	2873	AT4G10770.1	0	| Symbols: ATOPT7, OPT7 | oligopeptide transporter 7 | chr4:6628646-6632517 REVERSE LENGTH=766	gi|225431112|ref|XP_002265734.1|	0	PREDICTED: oligopeptide transporter 7-like [Vitis vinifera]	sp|O82485|OPT7_ARATH	0	Oligopeptide transporter 7 OS=Arabidopsis thaliana GN=OPT7 PE=2 SV=1	--	--	--	--	GO:0006857//oligopeptide transport;GO:0055085//transmembrane transport	-	GO:0005886//plasma membrane
CL10.Contig2_All	2784	AT4G10770.1	0	| Symbols: ATOPT7, OPT7 | oligopeptide transporter 7 | chr4:6628646-6632517 REVERSE LENGTH=766	gi|297735002|emb|CBI17364.3|	0	unnamed protein product [Vitis vinifera]	sp|O82485|OPT7_ARATH	0	Oligopeptide transporter 7 OS=Arabidopsis thaliana GN=OPT7 PE=2 SV=1	--	--	--	--	GO:0006857//oligopeptide transport;GO:0055085//transmembrane transport	-	GO:0005886//plasma membrane
CL10.Contig3_All	928	AT4G10770.1	2e-101	| Symbols: ATOPT7, OPT7 | oligopeptide transporter 7 | chr4:6628646-6632517 REVERSE LENGTH=766	gi|297735002|emb|CBI17364.3|	8e-109	unnamed protein product [Vitis vinifera]	sp|O82485|OPT7_ARATH	4e-87	Oligopeptide transporter 7 OS=Arabidopsis thaliana GN=OPT7 PE=2 SV=1	--	--	--	--	GO:0006857//oligopeptide transport;GO:0055085//transmembrane transport	-	GO:0005886//plasma membrane
CL100.Contig1_All	405	--	--	--	--	--	--	--	--	--	--	--	--	--	-	-	-
CL100.Contig2_All	250	--	--	--	--	--	--	--	--	--	--	--	--	--	-	-	-
CL1000.Contig1_All	2729	AT1G56070.1	0	| Symbols: LOS1 | Ribosomal protein S5/Elongation factor G/III/V family protein | chr1:20968245-20971077 REVERSE LENGTH=843	gi|462410673|gb|EMJ16007.1|	0	hypothetical protein PRUPE_ppa001368m1g, partial [Prunus persica]	sp|O23755|EF2_BETVU	0	Elongation factor 2 OS=Beta vulgaris PE=2 SV=1	K03234	0	mtr:MTR_2g069050	elongation factor 2	GO:0006414//translational elongation;GO:0006184//GTP catabolic process;GO:0009409//response to cold	GO:0003746//translation elongation factor activity;GO:0005525//GTP binding;GO:0003924//GTPase activity;GO:0005507//copper ion binding	GO:0009507//chloroplast;GO:0005730//nucleolus;GO:0005829//cytosol;GO:0005886//plasma membrane
CL1000.Contig2_All	3054	AT1G56070.1	0	| Symbols: LOS1 | Ribosomal protein S5/Elongation factor G/III/V family protein | chr1:20968245-20971077 REVERSE LENGTH=843	gi|388540218|gb|AFK64817.1|	0	translation elongation factor 2 [Prunus persica]	sp|O23755|EF2_BETVU	0	Elongation factor 2 OS=Beta vulgaris PE=2 SV=1	K03234	0	rcu:RCOM_1575900	elongation factor 2	GO:0006414//translational elongation;GO:0006184//GTP catabolic process;GO:0009409//response to cold	GO:0003746//translation elongation factor activity;GO:0005525//GTP binding;GO:0003924//GTPase activity;GO:0005507//copper ion binding	GO:0005774//vacuolar membrane;GO:0048046//apoplast;GO:0009507//chloroplast;GO:0005794//Golgi apparatus;GO:0005730//nucleolus;GO:0005829//cytosol;GO:0009506//plasmodesma;GO:0005886//plasma membrane
CL1000.Contig3_All	3040	AT1G56070.1	0	| Symbols: LOS1 | Ribosomal protein S5/Elongation factor G/III/V family protein | chr1:20968245-20971077 REVERSE LENGTH=843	gi|388540218|gb|AFK64817.1|	0	translation elongation factor 2 [Prunus persica]	sp|O23755|EF2_BETVU	0	Elongation factor 2 OS=Beta vulgaris PE=2 SV=1	K03234	0	rcu:RCOM_1575900	elongation factor 2	GO:0006414//translational elongation;GO:0006184//GTP catabolic process;GO:0009409//response to cold	GO:0003746//translation elongation factor activity;GO:0005525//GTP binding;GO:0003924//GTPase activity;GO:0005507//copper ion binding	GO:0005774//vacuolar membrane;GO:0048046//apoplast;GO:0009507//chloroplast;GO:0005794//Golgi apparatus;GO:0005730//nucleolus;GO:0005829//cytosol;GO:0009506//plasmodesma;GO:0005886//plasma membrane
CL1000.Contig4_All	213	AT3G12915.2	4e-12	| Symbols: | Ribosomal protein S5/Elongation factor G/III/V family protein | chr3:4112999-4115708 FORWARD LENGTH=767	gi|413952473|gb|AFW85122.1|	2e-19	putative translation elongation factor family protein [Zea mays]	sp|P28996|EF2_PARKE	7e-17	Elongation factor 2 OS=Parachlorella kessleri PE=2 SV=1	K03234	1e-20	zma:100285098	elongation factor 2	GO:0006414//translational elongation;GO:0006184//GTP catabolic process;GO:0009409//response to cold	GO:0003746//translation elongation factor activity;GO:0005525//GTP binding;GO:0003924//GTPase activity;GO:0005507//copper ion binding	GO:0033009;GO:0009507//chloroplast;GO:0005730//nucleolus;GO:0005829//cytosol;GO:0005886//plasma membrane
CL1000.Contig5_All	3062	AT1G56070.1	0	| Symbols: LOS1 | Ribosomal protein S5/Elongation factor G/III/V family protein | chr1:20968245-20971077 REVERSE LENGTH=843	gi|388540218|gb|AFK64817.1|	0	translation elongation factor 2 [Prunus persica]	sp|O23755|EF2_BETVU	0	Elongation factor 2 OS=Beta vulgaris PE=2 SV=1	K03234	0	rcu:RCOM_1575900	elongation factor 2	GO:0006414//translational elongation;GO:0006184//GTP catabolic process;GO:0009409//response to cold	GO:0003746//translation elongation factor activity;GO:0005525//GTP binding;GO:0003924//GTPase activity;GO:0005507//copper ion binding	GO:0005774//vacuolar membrane;GO:0048046//apoplast;GO:0009507//chloroplast;GO:0005794//Golgi apparatus;GO:0005730//nucleolus;GO:0005829//cytosol;GO:0009506//plasmodesma;GO:0005886//plasma membrane
CL1000.Contig6_All	232	AT1G56070.1	4e-42	| Symbols: LOS1 | Ribosomal protein S5/Elongation factor G/III/V family protein | chr1:20968245-20971077 REVERSE LENGTH=843	gi|470115784|ref|XP_004294071.1|	3e-38	PREDICTED: elongation factor 2-like [Fragaria vesca subsp. vesca]	sp|O23755|EF2_BETVU	4e-37	Elongation factor 2 OS=Beta vulgaris PE=2 SV=1	K03234	6e-39	vvi:100261253	elongation factor 2	GO:0006414//translational elongation;GO:0006184//GTP catabolic process;GO:0009409//response to cold	GO:0003746//translation elongation factor activity;GO:0005525//GTP binding;GO:0003924//GTPase activity;GO:0005507//copper ion binding	GO:0009507//chloroplast;GO:0005730//nucleolus;GO:0005829//cytosol;GO:0005886//plasma membrane
CL1001.Contig1_All	1022	--	--	--	--	--	--	--	--	--	--	--	--	--	-	-	-
CL1001.Contig2_All	828	--	--	--	--	--	--	--	--	--	--	--	--	--	-	-	-
CL1001.Contig3_All	1071	--	--	--	--	--	--	--	--	--	--	--	--	--	-	-	-
CL1001.Contig4_All	1167	AT4G02210.2	1e-09	| Symbols: | unknown protein; FUNCTIONS IN: molecular_function unknown; INVOLVED IN: biological_process unknown; LOCATED IN: cellular_component unknown; EXPRESSED IN: 22 plant structures; EXPRESSED DURING: 13 growth stages; BEST Arabidopsis thaliana protein match is: unknown protein (TAIR:AT2G24960.2). | chr4:974320-975917 REVERSE LENGTH=439	gi|462409358|gb|EMJ14692.1|	1e-27	hypothetical protein PRUPE_ppa022346mg, partial [Prunus persica]	--	--	--	--	--	--	--	-	-	-
CL1002.Contig1_All	202	--	--	--	--	--	--	--	--	--	--	--	--	--	-	-	-
CL1002.Contig2_All	424	--	--	--	--	--	--	--	--	--	--	--	--	--	-	-	-
CL1002.Contig3_All	241	--	--	--	--	--	--	--	--	--	--	--	--	--	-	-	-
CL1003.Contig1_All	1038	AT4G10250.1	4e-68	| Symbols: ATHSP22.0 | HSP20-like chaperones superfamily protein | chr4:6370537-6371124 FORWARD LENGTH=195	gi|462395647|gb|EMJ01446.1|	1e-72	hypothetical protein PRUPE_ppa015151mg [Prunus persica]	sp|P30236|HSP41_SOYBN	4e-72	22.0 kDa class IV heat shock protein OS=Glycine max GN=HSP22.0 PE=3 SV=1	K13993	5e-72	gmx:100500319	HSP20 family protein	GO:0006457//protein folding;GO:0009644//response to high light intensity;GO:0042542//response to hydrogen peroxide;GO:0009408//response to heat	-	GO:0009507//chloroplast;GO:0005783//endoplasmic reticulum
CL1004.Contig1_All	888	AT5G08350.1	3e-67	| Symbols: | GRAM domain-containing protein / ABA-responsive protein-related | chr5:2686417-2687175 REVERSE LENGTH=222	gi|225463675|ref|XP_002275935.1|	1e-75	PREDICTED: GEM-like protein 4 [Vitis vinifera] >gi|297742758|emb|CBI35392.3| unnamed protein product [Vitis vinifera]	sp|Q9FTA0|GEML4_ARATH	2e-55	GEM-like protein 4 OS=Arabidopsis thaliana GN=At5g08350 PE=2 SV=1	--	--	--	--	-	-	-
CL1004.Contig2_All	465	AT5G23370.1	3e-31	| Symbols: | GRAM domain-containing protein / ABA-responsive protein-related | chr5:7863542-7864201 REVERSE LENGTH=219	gi|225463675|ref|XP_002275935.1|	4e-38	PREDICTED: GEM-like protein 4 [Vitis vinifera] >gi|297742758|emb|CBI35392.3| unnamed protein product [Vitis vinifera]	sp|Q9FTA0|GEML4_ARATH	3e-25	GEM-like protein 4 OS=Arabidopsis thaliana GN=At5g08350 PE=2 SV=1	--	--	--	--	-	-	-
CL1004.Contig3_All	998	AT5G08350.1	2e-68	| Symbols: | GRAM domain-containing protein / ABA-responsive protein-related | chr5:2686417-2687175 REVERSE LENGTH=222	gi|462424090|gb|EMJ28353.1|	2e-70	hypothetical protein PRUPE_ppa026708mg [Prunus persica]	sp|Q9FTA0|GEML4_ARATH	1e-56	GEM-like protein 4 OS=Arabidopsis thaliana GN=At5g08350 PE=2 SV=1	--	--	--	--	-	-	-
CL1004.Contig4_All	269	AT5G08350.1	6e-28	| Symbols: | GRAM domain-containing protein / ABA-responsive protein-related | chr5:2686417-2687175 REVERSE LENGTH=222	gi|255544121|ref|XP_002513123.1|	6e-29	conserved hypothetical protein [Ricinus communis] >gi|223548134|gb|EEF49626.1| conserved hypothetical protein [Ricinus communis]	sp|Q9FTA0|GEML4_ARATH	3e-23	GEM-like protein 4 OS=Arabidopsis thaliana GN=At5g08350 PE=2 SV=1	--	--	--	--	-	-	-
CL1006.Contig1_All	888	--	--	--	--	--	--	--	--	--	--	--	--	--	-	-	-
CL1006.Contig2_All	743	--	--	--	--	--	--	--	--	--	--	--	--	--	-	-	-
CL1006.Contig3_All	1005	--	--	--	--	--	--	--	--	--	--	--	--	--	-	-	-
CL1006.Contig4_All	1935	AT4G36730.1	2e-92	| Symbols: GBF1 | G-box binding factor 1 | chr4:17309850-17311752 REVERSE LENGTH=315	gi|462397839|gb|EMJ03507.1|	1e-141	hypothetical protein PRUPE_ppa008024mg [Prunus persica]	sp|P42774|GBF1_ARATH	7e-100	G-box-binding factor 1 OS=Arabidopsis thaliana GN=GBF1 PE=2 SV=2	K09060	1e-137	vvi:100258205	plant G-box-binding factor	GO:0031323//regulation of cellular metabolic process;GO:0010468//regulation of gene expression;GO:0006351//transcription, DNA-dependent	GO:0003677//DNA binding	GO:0044424//intracellular part
CL1007.Contig1_All	1259	AT3G51240.1	4e-15	| Symbols: F3H, TT6, F3'H | flavanone 3-hydroxylase | chr3:19025409-19026658 FORWARD LENGTH=358	gi|385718961|gb|AFI71897.1|	7e-19	flavanone 3-hydroxylase [Paeonia lactiflora]	sp|Q05965|FL3H_MATIN	1e-14	Naringenin,2-oxoglutarate 3-dioxygenase (Fragment) OS=Matthiola incana GN=FHT PE=2 SV=1	K00475	3e-17	vvi:100253950	naringenin 3-dioxygenase [EC:1.14.11.9]	-	GO:0016491//oxidoreductase activity	-
CL1007.Contig2_All	730	--	--	--	--	--	--	--	--	--	--	--	--	--	-	-	-
CL1007.Contig3_All	408	--	--	--	--	--	--	--	--	--	--	--	--	--	-	-	-
CL1007.Contig4_All	1728	AT3G51240.1	5e-12	| Symbols: F3H, TT6, F3'H | flavanone 3-hydroxylase | chr3:19025409-19026658 FORWARD LENGTH=358	gi|309951612|gb|ADO95201.1|	8e-12	flavanone 3-hydroxylase [Litchi chinensis]	sp|P41090|FL3H_VITVI	2e-12	Naringenin,2-oxoglutarate 3-dioxygenase OS=Vitis vinifera GN=F3H PE=2 SV=1	K00475	9e-12	vvi:100253950	naringenin 3-dioxygenase [EC:1.14.11.9]	-	-	-
CL1007.Contig5_All	775	--	--	--	--	--	--	--	--	--	--	--	--	--	-	-	-
CL1007.Contig6_All	1729	AT3G51240.1	4e-08	| Symbols: F3H, TT6, F3'H | flavanone 3-hydroxylase | chr3:19025409-19026658 FORWARD LENGTH=358	gi|449510766|ref|XP_004163753.1|	5e-08	PREDICTED: naringenin,2-oxoglutarate 3-dioxygenase-like [Cucumis sativus]	sp|Q07353|FL3H_PETHY	4e-07	Naringenin,2-oxoglutarate 3-dioxygenase (Fragment) OS=Petunia hybrida GN=AN3 PE=1 SV=1	K00475	8e-07	vvi:100233079	naringenin 3-dioxygenase [EC:1.14.11.9]	-	-	-
CL1008.Contig1_All	1118	AT3G10940.1	9e-56	| Symbols: | dual specificity protein phosphatase (DsPTP1) family protein | chr3:3422259-3423394 REVERSE LENGTH=282	gi|359486344|ref|XP_002274406.2|	3e-63	PREDICTED: dual specificity protein phosphatase 6-like [Vitis vinifera]	sp|Q9SRK5|LSF2_ARATH	1e-47	Phosphoglucan phosphatase LSF2, chloroplastic OS=Arabidopsis thaliana GN=LSF2 PE=2 SV=1	--	--	--	--	GO:0006470//protein dephosphorylation;GO:0005983//starch catabolic process;GO:0000023//maltose metabolic process;GO:0019252//starch biosynthetic process;GO:0043085//positive regulation of catalytic activity	GO:0050308//sugar-phosphatase activity;GO:0008138//protein tyrosine/serine/threonine phosphatase activity;GO:2001070//starch binding	GO:0009507//chloroplast
CL1008.Contig2_All	1289	AT3G10940.1	3e-138	| Symbols: | dual specificity protein phosphatase (DsPTP1) family protein | chr3:3422259-3423394 REVERSE LENGTH=282	gi|359486344|ref|XP_002274406.2|	1e-126	PREDICTED: dual specificity protein phosphatase 6-like [Vitis vinifera]	sp|Q9SRK5|LSF2_ARATH	4e-112	Phosphoglucan phosphatase LSF2, chloroplastic OS=Arabidopsis thaliana GN=LSF2 PE=2 SV=1	K14165	7e-18	cme:CMT465C	dual specificity phosphatase [EC:3.1.3.16 3.1.3.48]	GO:0006470//protein dephosphorylation;GO:0005983//starch catabolic process;GO:0000023//maltose metabolic process;GO:0019252//starch biosynthetic process;GO:0043085//positive regulation of catalytic activity	GO:0050308//sugar-phosphatase activity;GO:0008138//protein tyrosine/serine/threonine phosphatase activity;GO:2001070//starch binding	GO:0009507//chloroplast
CL1008.Contig3_All	1317	AT3G10940.1	4e-138	| Symbols: | dual specificity protein phosphatase (DsPTP1) family protein | chr3:3422259-3423394 REVERSE LENGTH=282	gi|359486344|ref|XP_002274406.2|	1e-126	PREDICTED: dual specificity protein phosphatase 6-like [Vitis vinifera]	sp|Q9SRK5|LSF2_ARATH	4e-112	Phosphoglucan phosphatase LSF2, chloroplastic OS=Arabidopsis thaliana GN=LSF2 PE=2 SV=1	K14165	7e-18	cme:CMT465C	dual specificity phosphatase [EC:3.1.3.16 3.1.3.48]	GO:0006470//protein dephosphorylation;GO:0005983//starch catabolic process;GO:0000023//maltose metabolic process;GO:0019252//starch biosynthetic process;GO:0043085//positive regulation of catalytic activity	GO:0050308//sugar-phosphatase activity;GO:0008138//protein tyrosine/serine/threonine phosphatase activity;GO:2001070//starch binding	GO:0009507//chloroplast
CL1008.Contig4_All	1146	AT3G10940.1	1e-55	| Symbols: | dual specificity protein phosphatase (DsPTP1) family protein | chr3:3422259-3423394 REVERSE LENGTH=282	gi|359486344|ref|XP_002274406.2|	3e-63	PREDICTED: dual specificity protein phosphatase 6-like [Vitis vinifera]	sp|Q9SRK5|LSF2_ARATH	1e-47	Phosphoglucan phosphatase LSF2, chloroplastic OS=Arabidopsis thaliana GN=LSF2 PE=2 SV=1	--	--	--	--	GO:0006470//protein dephosphorylation;GO:0005983//starch catabolic process;GO:0000023//maltose metabolic process;GO:0019252//starch biosynthetic process;GO:0043085//positive regulation of catalytic activity	GO:0050308//sugar-phosphatase activity;GO:0008138//protein tyrosine/serine/threonine phosphatase activity;GO:2001070//starch binding	GO:0009507//chloroplast
CL1008.Contig5_All	1032	AT3G10940.1	4e-56	| Symbols: | dual specificity protein phosphatase (DsPTP1) family protein | chr3:3422259-3423394 REVERSE LENGTH=282	gi|359486344|ref|XP_002274406.2|	2e-63	PREDICTED: dual specificity protein phosphatase 6-like [Vitis vinifera]	sp|Q9SRK5|LSF2_ARATH	9e-48	Phosphoglucan phosphatase LSF2, chloroplastic OS=Arabidopsis thaliana GN=LSF2 PE=2 SV=1	--	--	--	--	GO:0006470//protein dephosphorylation;GO:0005983//starch catabolic process;GO:0000023//maltose metabolic process;GO:0019252//starch biosynthetic process;GO:0043085//positive regulation of catalytic activity	GO:0050308//sugar-phosphatase activity;GO:0008138//protein tyrosine/serine/threonine phosphatase activity;GO:2001070//starch binding	GO:0009507//chloroplast
CL1008.Contig6_All	1203	AT3G10940.1	1e-138	| Symbols: | dual specificity protein phosphatase (DsPTP1) family protein | chr3:3422259-3423394 REVERSE LENGTH=282	gi|359486344|ref|XP_002274406.2|	1e-126	PREDICTED: dual specificity protein phosphatase 6-like [Vitis vinifera]	sp|Q9SRK5|LSF2_ARATH	4e-112	Phosphoglucan phosphatase LSF2, chloroplastic OS=Arabidopsis thaliana GN=LSF2 PE=2 SV=1	K14165	6e-18	cme:CMT465C	dual specificity phosphatase [EC:3.1.3.16 3.1.3.48]	GO:0006470//protein dephosphorylation;GO:0005983//starch catabolic process;GO:0000023//maltose metabolic process;GO:0019252//starch biosynthetic process;GO:0043085//positive regulation of catalytic activity	GO:0050308//sugar-phosphatase activity;GO:0008138//protein tyrosine/serine/threonine phosphatase activity;GO:2001070//starch binding	GO:0009507//chloroplast
CL1009.Contig1_All	3788	AT4G29060.1	0	| Symbols: emb2726 | elongation factor Ts family protein | chr4:14317744-14321315 FORWARD LENGTH=953	gi|470101995|ref|XP_004287445.1|	0	PREDICTED: uncharacterized protein LOC101312281 [Fragaria vesca subsp. vesca]	sp|A6MVX0|EFTS_RHDSA	2e-65	Elongation factor Ts, chloroplastic OS=Rhodomonas salina GN=tsf PE=3 SV=1	K02357	0	pop:POPTR_261946	elongation factor Ts	GO:0042744//hydrogen peroxide catabolic process;GO:0016117//carotenoid biosynthetic process;GO:0009793//embryo development ending in seed dormancy;GO:0019288//isopentenyl diphosphate biosynthetic process, mevalonate-independent pathway;GO:0009902//chloroplast relocation;GO:0006414//translational elongation;GO:0034660//ncRNA metabolic process;GO:0046686//response to cadmium ion;GO:0010027//thylako…	GO:0003746//translation elongation factor activity	GO:0009941//chloroplast envelope;GO:0009570//chloroplast stroma
CL1009.Contig2_All	1924	AT4G29060.2	7e-111	| Symbols: emb2726 | elongation factor Ts family protein | chr4:14317744-14321315 FORWARD LENGTH=709	gi|225445166|ref|XP_002280712.1|	7e-18	PREDICTED: uncharacterized protein LOC100262932 [Vitis vinifera]	sp|P29344|RR1_SPIOL	7e-10	30S ribosomal protein S1, chloroplastic OS=Spinacia oleracea GN=RPS1 PE=1 SV=1	K02357	1e-179	vvi:100262932	elongation factor Ts	GO:0044260;GO:0046686//response to cadmium ion;GO:0009657//plastid organization;GO:0008299//isoprenoid biosynthetic process	-	GO:0009941//chloroplast envelope;GO:0009570//chloroplast stroma
CL1009.Contig3_All	3758	AT4G29060.1	0	| Symbols: emb2726 | elongation factor Ts family protein | chr4:14317744-14321315 FORWARD LENGTH=953	gi|470101995|ref|XP_004287445.1|	2e-81	PREDICTED: uncharacterized protein LOC101312281 [Fragaria vesca subsp. vesca]	sp|A6MVX0|EFTS_RHDSA	2e-65	Elongation factor Ts, chloroplastic OS=Rhodomonas salina GN=tsf PE=3 SV=1	K02357	0	pop:POPTR_261946	elongation factor Ts	GO:0042744//hydrogen peroxide catabolic process;GO:0016117//carotenoid biosynthetic process;GO:0009793//embryo development ending in seed dormancy;GO:0019288//isopentenyl diphosphate biosynthetic process, mevalonate-independent pathway;GO:0009902//chloroplast relocation;GO:0006414//translational elongation;GO:0034660//ncRNA metabolic process;GO:0046686//response to cadmium ion;GO:0010027//thylako…	GO:0003746//translation elongation factor activity	GO:0009941//chloroplast envelope;GO:0009570//chloroplast stroma
CL101.Contig1_All	599	AT5G45520.1	5e-09	| Symbols: | Leucine-rich repeat (LRR) family protein | chr5:18449509-18453012 REVERSE LENGTH=1167	gi|462399247|gb|EMJ04915.1|	3e-12	hypothetical protein PRUPE_ppa019132mg [Prunus persica]	--	--	--	--	--	--	--	-	-	-
CL101.Contig2_All	416	--	--	--	--	--	--	--	--	--	--	--	--	--	-	-	-
CL1010.Contig1_All	611	--	--	--	--	--	--	--	--	--	--	--	--	--	-	-	-
CL1012.Contig1_All	730	--	--	--	--	--	--	--	--	--	--	--	--	--	-	-	-
CL1012.Contig2_All	1220	--	--	--	--	--	--	--	--	--	--	--	--	--	-	-	-
CL1012.Contig3_All	1127	--	--	--	--	--	--	--	--	--	--	--	--	--	-	-	-
CL1012.Contig4_All	1402	--	--	--	--	--	--	--	--	--	--	--	--	--	-	-	-
CL1012.Contig5_All	377	--	--	--	--	--	--	--	--	--	--	--	--	--	-	-	-
CL1013.Contig1_All	603	--	--	--	--	--	--	--	--	--	--	--	--	--	-	-	-
CL1013.Contig2_All	877	--	--	--	--	--	--	--	--	--	--	--	--	--	-	-	-
CL1014.Contig1_All	1355	--	--	--	--	--	--	--	--	--	--	--	--	--	-	-	-
CL1014.Contig10_All	932	AT5G27430.1	2e-100	| Symbols: | Signal peptidase subunit | chr5:9687470-9689185 FORWARD LENGTH=167	gi|351725135|ref|NP_001236058.1|	1e-85	uncharacterized protein LOC100499788 precursor [Glycine max]	sp|Q53YF3|SPC3B_ARATH	1e-80	Signal peptidase complex subunit 3B OS=Arabidopsis thaliana GN=At5g27430 PE=2 SV=1	K12948	1e-86	gmx:100499788	signal peptidase complex subunit 3 [EC:3.4.-.-]	GO:0006465//signal peptide processing	GO:0008233//peptidase activity	GO:0005618//cell wall;GO:0016021//integral to membrane;GO:0005576//extracellular region;GO:0005787//signal peptidase complex
CL1014.Contig11_All	439	AT5G27430.1	5e-22	| Symbols: | Signal peptidase subunit | chr5:9687470-9689185 FORWARD LENGTH=167	gi|460368648|ref|XP_004230177.1|	3e-24	PREDICTED: signal peptidase complex subunit 3B-like [Solanum lycopersicum]	sp|Q53YF3|SPC3B_ARATH	5e-22	Signal peptidase complex subunit 3B OS=Arabidopsis thaliana GN=At5g27430 PE=2 SV=1	K12948	4e-23	rcu:RCOM_1431020	signal peptidase complex subunit 3 [EC:3.4.-.-]	GO:0006465//signal peptide processing	GO:0008233//peptidase activity	GO:0009506//plasmodesma;GO:0005618//cell wall;GO:0016021//integral to membrane;GO:0005576//extracellular region;GO:0009507//chloroplast;GO:0005787//signal peptidase complex
CL1014.Contig3_All	1261	--	--	--	--	--	--	--	--	--	--	--	--	--	-	-	-
CL1014.Contig4_All	1105	--	--	--	--	--	--	--	--	--	--	--	--	--	-	-	-
CL1014.Contig5_All	1081	--	--	--	--	--	--	--	--	--	--	--	--	--	-	-	-
CL1014.Contig6_All	444	--	--	--	--	--	--	--	--	--	--	--	--	--	-	-	-
CL1014.Contig7_All	213	AT5G27430.1	1e-14	| Symbols: | Signal peptidase subunit | chr5:9687470-9689185 FORWARD LENGTH=167	gi|225451011|ref|XP_002284866.1|	1e-12	PREDICTED: signal peptidase complex subunit 3B [Vitis vinifera]	sp|Q53YF3|SPC3B_ARATH	7e-12	Signal peptidase complex subunit 3B OS=Arabidopsis thaliana GN=At5g27430 PE=2 SV=1	K12948	9e-14	vvi:100252902	signal peptidase complex subunit 3 [EC:3.4.-.-]	GO:0006465//signal peptide processing	GO:0008233//peptidase activity	GO:0005618//cell wall;GO:0016021//integral to membrane;GO:0005576//extracellular region;GO:0005787//signal peptidase complex
CL1014.Contig8_All	1390	AT5G27430.1	4e-34	| Symbols: | Signal peptidase subunit | chr5:9687470-9689185 FORWARD LENGTH=167	gi|388497148|gb|AFK36640.1|	1e-29	unknown [Lotus japonicus]	sp|Q53YF3|SPC3B_ARATH	2e-29	Signal peptidase complex subunit 3B OS=Arabidopsis thaliana GN=At5g27430 PE=2 SV=1	K12948	2e-30	gmx:100499788	signal peptidase complex subunit 3 [EC:3.4.-.-]	GO:0006465//signal peptide processing	GO:0008233//peptidase activity	GO:0005618//cell wall;GO:0016021//integral to membrane;GO:0005576//extracellular region;GO:0005787//signal peptidase complex
CL1014.Contig9_All	1823	AT5G27430.1	1e-33	| Symbols: | Signal peptidase subunit | chr5:9687470-9689185 FORWARD LENGTH=167	gi|388497148|gb|AFK36640.1|	2e-29	unknown [Lotus japonicus]	sp|Q53YF3|SPC3B_ARATH	2e-29	Signal peptidase complex subunit 3B OS=Arabidopsis thaliana GN=At5g27430 PE=2 SV=1	K12948	3e-30	gmx:100499788	signal peptidase complex subunit 3 [EC:3.4.-.-]	GO:0006465//signal peptide processing	GO:0008233//peptidase activity	GO:0005618//cell wall;GO:0016021//integral to membrane;GO:0005576//extracellular region;GO:0005787//signal peptidase complex
CL1015.Contig1_All	744	--	--	--	--	--	--	--	--	--	--	--	--	--	-	-	-
CL1015.Contig2_All	787	--	--	--	--	--	--	--	--	--	--	--	--	--	-	-	-
CL1016.Contig1_All	2749	AT2G25930.1	2e-122	| Symbols: ELF3, PYK20 | hydroxyproline-rich glycoprotein family protein | chr2:11059459-11063178 FORWARD LENGTH=695	gi|225429428|ref|XP_002278577.1|	0	PREDICTED: protein EARLY FLOWERING 3-like [Vitis vinifera]	sp|O82804|ELF3_ARATH	3e-122	Protein EARLY FLOWERING 3 OS=Arabidopsis thaliana GN=ELF3 PE=1 SV=1	K12125	7e-122	ath:AT2G25930	protein EARLY FLOWERING 3	GO:0044763;GO:0009725//response to hormone stimulus;GO:0009416//response to light stimulus;GO:0009791//post-embryonic development;GO:0050794//regulation of cellular process;GO:0048608//reproductive structure development	-	-
CL1016.Contig2_All	4103	AT5G54520.1	0	| Symbols: | Transducin/WD40 repeat-like superfamily protein | chr5:22146781-22149089 REVERSE LENGTH=457	gi|225429428|ref|XP_002278577.1|	0	PREDICTED: protein EARLY FLOWERING 3-like [Vitis vinifera]	sp|O82804|ELF3_ARATH	4e-122	Protein EARLY FLOWERING 3 OS=Arabidopsis thaliana GN=ELF3 PE=1 SV=1	K12125	1e-121	ath:AT2G25930	protein EARLY FLOWERING 3	GO:0048573//photoperiodism, flowering	-	GO:0005737//cytoplasm;GO:0005834//heterotrimeric G-protein complex;GO:0080008//Cul4-RING ubiquitin ligase complex
CL1017.Contig1_All	1309	AT3G05990.1	7e-165	| Symbols: | Leucine-rich repeat (LRR) family protein | chr3:1797116-1799732 REVERSE LENGTH=517	gi|225432596|ref|XP_002281432.1|	3e-160	PREDICTED: probable LRR receptor-like serine/threonine-protein kinase At1g67720 [Vitis vinifera] >gi|297737017|emb|CBI26218.3| unnamed protein product [Vitis vinifera]	sp|A5PHT0|Y1448_ARATH	7e-32	Uncharacterized protein At1g24485 OS=Arabidopsis thaliana GN=RWK1 PE=2 SV=2	--	--	--	--	GO:0007165//signal transduction	-	GO:0005886//plasma membrane
CL1017.Contig2_All	1385	AT3G05990.1	3e-163	| Symbols: | Leucine-rich repeat (LRR) family protein | chr3:1797116-1799732 REVERSE LENGTH=517	gi|225432596|ref|XP_002281432.1|	2e-155	PREDICTED: probable LRR receptor-like serine/threonine-protein kinase At1g67720 [Vitis vinifera] >gi|297737017|emb|CBI26218.3| unnamed protein product [Vitis vinifera]	sp|A5PHT0|Y1448_ARATH	6e-31	Uncharacterized protein At1g24485 OS=Arabidopsis thaliana GN=RWK1 PE=2 SV=2	--	--	--	--	GO:0007165//signal transduction	-	GO:0005886//plasma membrane
CL1017.Contig3_All	1399	AT3G05990.1	1e-166	| Symbols: | Leucine-rich repeat (LRR) family protein | chr3:1797116-1799732 REVERSE LENGTH=517	gi|225432596|ref|XP_002281432.1|	3e-157	PREDICTED: probable LRR receptor-like serine/threonine-protein kinase At1g67720 [Vitis vinifera] >gi|297737017|emb|CBI26218.3| unnamed protein product [Vitis vinifera]	sp|A5PHT0|Y1448_ARATH	4e-30	Uncharacterized protein At1g24485 OS=Arabidopsis thaliana GN=RWK1 PE=2 SV=2	--	--	--	--	GO:0007165//signal transduction	-	GO:0005886//plasma membrane
CL1017.Contig4_All	1323	AT3G05990.1	3e-168	| Symbols: | Leucine-rich repeat (LRR) family protein | chr3:1797116-1799732 REVERSE LENGTH=517	gi|225432596|ref|XP_002281432.1|	3e-162	PREDICTED: probable LRR receptor-like serine/threonine-protein kinase At1g67720 [Vitis vinifera] >gi|297737017|emb|CBI26218.3| unnamed protein product [Vitis vinifera]	sp|A5PHT0|Y1448_ARATH	5e-31	Uncharacterized protein At1g24485 OS=Arabidopsis thaliana GN=RWK1 PE=2 SV=2	--	--	--	--	GO:0007165//signal transduction	-	GO:0005886//plasma membrane
CL1018.Contig1_All	321	--	--	--	--	--	--	--	--	--	--	--	--	--	-	-	-
CL1018.Contig2_All	1563	AT2G39705.1	1e-07	| Symbols: RTFL8, DVL11 | ROTUNDIFOLIA like 8 | chr2:16557038-16557301 FORWARD LENGTH=87	gi|147798371|emb|CAN67911.1|	7e-22	hypothetical protein VITISV_024942 [Vitis vinifera]	--	--	--	--	--	--	--	GO:0009062//fatty acid catabolic process;GO:0016925//protein sumoylation	-	-
CL1018.Contig3_All	1043	--	--	--	--	--	--	--	--	--	--	--	--	--	-	-	-
CL1018.Contig4_All	1279	--	--	--	--	--	--	--	--	--	--	--	--	--	-	-	-
CL1018.Contig5_All	345	--	--	--	--	--	--	--	--	--	--	--	--	--	-	-	-
CL1019.Contig1_All	777	AT1G54690.1	5e-44	| Symbols: HTA3, H2AXB, G-H2AX, GAMMA-H2AX | gamma histone variant H2AX | chr1:20414607-20415206 REVERSE LENGTH=142	gi|225451096|ref|XP_002265878.1|	1e-68	PREDICTED: histone H2AX [Vitis vinifera] >gi|147815277|emb|CAN70026.1| hypothetical protein VITISV_030174 [Vitis vinifera]	sp|O65759|H2AX_CICAR	2e-68	Histone H2AX OS=Cicer arietinum GN=HIS2A PE=2 SV=1	K11251	9e-70	vvi:100257319	histone H2A	GO:0006334//nucleosome assembly	GO:0003677//DNA binding;GO:0046982//protein heterodimerization activity	GO:0000786//nucleosome;GO:0005730//nucleolus
CL1019.Contig2_All	439	AT1G54690.1	1e-58	| Symbols: HTA3, H2AXB, G-H2AX, GAMMA-H2AX | gamma histone variant H2AX | chr1:20414607-20415206 REVERSE LENGTH=142	gi|470133223|ref|XP_004302471.1|	1e-58	PREDICTED: probable histone H2AXa-like [Fragaria vesca subsp. vesca]	sp|O65759|H2AX_CICAR	3e-59	Histone H2AX OS=Cicer arietinum GN=HIS2A PE=2 SV=1	K11251	2e-59	mtr:MTR_7g108320	histone H2A	GO:0001510//RNA methylation;GO:0006334//nucleosome assembly;GO:0008283//cell proliferation	GO:0003677//DNA binding;GO:0046982//protein heterodimerization activity	GO:0000786//nucleosome;GO:0005730//nucleolus
CL102.Contig1_All	872	--	--	--	--	--	--	--	--	--	--	--	--	--	-	-	-
CL102.Contig2_All	200	--	--	--	--	--	--	--	--	--	--	--	--	--	-	-	-
CL102.Contig3_All	849	--	--	--	--	--	--	--	--	--	--	--	--	--	-	-	-
CL1020.Contig1_All	1919	AT5G10790.1	8e-83	| Symbols: UBP22 | ubiquitin-specific protease 22 | chr5:3410638-3412559 FORWARD LENGTH=557	gi|357437207|ref|XP_003588879.1|	1e-126	Ubiquitin carboxyl-terminal hydrolase [Medicago truncatula] >gi|355477927|gb|AES59130.1| Ubiquitin carboxyl-terminal hydrolase [Medicago truncatula]	sp|Q9LEW0|UBP22_ARATH	1e-73	Ubiquitin carboxyl-terminal hydrolase 22 OS=Arabidopsis thaliana GN=UBP22 PE=2 SV=1	K11366	8e-128	mtr:MTR_1g014260	ubiquitin carboxyl-terminal hydrolase 22/27/51 [EC:3.1.2.15]	GO:0006511//ubiquitin-dependent protein catabolic process	GO:0004221//ubiquitin thiolesterase activity;GO:0008270//zinc ion binding;GO:0008234//cysteine-type peptidase activity	-
CL1020.Contig2_All	1625	AT5G10790.1	5e-143	| Symbols: UBP22 | ubiquitin-specific protease 22 | chr5:3410638-3412559 FORWARD LENGTH=557	gi|359484748|ref|XP_003633155.1|	0	PREDICTED: ubiquitin carboxyl-terminal hydrolase 22-like [Vitis vinifera]	sp|Q9LEW0|UBP22_ARATH	5e-120	Ubiquitin carboxyl-terminal hydrolase 22 OS=Arabidopsis thaliana GN=UBP22 PE=2 SV=1	K11366	0	vvi:100243788	ubiquitin carboxyl-terminal hydrolase 22/27/51 [EC:3.1.2.15]	GO:0006511//ubiquitin-dependent protein catabolic process	GO:0004221//ubiquitin thiolesterase activity;GO:0008270//zinc ion binding;GO:0008234//cysteine-type peptidase activity	-
CL1021.Contig1_All	2090	AT1G29530.1	1e-07	| Symbols: | unknown protein; BEST Arabidopsis thaliana protein match is: unknown protein (TAIR:AT2G34310.3); Has 84 Blast hits to 78 proteins in 24 species: Archae - 2; Bacteria - 4; Metazoa - 9; Fungi - 8; Plants - 55; Viruses - 0; Other Eukaryotes - 6 (source: NCBI BLink). | chr1:10325553-10326651 REVERSE LENGTH=236	gi|359483816|ref|XP_002271436.2|	1e-61	PREDICTED: uncharacterized protein LOC100245309 [Vitis vinifera]	--	--	--	K11294	2e-06	sbi:SORBI_07g005510	nucleolin	-	-	-
CL1021.Contig2_All	2240	AT1G29530.1	1e-07	| Symbols: | unknown protein; BEST Arabidopsis thaliana protein match is: unknown protein (TAIR:AT2G34310.3); Has 84 Blast hits to 78 proteins in 24 species: Archae - 2; Bacteria - 4; Metazoa - 9; Fungi - 8; Plants - 55; Viruses - 0; Other Eukaryotes - 6 (source: NCBI BLink). | chr1:10325553-10326651 REVERSE LENGTH=236	gi|359483816|ref|XP_002271436.2|	5e-53	PREDICTED: uncharacterized protein LOC100245309 [Vitis vinifera]	--	--	--	K11294	9e-06	vvi:100262769	nucleolin	-	-	-
CL1021.Contig3_All	1948	AT1G29530.1	1e-07	| Symbols: | unknown protein; BEST Arabidopsis thaliana protein match is: unknown protein (TAIR:AT2G34310.3); Has 84 Blast hits to 78 proteins in 24 species: Archae - 2; Bacteria - 4; Metazoa - 9; Fungi - 8; Plants - 55; Viruses - 0; Other Eukaryotes - 6 (source: NCBI BLink). | chr1:10325553-10326651 REVERSE LENGTH=236	gi|359483816|ref|XP_002271436.2|	7e-53	PREDICTED: uncharacterized protein LOC100245309 [Vitis vinifera]	--	--	--	K11294	8e-06	vvi:100262769	nucleolin	-	-	-
CL1022.Contig1_All	2787	AT1G47420.1	2e-78	| Symbols: SDH5 | succinate dehydrogenase 5 | chr1:17395774-17397176 REVERSE LENGTH=257	gi|297739715|emb|CBI29897.3|	0	unnamed protein product [Vitis vinifera]	sp|Q9SX77|UMP6_ARATH	6e-69	Uncharacterized protein At1g47420, mitochondrial OS=Arabidopsis thaliana GN=At1g47420 PE=1 SV=1	--	--	--	--	-	-	GO:0005737//cytoplasm;GO:0043231//intracellular membrane-bounded organelle
CL1022.Contig2_All	2866	AT1G47420.1	2e-78	| Symbols: SDH5 | succinate dehydrogenase 5 | chr1:17395774-17397176 REVERSE LENGTH=257	gi|297739715|emb|CBI29897.3|	0	unnamed protein product [Vitis vinifera]	sp|Q9SX77|UMP6_ARATH	6e-69	Uncharacterized protein At1g47420, mitochondrial OS=Arabidopsis thaliana GN=At1g47420 PE=1 SV=1	--	--	--	--	-	-	GO:0005737//cytoplasm;GO:0043231//intracellular membrane-bounded organelle
CL1023.Contig1_All	520	--	--	--	--	--	--	--	--	--	--	--	--	--	-	-	-
CL1023.Contig10_All	1636	--	--	--	--	--	--	--	--	--	--	--	--	--	-	-	-
CL1023.Contig11_All	1540	--	--	--	--	--	--	--	--	--	--	--	--	--	-	-	-
CL1023.Contig12_All	1537	--	--	--	--	--	--	--	--	--	--	--	--	--	-	-	-
CL1023.Contig13_All	1774	--	--	--	--	--	--	--	--	--	--	--	--	--	-	-	-
CL1023.Contig14_All	1657	--	--	--	--	--	--	--	--	--	--	--	--	--	-	-	-
CL1023.Contig15_All	1256	--	--	--	--	--	--	--	--	--	--	--	--	--	-	-	-
CL1023.Contig16_All	1769	--	--	--	--	--	--	--	--	--	--	--	--	--	-	-	-
CL1023.Contig17_All	1894	--	--	--	--	--	--	--	--	--	--	--	--	--	-	-	-
CL1023.Contig18_All	2097	--	--	--	--	--	--	--	--	--	--	--	--	--	-	-	-
CL1023.Contig19_All	1877	--	--	--	--	--	--	--	--	--	--	--	--	--	-	-	-
CL1023.Contig2_All	415	--	--	--	--	--	--	--	--	--	--	--	--	--	-	-	-
CL1023.Contig20_All	1485	--	--	--	--	--	--	--	--	--	--	--	--	--	-	-	-
CL1023.Contig21_All	1967	--	--	--	--	--	--	--	--	--	--	--	--	--	-	-	-
CL1023.Contig22_All	2007	--	--	--	--	--	--	--	--	--	--	--	--	--	-	-	-
CL1023.Contig23_All	2278	--	--	--	--	--	--	--	--	--	--	--	--	--	-	-	-
CL1023.Contig24_All	2260	--	--	--	--	--	--	--	--	--	--	--	--	--	-	-	-
CL1023.Contig25_All	1400	--	--	--	--	--	--	--	--	--	--	--	--	--	-	-	-
CL1023.Contig26_All	1686	--	--	--	--	--	--	--	--	--	--	--	--	--	-	-	-
CL1023.Contig27_All	681	--	--	--	--	--	--	--	--	--	--	--	--	--	-	-	-
CL1023.Contig28_All	1890	--	--	--	--	--	--	--	--	--	--	--	--	--	-	-	-
CL1023.Contig29_All	2130	--	--	--	--	--	--	--	--	--	--	--	--	--	-	-	-
CL1023.Contig3_All	2196	--	--	--	--	--	--	--	--	--	--	--	--	--	-	-	-
CL1023.Contig30_All	2183	--	--	--	--	--	--	--	--	--	--	--	--	--	-	-	-
CL1023.Contig31_All	2028	--	--	--	--	--	--	--	--	--	--	--	--	--	-	-	-
CL1023.Contig32_All	2217	--	--	--	--	--	--	--	--	--	--	--	--	--	-	-	-
CL1023.Contig33_All	1407	--	--	--	--	--	--	--	--	--	--	--	--	--	-	-	-
CL1023.Contig35_All	995	--	--	--	--	--	--	--	--	--	--	--	--	--	-	-	-
CL1023.Contig36_All	890	--	--	--	--	--	--	--	--	--	--	--	--	--	-	-	-
CL1023.Contig37_All	862	--	--	--	--	--	--	--	--	--	--	--	--	--	-	-	-
CL1023.Contig4_All	1506	--	--	--	--	--	--	--	--	--	--	--	--	--	-	-	-
CL1023.Contig5_All	1873	--	--	--	--	--	--	--	--	--	--	--	--	--	-	-	-
CL1023.Contig6_All	1644	--	--	--	--	--	--	--	--	--	--	--	--	--	-	-	-
CL1023.Contig7_All	1790	--	--	--	--	--	--	--	--	--	--	--	--	--	-	-	-
CL1023.Contig8_All	2106	--	--	--	--	--	--	--	--	--	--	--	--	--	-	-	-
CL1023.Contig9_All	1224	--	--	--	--	--	--	--	--	--	--	--	--	--	-	-	-
CL1024.Contig1_All	1705	--	--	--	--	--	--	--	--	--	--	--	--	--	-	-	-
CL1025.Contig1_All	217	--	--	--	--	--	--	--	--	--	--	--	--	--	-	-	-
CL1026.Contig1_All	1006	AT2G39470.2	1e-21	| Symbols: PPL2 | PsbP-like protein 2 | chr2:16476335-16477653 FORWARD LENGTH=230	gi|225449629|ref|XP_002279556.1|	4e-41	PREDICTED: psbP-like protein 2, chloroplastic [Vitis vinifera] >gi|296086288|emb|CBI31729.3| unnamed protein product [Vitis vinifera]	sp|O80634|PPL2_ARATH	4e-20	PsbP-like protein 2, chloroplastic OS=Arabidopsis thaliana GN=PPL2 PE=1 SV=2	K02717	7e-07	sbi:SORBI_01g049040	photosystem II oxygen-evolving enhancer protein 2	GO:0044237//cellular metabolic process	-	GO:0044425//membrane part;GO:0009534//chloroplast thylakoid;GO:0034357
CL1026.Contig3_All	1047	AT2G39470.2	5e-88	| Symbols: PPL2 | PsbP-like protein 2 | chr2:16476335-16477653 FORWARD LENGTH=230	gi|225449629|ref|XP_002279556.1|	1e-86	PREDICTED: psbP-like protein 2, chloroplastic [Vitis vinifera] >gi|296086288|emb|CBI31729.3| unnamed protein product [Vitis vinifera]	sp|O80634|PPL2_ARATH	4e-72	PsbP-like protein 2, chloroplastic OS=Arabidopsis thaliana GN=PPL2 PE=1 SV=2	K02717	8e-38	osa:4348816	photosystem II oxygen-evolving enhancer protein 2	GO:0016556//mRNA modification;GO:0010207//photosystem II assembly;GO:0019344//cysteine biosynthetic process	GO:0005509//calcium ion binding	GO:0030095//chloroplast photosystem II;GO:0019898//extrinsic to membrane;GO:0009654//oxygen evolving complex;GO:0009543//chloroplast thylakoid lumen
CL1026.Contig4_All	998	AT2G39470.3	3e-33	| Symbols: PPL2 | PsbP-like protein 2 | chr2:16476335-16477402 FORWARD LENGTH=174	gi|255637163|gb|ACU18912.1|	2e-43	unknown [Glycine max]	sp|O80634|PPL2_ARATH	1e-19	PsbP-like protein 2, chloroplastic OS=Arabidopsis thaliana GN=PPL2 PE=1 SV=2	K02717	7e-07	sbi:SORBI_01g049040	photosystem II oxygen-evolving enhancer protein 2	GO:0071704;GO:0044238//primary metabolic process;GO:0006807//nitrogen compound metabolic process;GO:0015979//photosynthesis	-	GO:0044425//membrane part;GO:0009535//chloroplast thylakoid membrane;GO:0009543//chloroplast thylakoid lumen
CL1026.Contig5_All	921	AT2G39470.1	5e-33	| Symbols: PPL2 | PsbP-like protein 2 | chr2:16476335-16477653 FORWARD LENGTH=238	gi|224109586|ref|XP_002315245.1|	2e-38	predicted protein [Populus trichocarpa] >gi|222864285|gb|EEF01416.1| predicted protein [Populus trichocarpa]	sp|O80634|PPL2_ARATH	2e-33	PsbP-like protein 2, chloroplastic OS=Arabidopsis thaliana GN=PPL2 PE=1 SV=2	--	--	--	--	GO:0016556//mRNA modification;GO:0010207//photosystem II assembly;GO:0019344//cysteine biosynthetic process	GO:0005509//calcium ion binding	GO:0030095//chloroplast photosystem II;GO:0019898//extrinsic to membrane;GO:0009654//oxygen evolving complex;GO:0009543//chloroplast thylakoid lumen
CL1026.Contig6_All	902	AT2G39470.2	4e-33	| Symbols: PPL2 | PsbP-like protein 2 | chr2:16476335-16477653 FORWARD LENGTH=230	gi|225449629|ref|XP_002279556.1|	1e-52	PREDICTED: psbP-like protein 2, chloroplastic [Vitis vinifera] >gi|296086288|emb|CBI31729.3| unnamed protein product [Vitis vinifera]	sp|O80634|PPL2_ARATH	1e-34	PsbP-like protein 2, chloroplastic OS=Arabidopsis thaliana GN=PPL2 PE=1 SV=2	--	--	--	--	GO:0071704;GO:0044238//primary metabolic process;GO:0006807//nitrogen compound metabolic process;GO:0015979//photosynthesis	GO:0005509//calcium ion binding	GO:0019898//extrinsic to membrane;GO:0009535//chloroplast thylakoid membrane;GO:0009654//oxygen evolving complex;GO:0009543//chloroplast thylakoid lumen
CL1026.Contig7_All	1017	AT2G39470.3	4e-33	| Symbols: PPL2 | PsbP-like protein 2 | chr2:16476335-16477402 FORWARD LENGTH=174	gi|357112832|ref|XP_003558210.1|	1e-34	PREDICTED: psbP-like protein 2, chloroplastic-like [Brachypodium distachyon]	sp|O80634|PPL2_ARATH	1e-18	PsbP-like protein 2, chloroplastic OS=Arabidopsis thaliana GN=PPL2 PE=1 SV=2	K02717	3e-06	rcu:RCOM_0190110	photosystem II oxygen-evolving enhancer protein 2	GO:0016556//mRNA modification;GO:0010207//photosystem II assembly;GO:0019344//cysteine biosynthetic process	-	GO:0030095//chloroplast photosystem II;GO:0009654//oxygen evolving complex;GO:0009543//chloroplast thylakoid lumen
CL1026.Contig8_All	851	AT2G39470.2	2e-41	| Symbols: PPL2 | PsbP-like protein 2 | chr2:16476335-16477653 FORWARD LENGTH=230	gi|225449629|ref|XP_002279556.1|	3e-64	PREDICTED: psbP-like protein 2, chloroplastic [Vitis vinifera] >gi|296086288|emb|CBI31729.3| unnamed protein product [Vitis vinifera]	sp|O80634|PPL2_ARATH	2e-42	PsbP-like protein 2, chloroplastic OS=Arabidopsis thaliana GN=PPL2 PE=1 SV=2	K02717	1e-15	osa:4348816	photosystem II oxygen-evolving enhancer protein 2	GO:0016556//mRNA modification;GO:0010207//photosystem II assembly;GO:0019344//cysteine biosynthetic process	GO:0005509//calcium ion binding	GO:0019898//extrinsic to membrane;GO:0009535//chloroplast thylakoid membrane;GO:0009654//oxygen evolving complex;GO:0009543//chloroplast thylakoid lumen
CL1026.Contig9_All	911	AT2G39470.3	1e-55	| Symbols: PPL2 | PsbP-like protein 2 | chr2:16476335-16477402 FORWARD LENGTH=174	gi|225449629|ref|XP_002279556.1|	9e-74	PREDICTED: psbP-like protein 2, chloroplastic [Vitis vinifera] >gi|296086288|emb|CBI31729.3| unnamed protein product [Vitis vinifera]	sp|O80634|PPL2_ARATH	5e-52	PsbP-like protein 2, chloroplastic OS=Arabidopsis thaliana GN=PPL2 PE=1 SV=2	K02717	4e-22	osa:4348816	photosystem II oxygen-evolving enhancer protein 2	GO:0016556//mRNA modification;GO:0010207//photosystem II assembly;GO:0019344//cysteine biosynthetic process	GO:0005509//calcium ion binding	GO:0030095//chloroplast photosystem II;GO:0019898//extrinsic to membrane;GO:0009654//oxygen evolving complex;GO:0009543//chloroplast thylakoid lumen
CL1027.Contig1_All	980	gi|225463627|ref|XP_002271742.1|	1e-117	PREDICTED: UDP-N-acetylmuramoyl-tripeptide--D-alanyl-D-alanine ligase-like [Vitis vinifera]	gi|225463627|ref|XP_002271742.1|	1e-117	PREDICTED: UDP-N-acetylmuramoyl-tripeptide--D-alanyl-D-alanine ligase-like [Vitis vinifera]	--	--	--	--	--	--	--	GO:0044763;GO:0008152//metabolic process	GO:0016874//ligase activity	-
CL1027.Contig2_All	1644	gi|225463627|ref|XP_002271742.1|	0	PREDICTED: UDP-N-acetylmuramoyl-tripeptide--D-alanyl-D-alanine ligase-like [Vitis vinifera]	gi|225463627|ref|XP_002271742.1|	0	PREDICTED: UDP-N-acetylmuramoyl-tripeptide--D-alanyl-D-alanine ligase-like [Vitis vinifera]	--	--	--	--	--	--	--	-	GO:0003824//catalytic activity	-
CL1028.Contig1_All	1522	AT1G70740.1	3e-165	| Symbols: | Protein kinase superfamily protein | chr1:26673847-26675687 REVERSE LENGTH=425	gi|359472840|ref|XP_003631201.1|	1e-178	PREDICTED: cysteine-rich receptor-like protein kinase 10-like [Vitis vinifera] >gi|297737665|emb|CBI26866.3| unnamed protein product [Vitis vinifera]	sp|Q8GYA4|CRK10_ARATH	1e-93	Cysteine-rich receptor-like protein kinase 10 OS=Arabidopsis thaliana GN=CRK10 PE=1 SV=3	K04733	1e-66	smo:SELMODRAFT_159261	interleukin-1 receptor-associated kinase 4 [EC:2.7.11.1]	GO:0000186//activation of MAPKK activity	GO:0005524//ATP binding;GO:0004713//protein tyrosine kinase activity;GO:0004709//MAP kinase kinase kinase activity	GO:0005634//nucleus
CL1028.Contig2_All	1494	AT1G70740.1	2e-165	| Symbols: | Protein kinase superfamily protein | chr1:26673847-26675687 REVERSE LENGTH=425	gi|359472840|ref|XP_003631201.1|	1e-178	PREDICTED: cysteine-rich receptor-like protein kinase 10-like [Vitis vinifera] >gi|297737665|emb|CBI26866.3| unnamed protein product [Vitis vinifera]	sp|Q8GYA4|CRK10_ARATH	1e-93	Cysteine-rich receptor-like protein kinase 10 OS=Arabidopsis thaliana GN=CRK10 PE=1 SV=3	K04733	1e-66	smo:SELMODRAFT_159261	interleukin-1 receptor-associated kinase 4 [EC:2.7.11.1]	GO:0000186//activation of MAPKK activity	GO:0005524//ATP binding;GO:0004713//protein tyrosine kinase activity;GO:0004709//MAP kinase kinase kinase activity	GO:0005634//nucleus
CL1029.Contig1_All	932	AT4G14145.1	9e-57	| Symbols: | unknown protein; FUNCTIONS IN: molecular_function unknown; INVOLVED IN: biological_process unknown; LOCATED IN: chloroplast; Has 30201 Blast hits to 17322 proteins in 780 species: Archae - 12; Bacteria - 1396; Metazoa - 17338; Fungi - 3422; Plants - 5037; Viruses - 0; Other Eukaryotes - 2996 (source: NCBI BLink). | chr4:8152499-8153091 REVERSE LENGTH=134	gi|255587118|ref|XP_002534144.1|	1e-48	conserved hypothetical protein [Ricinus communis] >gi|223525790|gb|EEF28237.1| conserved hypothetical protein [Ricinus communis]	--	--	--	--	--	--	--	-	-	GO:0031966//mitochondrial membrane;GO:0009507//chloroplast
CL1029.Contig2_All	972	AT4G14145.1	1e-56	| Symbols: | unknown protein; FUNCTIONS IN: molecular_function unknown; INVOLVED IN: biological_process unknown; LOCATED IN: chloroplast; Has 30201 Blast hits to 17322 proteins in 780 species: Archae - 12; Bacteria - 1396; Metazoa - 17338; Fungi - 3422; Plants - 5037; Viruses - 0; Other Eukaryotes - 2996 (source: NCBI BLink). | chr4:8152499-8153091 REVERSE LENGTH=134	gi|255587118|ref|XP_002534144.1|	1e-48	conserved hypothetical protein [Ricinus communis] >gi|223525790|gb|EEF28237.1| conserved hypothetical protein [Ricinus communis]	--	--	--	--	--	--	--	-	-	GO:0031966//mitochondrial membrane;GO:0009507//chloroplast
CL1029.Contig3_All	1002	AT4G14145.1	2e-56	| Symbols: | unknown protein; FUNCTIONS IN: molecular_function unknown; INVOLVED IN: biological_process unknown; LOCATED IN: chloroplast; Has 30201 Blast hits to 17322 proteins in 780 species: Archae - 12; Bacteria - 1396; Metazoa - 17338; Fungi - 3422; Plants - 5037; Viruses - 0; Other Eukaryotes - 2996 (source: NCBI BLink). | chr4:8152499-8153091 REVERSE LENGTH=134	gi|255587118|ref|XP_002534144.1|	1e-48	conserved hypothetical protein [Ricinus communis] >gi|223525790|gb|EEF28237.1| conserved hypothetical protein [Ricinus communis]	--	--	--	--	--	--	--	-	-	GO:0031966//mitochondrial membrane;GO:0009507//chloroplast
CL1029.Contig4_All	891	AT4G14145.1	6e-57	| Symbols: | unknown protein; FUNCTIONS IN: molecular_function unknown; INVOLVED IN: biological_process unknown; LOCATED IN: chloroplast; Has 30201 Blast hits to 17322 proteins in 780 species: Archae - 12; Bacteria - 1396; Metazoa - 17338; Fungi - 3422; Plants - 5037; Viruses - 0; Other Eukaryotes - 2996 (source: NCBI BLink). | chr4:8152499-8153091 REVERSE LENGTH=134	gi|255587118|ref|XP_002534144.1|	1e-48	conserved hypothetical protein [Ricinus communis] >gi|223525790|gb|EEF28237.1| conserved hypothetical protein [Ricinus communis]	--	--	--	--	--	--	--	-	-	GO:0031966//mitochondrial membrane;GO:0009507//chloroplast
CL1029.Contig5_All	622	AT4G14145.1	2e-33	| Symbols: | unknown protein; FUNCTIONS IN: molecular_function unknown; INVOLVED IN: biological_process unknown; LOCATED IN: chloroplast; Has 30201 Blast hits to 17322 proteins in 780 species: Archae - 12; Bacteria - 1396; Metazoa - 17338; Fungi - 3422; Plants - 5037; Viruses - 0; Other Eukaryotes - 2996 (source: NCBI BLink). | chr4:8152499-8153091 REVERSE LENGTH=134	gi|255587118|ref|XP_002534144.1|	5e-28	conserved hypothetical protein [Ricinus communis] >gi|223525790|gb|EEF28237.1| conserved hypothetical protein [Ricinus communis]	--	--	--	--	--	--	--	-	-	GO:0009507//chloroplast
CL103.Contig1_All	902	AT1G65820.1	1e-67	| Symbols: | microsomal glutathione s-transferase, putative | chr1:24485213-24486682 FORWARD LENGTH=146	gi|224079702|ref|XP_002305918.1|	2e-62	predicted protein [Populus trichocarpa] >gi|222848882|gb|EEE86429.1| predicted protein [Populus trichocarpa]	--	--	--	K00799	2e-63	pop:POPTR_831173	glutathione S-transferase [EC:2.5.1.18]	GO:0055114//oxidation-reduction process;GO:0019370//leukotriene biosynthetic process;GO:0002540//leukotriene production involved in inflammatory response;GO:0006888//ER to Golgi vesicle-mediated transport	GO:0004602//glutathione peroxidase activity;GO:0004364//glutathione transferase activity	GO:0016023//cytoplasmic membrane-bounded vesicle;GO:0005773//vacuole;GO:0016020//membrane;GO:0005783//endoplasmic reticulum;GO:0005794//Golgi apparatus
CL103.Contig2_All	877	AT1G65820.1	9e-68	| Symbols: | microsomal glutathione s-transferase, putative | chr1:24485213-24486682 FORWARD LENGTH=146	gi|224079702|ref|XP_002305918.1|	2e-62	predicted protein [Populus trichocarpa] >gi|222848882|gb|EEE86429.1| predicted protein [Populus trichocarpa]	--	--	--	K00799	2e-63	pop:POPTR_831173	glutathione S-transferase [EC:2.5.1.18]	GO:0055114//oxidation-reduction process;GO:0019370//leukotriene biosynthetic process;GO:0002540//leukotriene production involved in inflammatory response;GO:0006888//ER to Golgi vesicle-mediated transport	GO:0004602//glutathione peroxidase activity;GO:0004364//glutathione transferase activity	GO:0016023//cytoplasmic membrane-bounded vesicle;GO:0005773//vacuole;GO:0016020//membrane;GO:0005783//endoplasmic reticulum;GO:0005794//Golgi apparatus
CL1030.Contig1_All	439	--	--	--	--	--	--	--	--	--	--	--	--	--	-	-	-
CL1030.Contig2_All	824	AT4G40030.2	5e-30	| Symbols: | Histone superfamily protein | chr4:18555840-18556827 REVERSE LENGTH=164	gi|308809453|ref|XP_003082036.1|	3e-29	Histones H3 and H4 (ISS) [Ostreococcus tauri] >gi|116060503|emb|CAL55839.1| Histones H3 and H4 (ISS) [Ostreococcus tauri]	sp|Q71H73|H33_VITVI	2e-30	Histone H3.3 OS=Vitis vinifera PE=2 SV=3	K11253	3e-30	ota:Ot11g02340	histone H3	GO:0006007//glucose catabolic process;GO:0006605//protein targeting;GO:0006334//nucleosome assembly	GO:0003677//DNA binding;GO:0046982//protein heterodimerization activity	GO:0000786//nucleosome;GO:0005634//nucleus
CL1031.Contig10_All	2198	AT1G28340.1	3e-07	| Symbols: AtRLP4, RLP4 | receptor like protein 4 | chr1:9940175-9943252 FORWARD LENGTH=626	gi|111183161|gb|ABH07898.1|	1e-10	leucine-rich repeat family protein [Solanum lycopersicum]	--	--	--	--	--	--	--	GO:0016310//phosphorylation	GO:0016301//kinase activity	-
CL1031.Contig11_All	2783	--	--	--	--	--	--	--	--	--	--	--	--	--	-	-	-
CL1031.Contig12_All	2892	AT1G28340.1	1e-07	| Symbols: AtRLP4, RLP4 | receptor like protein 4 | chr1:9940175-9943252 FORWARD LENGTH=626	gi|255536757|ref|XP_002509445.1|	7e-10	serine-threonine protein kinase, plant-type, putative [Ricinus communis] >gi|223549344|gb|EEF50832.1| serine-threonine protein kinase, plant-type, putative [Ricinus communis]	--	--	--	--	--	--	--	GO:0016310//phosphorylation	GO:0016301//kinase activity	-
CL1031.Contig13_All	2324	AT1G28340.1	7e-08	| Symbols: AtRLP4, RLP4 | receptor like protein 4 | chr1:9940175-9943252 FORWARD LENGTH=626	gi|255536757|ref|XP_002509445.1|	5e-10	serine-threonine protein kinase, plant-type, putative [Ricinus communis] >gi|223549344|gb|EEF50832.1| serine-threonine protein kinase, plant-type, putative [Ricinus communis]	--	--	--	--	--	--	--	GO:0016310//phosphorylation	GO:0016301//kinase activity	-
CL1031.Contig14_All	2987	AT1G28340.1	1e-07	| Symbols: AtRLP4, RLP4 | receptor like protein 4 | chr1:9940175-9943252 FORWARD LENGTH=626	gi|255536757|ref|XP_002509445.1|	7e-10	serine-threonine protein kinase, plant-type, putative [Ricinus communis] >gi|223549344|gb|EEF50832.1| serine-threonine protein kinase, plant-type, putative [Ricinus communis]	--	--	--	--	--	--	--	GO:0016310//phosphorylation	GO:0016301//kinase activity	-
CL1031.Contig15_All	735	--	--	--	--	--	--	--	--	--	--	--	--	--	-	-	-
CL1031.Contig17_All	942	--	--	--	--	--	--	--	--	--	--	--	--	--	-	-	-
CL1031.Contig2_All	720	--	--	--	--	--	--	--	--	--	--	--	--	--	-	-	-
CL1031.Contig3_All	1011	--	--	--	--	--	--	--	--	--	--	--	--	--	-	-	-
CL1031.Contig4_All	925	--	--	--	--	--	--	--	--	--	--	--	--	--	-	-	-
CL1031.Contig5_All	207	--	--	--	--	--	--	--	--	--	--	--	--	--	-	-	-
CL1031.Contig6_All	1436	AT1G28340.1	3e-08	| Symbols: AtRLP4, RLP4 | receptor like protein 4 | chr1:9940175-9943252 FORWARD LENGTH=626	gi|255536757|ref|XP_002509445.1|	3e-10	serine-threonine protein kinase, plant-type, putative [Ricinus communis] >gi|223549344|gb|EEF50832.1| serine-threonine protein kinase, plant-type, putative [Ricinus communis]	--	--	--	--	--	--	--	GO:0016310//phosphorylation	GO:0016301//kinase activity	-
CL1031.Contig9_All	2152	--	--	--	--	--	--	--	--	--	--	--	--	--	-	-	-
CL1032.Contig1_All	1752	--	--	--	--	--	--	--	--	--	--	--	--	--	-	-	-
CL1032.Contig10_All	1288	--	--	--	--	--	--	--	--	--	--	--	--	--	-	-	-
CL1032.Contig11_All	1858	--	--	--	--	--	--	--	--	--	--	--	--	--	-	-	-
CL1032.Contig12_All	1807	--	--	--	--	--	--	--	--	--	--	--	--	--	-	-	-
CL1032.Contig13_All	1416	--	--	--	--	--	--	--	--	--	--	--	--	--	-	-	-
CL1032.Contig14_All	1995	--	--	--	--	--	--	--	--	--	--	--	--	--	-	-	-
CL1032.Contig2_All	1840	--	--	--	--	--	--	--	--	--	--	--	--	--	-	-	-
CL1032.Contig4_All	1808	--	--	--	--	--	--	--	--	--	--	--	--	--	-	-	-
CL1032.Contig5_All	1702	--	--	--	--	--	--	--	--	--	--	--	--	--	-	-	-
CL1032.Contig6_All	1603	--	--	--	--	--	--	--	--	--	--	--	--	--	-	-	-
CL1032.Contig7_All	1685	--	--	--	--	--	--	--	--	--	--	--	--	--	-	-	-
CL1032.Contig8_All	1262	--	--	--	--	--	--	--	--	--	--	--	--	--	-	-	-
CL1032.Contig9_All	1779	--	--	--	--	--	--	--	--	--	--	--	--	--	-	-	-
CL1033.Contig1_All	1393	AT4G21585.1	1e-139	| Symbols: ENDO4 | endonuclease 4 | chr4:11477988-11479953 FORWARD LENGTH=299	gi|225469300|ref|XP_002269258.1|	1e-125	PREDICTED: nuclease S1 [Vitis vinifera]	sp|F4JJL0|ENDO4_ARATH	8e-114	Endonuclease 4 OS=Arabidopsis thaliana GN=ENDO4 PE=3 SV=1	--	--	--	--	GO:0006308//DNA catabolic process;GO:0009827//plant-type cell wall modification;GO:0010106//cellular response to iron ion starvation;GO:0015706//nitrate transport;GO:0006826//iron ion transport;GO:0010167//response to nitrate;GO:0048481//ovule development;GO:0009860//pollen tube growth;GO:0048441//petal development;GO:0016132//brassinosteroid biosynthetic process;GO:0048443//stamen development	GO:0003676//nucleic acid binding;GO:0000014//single-stranded DNA specific endodeoxyribonuclease activity;GO:0043765//T/G mismatch-specific endonuclease activity	GO:0005576//extracellular region
CL1033.Contig2_All	1486	AT4G21585.1	8e-163	| Symbols: ENDO4 | endonuclease 4 | chr4:11477988-11479953 FORWARD LENGTH=299	gi|225469300|ref|XP_002269258.1|	1e-146	PREDICTED: nuclease S1 [Vitis vinifera]	sp|F4JJL0|ENDO4_ARATH	7e-132	Endonuclease 4 OS=Arabidopsis thaliana GN=ENDO4 PE=3 SV=1	--	--	--	--	GO:0006308//DNA catabolic process;GO:0009827//plant-type cell wall modification;GO:0010106//cellular response to iron ion starvation;GO:0015706//nitrate transport;GO:0006826//iron ion transport;GO:0010167//response to nitrate;GO:0048481//ovule development;GO:0009860//pollen tube growth;GO:0048441//petal development;GO:0016132//brassinosteroid biosynthetic process;GO:0048443//stamen development	GO:0003676//nucleic acid binding;GO:0000014//single-stranded DNA specific endodeoxyribonuclease activity;GO:0043765//T/G mismatch-specific endonuclease activity	GO:0005576//extracellular region
CL1033.Contig3_All	2355	AT1G11190.1	3e-156	| Symbols: BFN1, ENDO1 | bifunctional nuclease i | chr1:3750338-3752696 REVERSE LENGTH=305	gi|225469298|ref|XP_002269205.1|	4e-76	PREDICTED: nuclease S1 [Vitis vinifera]	sp|Q9SXA6|ENDO1_ARATH	8e-130	Endonuclease 1 OS=Arabidopsis thaliana GN=ENDO1 PE=1 SV=1	--	--	--	--	GO:0006308//DNA catabolic process;GO:0010150//leaf senescence;GO:0080187//floral organ senescence	GO:0003676//nucleic acid binding;GO:0000014//single-stranded DNA specific endodeoxyribonuclease activity;GO:0016891//endoribonuclease activity, producing 5'-phosphomonoesters;GO:0043765//T/G mismatch-specific endonuclease activity	GO:0005576//extracellular region
CL1033.Contig4_All	2448	AT4G21585.1	2e-158	| Symbols: ENDO4 | endonuclease 4 | chr4:11477988-11479953 FORWARD LENGTH=299	gi|225469298|ref|XP_002269205.1|	8e-89	PREDICTED: nuclease S1 [Vitis vinifera]	sp|F4JJL0|ENDO4_ARATH	1e-131	Endonuclease 4 OS=Arabidopsis thaliana GN=ENDO4 PE=3 SV=1	--	--	--	--	GO:0006308//DNA catabolic process	GO:0000014//single-stranded DNA specific endodeoxyribonuclease activity;GO:0003676//nucleic acid binding;GO:0016891//endoribonuclease activity, producing 5'-phosphomonoesters;GO:0043765//T/G mismatch-specific endonuclease activity	-
CL1034.Contig1_All	537	AT3G18790.1	4e-73	| Symbols: | FUNCTIONS IN: molecular_function unknown; INVOLVED IN: biological_process unknown; LOCATED IN: chloroplast; EXPRESSED IN: 22 plant structures; EXPRESSED DURING: 13 growth stages; CONTAINS InterPro DOMAIN/s: Isy1-like splicing (InterPro:IPR009360); Has 1147 Blast hits to 965 proteins in 236 species: Archae - 12; Bacteria - 13; Metazoa - 351; Fungi - 230; Plants - 49; Viruses - 9; Othe…	gi|449436207|ref|XP_004135885.1|	2e-70	PREDICTED: pre-mRNA-splicing factor ISY1 homolog [Cucumis sativus] >gi|449491085|ref|XP_004158794.1| PREDICTED: pre-mRNA-splicing factor ISY1 homolog isoform 1 [Cucumis sativus] >gi|449491087|ref|XP_004158795.1| PREDICTED: pre-mRNA-splicing factor ISY1 homolog isoform 2 [Cucumis sativus]	--	--	--	K12870	1e-70	vvi:100250525	pre-mRNA-splicing factor ISY1	-	-	GO:0005829//cytosol;GO:0005634//nucleus;GO:0009507//chloroplast
CL1034.Contig2_All	1292	AT3G18790.1	1e-141	| Symbols: | FUNCTIONS IN: molecular_function unknown; INVOLVED IN: biological_process unknown; LOCATED IN: chloroplast; EXPRESSED IN: 22 plant structures; EXPRESSED DURING: 13 growth stages; CONTAINS InterPro DOMAIN/s: Isy1-like splicing (InterPro:IPR009360); Has 1147 Blast hits to 965 proteins in 236 species: Archae - 12; Bacteria - 13; Metazoa - 351; Fungi - 230; Plants - 49; Viruses - 9; Othe…	gi|225431591|ref|XP_002282621.1|	2e-146	PREDICTED: pre-mRNA-splicing factor ISY1 homolog isoform 1 [Vitis vinifera] >gi|359476953|ref|XP_003631919.1| PREDICTED: pre-mRNA-splicing factor ISY1 homolog isoform 2 [Vitis vinifera] >gi|359476955|ref|XP_003631920.1| PREDICTED: pre-mRNA-splicing factor ISY1 homolog isoform 3 [Vitis vinifera] >gi|147773415|emb|CAN60270.1| hypothetical protein VITISV_029395 [Vitis vinifera]	sp|Q9FPQ6|GP1_CHLRE	1e-13	Vegetative cell wall protein gp1 OS=Chlamydomonas reinhardtii GN=GP1 PE=2 SV=1	K12870	2e-147	vvi:100250525	pre-mRNA-splicing factor ISY1	-	-	GO:0005829//cytosol;GO:0005634//nucleus;GO:0009507//chloroplast
CL1034.Contig3_All	1334	AT3G18790.1	1e-142	| Symbols: | FUNCTIONS IN: molecular_function unknown; INVOLVED IN: biological_process unknown; LOCATED IN: chloroplast; EXPRESSED IN: 22 plant structures; EXPRESSED DURING: 13 growth stages; CONTAINS InterPro DOMAIN/s: Isy1-like splicing (InterPro:IPR009360); Has 1147 Blast hits to 965 proteins in 236 species: Archae - 12; Bacteria - 13; Metazoa - 351; Fungi - 230; Plants - 49; Viruses - 9; Othe…	gi|225431591|ref|XP_002282621.1|	6e-148	PREDICTED: pre-mRNA-splicing factor ISY1 homolog isoform 1 [Vitis vinifera] >gi|359476953|ref|XP_003631919.1| PREDICTED: pre-mRNA-splicing factor ISY1 homolog isoform 2 [Vitis vinifera] >gi|359476955|ref|XP_003631920.1| PREDICTED: pre-mRNA-splicing factor ISY1 homolog isoform 3 [Vitis vinifera] >gi|147773415|emb|CAN60270.1| hypothetical protein VITISV_029395 [Vitis vinifera]	sp|Q9FPQ6|GP1_CHLRE	6e-17	Vegetative cell wall protein gp1 OS=Chlamydomonas reinhardtii GN=GP1 PE=2 SV=1	K12870	5e-149	vvi:100250525	pre-mRNA-splicing factor ISY1	-	-	GO:0005829//cytosol;GO:0005634//nucleus;GO:0009507//chloroplast
CL1034.Contig4_All	1385	AT3G18790.1	2e-142	| Symbols: | FUNCTIONS IN: molecular_function unknown; INVOLVED IN: biological_process unknown; LOCATED IN: chloroplast; EXPRESSED IN: 22 plant structures; EXPRESSED DURING: 13 growth stages; CONTAINS InterPro DOMAIN/s: Isy1-like splicing (InterPro:IPR009360); Has 1147 Blast hits to 965 proteins in 236 species: Archae - 12; Bacteria - 13; Metazoa - 351; Fungi - 230; Plants - 49; Viruses - 9; Othe…	gi|225431591|ref|XP_002282621.1|	6e-149	PREDICTED: pre-mRNA-splicing factor ISY1 homolog isoform 1 [Vitis vinifera] >gi|359476953|ref|XP_003631919.1| PREDICTED: pre-mRNA-splicing factor ISY1 homolog isoform 2 [Vitis vinifera] >gi|359476955|ref|XP_003631920.1| PREDICTED: pre-mRNA-splicing factor ISY1 homolog isoform 3 [Vitis vinifera] >gi|147773415|emb|CAN60270.1| hypothetical protein VITISV_029395 [Vitis vinifera]	sp|Q9FPQ6|GP1_CHLRE	1e-13	Vegetative cell wall protein gp1 OS=Chlamydomonas reinhardtii GN=GP1 PE=2 SV=1	K12870	5e-150	vvi:100250525	pre-mRNA-splicing factor ISY1	-	-	GO:0005829//cytosol;GO:0005634//nucleus;GO:0009507//chloroplast
CL1034.Contig5_All	1395	AT3G18790.1	3e-142	| Symbols: | FUNCTIONS IN: molecular_function unknown; INVOLVED IN: biological_process unknown; LOCATED IN: chloroplast; EXPRESSED IN: 22 plant structures; EXPRESSED DURING: 13 growth stages; CONTAINS InterPro DOMAIN/s: Isy1-like splicing (InterPro:IPR009360); Has 1147 Blast hits to 965 proteins in 236 species: Archae - 12; Bacteria - 13; Metazoa - 351; Fungi - 230; Plants - 49; Viruses - 9; Othe…	gi|225431591|ref|XP_002282621.1|	7e-148	PREDICTED: pre-mRNA-splicing factor ISY1 homolog isoform 1 [Vitis vinifera] >gi|359476953|ref|XP_003631919.1| PREDICTED: pre-mRNA-splicing factor ISY1 homolog isoform 2 [Vitis vinifera] >gi|359476955|ref|XP_003631920.1| PREDICTED: pre-mRNA-splicing factor ISY1 homolog isoform 3 [Vitis vinifera] >gi|147773415|emb|CAN60270.1| hypothetical protein VITISV_029395 [Vitis vinifera]	sp|Q9FPQ6|GP1_CHLRE	2e-16	Vegetative cell wall protein gp1 OS=Chlamydomonas reinhardtii GN=GP1 PE=2 SV=1	K12870	5e-149	vvi:100250525	pre-mRNA-splicing factor ISY1	-	-	GO:0005829//cytosol;GO:0005634//nucleus;GO:0009507//chloroplast
CL1034.Contig6_All	1384	AT3G18790.1	2e-142	| Symbols: | FUNCTIONS IN: molecular_function unknown; INVOLVED IN: biological_process unknown; LOCATED IN: chloroplast; EXPRESSED IN: 22 plant structures; EXPRESSED DURING: 13 growth stages; CONTAINS InterPro DOMAIN/s: Isy1-like splicing (InterPro:IPR009360); Has 1147 Blast hits to 965 proteins in 236 species: Archae - 12; Bacteria - 13; Metazoa - 351; Fungi - 230; Plants - 49; Viruses - 9; Othe…	gi|225431591|ref|XP_002282621.1|	6e-149	PREDICTED: pre-mRNA-splicing factor ISY1 homolog isoform 1 [Vitis vinifera] >gi|359476953|ref|XP_003631919.1| PREDICTED: pre-mRNA-splicing factor ISY1 homolog isoform 2 [Vitis vinifera] >gi|359476955|ref|XP_003631920.1| PREDICTED: pre-mRNA-splicing factor ISY1 homolog isoform 3 [Vitis vinifera] >gi|147773415|emb|CAN60270.1| hypothetical protein VITISV_029395 [Vitis vinifera]	sp|Q9FPQ6|GP1_CHLRE	3e-13	Vegetative cell wall protein gp1 OS=Chlamydomonas reinhardtii GN=GP1 PE=2 SV=1	K12870	5e-150	vvi:100250525	pre-mRNA-splicing factor ISY1	-	-	GO:0005829//cytosol;GO:0005634//nucleus;GO:0009507//chloroplast
CL1034.Contig7_All	224	AT3G18790.1	1e-18	| Symbols: | FUNCTIONS IN: molecular_function unknown; INVOLVED IN: biological_process unknown; LOCATED IN: chloroplast; EXPRESSED IN: 22 plant structures; EXPRESSED DURING: 13 growth stages; CONTAINS InterPro DOMAIN/s: Isy1-like splicing (InterPro:IPR009360); Has 1147 Blast hits to 965 proteins in 236 species: Archae - 12; Bacteria - 13; Metazoa - 351; Fungi - 230; Plants - 49; Viruses - 9; Othe…	gi|460388773|ref|XP_004240039.1|	8e-21	PREDICTED: pre-mRNA-splicing factor ISY1 homolog [Solanum lycopersicum]	--	--	--	K12870	2e-21	vvi:100250525	pre-mRNA-splicing factor ISY1	-	-	GO:0005829//cytosol;GO:0005634//nucleus;GO:0009507//chloroplast
CL1035.Contig1_All	1688	AT1G78700.1	3e-116	| Symbols: BEH4 | BES1/BZR1 homolog 4 | chr1:29599854-29601539 FORWARD LENGTH=325	gi|359493995|ref|XP_002285537.2|	4e-152	PREDICTED: BES1/BZR1 homolog protein 4-like [Vitis vinifera]	sp|Q9ZV88|BEH4_ARATH	1e-125	BES1/BZR1 homolog protein 4 OS=Arabidopsis thaliana GN=BEH4 PE=1 SV=1	K14503	9e-67	vvi:100249673	brassinosteroid resistant 1/2	-	-	-
CL1035.Contig2_All	1824	AT1G78700.1	1e-115	| Symbols: BEH4 | BES1/BZR1 homolog 4 | chr1:29599854-29601539 FORWARD LENGTH=325	gi|359493995|ref|XP_002285537.2|	5e-152	PREDICTED: BES1/BZR1 homolog protein 4-like [Vitis vinifera]	sp|Q9ZV88|BEH4_ARATH	1e-125	BES1/BZR1 homolog protein 4 OS=Arabidopsis thaliana GN=BEH4 PE=1 SV=1	K14503	1e-66	vvi:100249673	brassinosteroid resistant 1/2	-	-	-
CL1036.Contig1_All	573	--	--	--	--	--	--	--	--	--	--	--	--	--	-	-	-
CL1036.Contig2_All	689	--	--	--	--	--	--	--	--	--	--	--	--	--	-	-	-
CL1037.Contig1_All	1013	AT2G02740.2	4e-12	| Symbols: ATWHY3, PTAC11, WHY3 | ssDNA-binding transcriptional regulator | chr2:769389-770993 FORWARD LENGTH=267	gi|75174555|sp|Q9LL85.1|WHY1_SOLTU	5e-11	RecName: Full=Single-stranded DNA-bindig protein WHY1, chloroplastic; AltName: Full=DNA-binding protein p24; AltName: Full=PR-10a binding factor 2; Short=PBF-2; AltName: Full=Protein WHIRLY 1; Short=StWhy1; Flags: Precursor >gi|9651810|gb|AAF91282.1|AF233342_1 DNA-binding protein p24 [Solanum tuberosum]	sp|Q9LL85|WHY1_SOLTU	2e-12	Single-stranded DNA-bindig protein WHY1, chloroplastic OS=Solanum tuberosum GN=WHY1 PE=1 SV=1	K03164	8e-06	gmx:100796974	DNA topoisomerase II [EC:5.99.1.3]	GO:0032211//negative regulation of telomere maintenance via telomerase;GO:0050832//defense response to fungus;GO:0045893//positive regulation of transcription, DNA-dependent;GO:0006281//DNA repair	GO:0042162//telomeric DNA binding;GO:0003697//single-stranded DNA binding;GO:0003700//sequence-specific DNA binding transcription factor activity	GO:0009508//plastid chromosome;GO:0009570//chloroplast stroma;GO:0005634//nucleus
CL1037.Contig2_All	901	AT2G02740.2	3e-12	| Symbols: ATWHY3, PTAC11, WHY3 | ssDNA-binding transcriptional regulator | chr2:769389-770993 FORWARD LENGTH=267	gi|75174555|sp|Q9LL85.1|WHY1_SOLTU	4e-11	RecName: Full=Single-stranded DNA-bindig protein WHY1, chloroplastic; AltName: Full=DNA-binding protein p24; AltName: Full=PR-10a binding factor 2; Short=PBF-2; AltName: Full=Protein WHIRLY 1; Short=StWhy1; Flags: Precursor >gi|9651810|gb|AAF91282.1|AF233342_1 DNA-binding protein p24 [Solanum tuberosum]	sp|Q9LL85|WHY1_SOLTU	1e-12	Single-stranded DNA-bindig protein WHY1, chloroplastic OS=Solanum tuberosum GN=WHY1 PE=1 SV=1	K03164	7e-06	gmx:100796974	DNA topoisomerase II [EC:5.99.1.3]	GO:0032211//negative regulation of telomere maintenance via telomerase;GO:0050832//defense response to fungus;GO:0045893//positive regulation of transcription, DNA-dependent;GO:0006281//DNA repair	GO:0042162//telomeric DNA binding;GO:0003697//single-stranded DNA binding;GO:0003700//sequence-specific DNA binding transcription factor activity	GO:0009508//plastid chromosome;GO:0009570//chloroplast stroma;GO:0005634//nucleus
CL1037.Contig3_All	439	--	--	--	--	--	--	--	--	--	--	--	--	--	-	-	-
CL1038.Contig1_All	2591	--	--	--	--	--	--	--	--	--	--	--	--	--	-	-	-
CL1038.Contig2_All	405	--	--	--	--	--	--	--	--	--	--	--	--	--	-	-	-
CL1038.Contig3_All	1822	--	--	--	--	--	--	--	--	--	--	--	--	--	-	-	-
CL1038.Contig4_All	336	AT5G50390.1	3e-08	| Symbols: | Pentatricopeptide repeat (PPR-like) superfamily protein | chr5:20520789-20522980 REVERSE LENGTH=701	gi|147770672|emb|CAN62482.1|	2e-13	hypothetical protein VITISV_010810 [Vitis vinifera]	sp|Q9FK33|PP427_ARATH	2e-07	Pentatricopeptide repeat-containing protein At5g50390, chloroplastic OS=Arabidopsis thaliana GN=PCMP-H58 PE=2 SV=1	--	--	--	--	-	-	-
CL1039.Contig1_All	2299	AT4G39490.1	6e-157	| Symbols: CYP96A10 | cytochrome P450, family 96, subfamily A, polypeptide 10 | chr4:18365229-18366788 FORWARD LENGTH=519	gi|225438545|ref|XP_002279670.1|	6e-165	PREDICTED: cytochrome P450 86B1 [Vitis vinifera]	sp|Q9FMY1|C86B1_ARATH	7e-108	Cytochrome P450 86B1 OS=Arabidopsis thaliana GN=CYP86B1 PE=2 SV=1	K00517	4e-118	ath:AT5G52320	[EC:1.14.-.-]	-	GO:0016491//oxidoreductase activity;GO:0005488//binding	-
CL1039.Contig10_All	990	--	--	--	--	--	--	--	--	--	--	--	--	--	-	-	-
CL1039.Contig11_All	1207	--	--	--	--	--	--	--	--	--	--	--	--	--	-	-	-
CL1039.Contig2_All	779	--	--	--	--	--	--	--	--	--	--	--	--	--	-	-	-
CL1039.Contig3_All	541	--	--	--	--	--	--	--	--	--	--	--	--	--	-	-	-
CL1039.Contig6_All	842	--	--	--	--	--	--	--	--	--	--	--	--	--	-	-	-
CL1039.Contig7_All	1094	--	--	--	--	--	--	--	--	--	--	--	--	--	-	-	-
CL1039.Contig8_All	1224	--	--	--	--	--	--	--	--	--	--	--	--	--	-	-	-
CL1039.Contig9_All	1328	--	--	--	--	--	--	--	--	--	--	--	--	--	-	-	-
CL104.Contig1_All	441	AT4G35500.1	1e-13	| Symbols: | Protein kinase superfamily protein | chr4:16857475-16859407 FORWARD LENGTH=438	gi|297832366|ref|XP_002884065.1|	2e-11	hypothetical protein ARALYDRAFT_343373 [Arabidopsis lyrata subsp. lyrata] >gi|297329905|gb|EFH60324.1| hypothetical protein ARALYDRAFT_343373 [Arabidopsis lyrata subsp. lyrata]	--	--	--	K08832	8e-07	mtr:MTR_1g061690	serine/threonine-protein kinase SRPK3 [EC:2.7.11.1]	GO:0016310//phosphorylation	GO:0004672//protein kinase activity;GO:0000166//nucleotide binding	GO:0005634//nucleus
CL104.Contig2_All	2096	AT5G01960.1	6e-06	| Symbols: | RING/U-box superfamily protein | chr5:370811-372775 FORWARD LENGTH=426	gi|462403086|gb|EMJ08643.1|	1e-20	hypothetical protein PRUPE_ppa005202mg [Prunus persica]	--	--	--	--	--	--	--	-	GO:0046872//metal ion binding	-
CL104.Contig3_All	1956	AT5G01960.1	5e-06	| Symbols: | RING/U-box superfamily protein | chr5:370811-372775 FORWARD LENGTH=426	gi|462403086|gb|EMJ08643.1|	1e-20	hypothetical protein PRUPE_ppa005202mg [Prunus persica]	--	--	--	--	--	--	--	-	GO:0046872//metal ion binding	-
CL104.Contig4_All	714	--	--	--	--	--	--	--	--	--	--	--	--	--	-	-	-
CL104.Contig5_All	408	AT2G17530.2	3e-12	| Symbols: | Protein kinase superfamily protein | chr2:7626518-7628379 FORWARD LENGTH=354	gi|224084119|ref|XP_002307217.1|	5e-11	predicted protein [Populus trichocarpa] >gi|222856666|gb|EEE94213.1| predicted protein [Populus trichocarpa]	--	--	--	K08832	8e-09	mtr:MTR_1g061690	serine/threonine-protein kinase SRPK3 [EC:2.7.11.1]	GO:0016310//phosphorylation	GO:0004672//protein kinase activity;GO:0000166//nucleotide binding	-
CL104.Contig6_All	494	gi|449513319|ref|XP_004164294.1|	9e-06	PREDICTED: callose synthase 5-like [Cucumis sativus]	gi|449513319|ref|XP_004164294.1|	9e-06	PREDICTED: callose synthase 5-like [Cucumis sativus]	sp|Q3B724|CALS5_ARATH	7e-06	Callose synthase 5 OS=Arabidopsis thaliana GN=CALS5 PE=1 SV=1	K11000	4e-06	pop:POPTR_782672	callose synthase [EC:2.4.1.-]	-	-	-
CL104.Contig7_All	393	AT2G17530.2	4e-12	| Symbols: | Protein kinase superfamily protein | chr2:7626518-7628379 FORWARD LENGTH=354	gi|224084119|ref|XP_002307217.1|	7e-11	predicted protein [Populus trichocarpa] >gi|222856666|gb|EEE94213.1| predicted protein [Populus trichocarpa]	--	--	--	K08832	1e-08	mtr:MTR_1g061690	serine/threonine-protein kinase SRPK3 [EC:2.7.11.1]	GO:0016310//phosphorylation	GO:0004672//protein kinase activity;GO:0000166//nucleotide binding	GO:0005634//nucleus
CL104.Contig8_All	358	AT2G17530.3	2e-08	| Symbols: | Protein kinase superfamily protein | chr2:7626518-7628624 FORWARD LENGTH=440	gi|460415799|ref|XP_004253241.1|	5e-06	PREDICTED: SRSF protein kinase 1-like [Solanum lycopersicum]	--	--	--	K08832	3e-06	mtr:MTR_1g061690	serine/threonine-protein kinase SRPK3 [EC:2.7.11.1]	-	-	-
CL104.Contig9_All	287	AT4G35500.1	1e-08	| Symbols: | Protein kinase superfamily protein | chr4:16857475-16859407 FORWARD LENGTH=438	gi|470102560|ref|XP_004287720.1|	2e-06	PREDICTED: SRSF protein kinase 1-like [Fragaria vesca subsp. vesca]	--	--	--	K08832	5e-06	mtr:MTR_1g061690	serine/threonine-protein kinase SRPK3 [EC:2.7.11.1]	-	-	-
CL1040.Contig1_All	954	--	--	--	--	--	--	--	--	--	--	--	--	--	-	-	-
CL1040.Contig10_All	1483	AT1G19870.1	2e-30	| Symbols: iqd32 | IQ-domain 32 | chr1:6895400-6898539 REVERSE LENGTH=794	gi|462418879|gb|EMJ23142.1|	2e-85	hypothetical protein PRUPE_ppa001591mg [Prunus persica]	sp|Q9FXI5|IQD32_ARATH	2e-37	Protein IQ-DOMAIN 32 OS=Arabidopsis thaliana GN=IQD32 PE=1 SV=3	--	--	--	--	-	-	GO:0044424//intracellular part
CL1040.Contig12_All	787	--	--	--	--	--	--	--	--	--	--	--	--	--	-	-	-
CL1040.Contig13_All	883	--	--	--	--	--	--	--	--	--	--	--	--	--	-	-	-
CL1040.Contig14_All	968	--	--	--	--	--	--	--	--	--	--	--	--	--	-	-	-
CL1040.Contig2_All	1644	AT1G73030.1	3e-10	| Symbols: VPS46.2, CHMP1A | SNF7 family protein | chr1:27473938-27474848 FORWARD LENGTH=203	gi|284520988|gb|ADB93069.1|	2e-09	putative developmental protein [Jatropha curcas]	--	--	--	K12197	2e-08	vvi:100256723	charged multivesicular body protein 1	GO:0044699	-	-
CL1040.Contig3_All	2170	--	--	--	--	--	--	--	--	--	--	--	--	--	-	-	-
CL1040.Contig4_All	1976	AT1G19870.1	1e-29	| Symbols: iqd32 | IQ-domain 32 | chr1:6895400-6898539 REVERSE LENGTH=794	gi|462418879|gb|EMJ23142.1|	3e-85	hypothetical protein PRUPE_ppa001591mg [Prunus persica]	sp|Q9FXI5|IQD32_ARATH	2e-37	Protein IQ-DOMAIN 32 OS=Arabidopsis thaliana GN=IQD32 PE=1 SV=3	--	--	--	--	-	-	GO:0044424//intracellular part
CL1040.Contig5_All	2306	AT1G19870.1	7e-07	| Symbols: iqd32 | IQ-domain 32 | chr1:6895400-6898539 REVERSE LENGTH=794	gi|224082964|ref|XP_002306910.1|	1e-08	predicted protein [Populus trichocarpa] >gi|222856359|gb|EEE93906.1| predicted protein [Populus trichocarpa]	sp|Q9FXI5|IQD32_ARATH	2e-07	Protein IQ-DOMAIN 32 OS=Arabidopsis thaliana GN=IQD32 PE=1 SV=3	--	--	--	--	-	-	-
CL1040.Contig6_All	1536	AT1G73030.1	6e-14	| Symbols: VPS46.2, CHMP1A | SNF7 family protein | chr1:27473938-27474848 FORWARD LENGTH=203	gi|284520988|gb|ADB93069.1|	4e-13	putative developmental protein [Jatropha curcas]	--	--	--	K12197	2e-12	vvi:100256723	charged multivesicular body protein 1	GO:0016192//vesicle-mediated transport;GO:0040007//growth;GO:0000578//embryonic axis specification;GO:0015031//protein transport;GO:0009793//embryo development ending in seed dormancy;GO:0032509//endosome transport via multivesicular body sorting pathway	-	-
CL1040.Contig7_All	1312	AT1G73030.1	2e-10	| Symbols: VPS46.2, CHMP1A | SNF7 family protein | chr1:27473938-27474848 FORWARD LENGTH=203	gi|284520988|gb|ADB93069.1|	1e-09	putative developmental protein [Jatropha curcas]	--	--	--	K12197	2e-08	vvi:100256723	charged multivesicular body protein 1	GO:0044699	-	-
CL1040.Contig8_All	1173	--	--	--	--	--	--	--	--	--	--	--	--	--	-	-	-
CL1040.Contig9_All	1077	AT1G19870.1	2e-07	| Symbols: iqd32 | IQ-domain 32 | chr1:6895400-6898539 REVERSE LENGTH=794	gi|224082964|ref|XP_002306910.1|	4e-09	predicted protein [Populus trichocarpa] >gi|222856359|gb|EEE93906.1| predicted protein [Populus trichocarpa]	sp|Q9FXI5|IQD32_ARATH	7e-08	Protein IQ-DOMAIN 32 OS=Arabidopsis thaliana GN=IQD32 PE=1 SV=3	--	--	--	--	-	-	-
CL1041.Contig1_All	1341	AT3G27430.2	3e-159	| Symbols: PBB1 | N-terminal nucleophile aminohydrolases (Ntn hydrolases) superfamily protein | chr3:10152910-10155052 FORWARD LENGTH=273	gi|225424598|ref|XP_002285415.1|	1e-130	PREDICTED: proteasome subunit beta type-7-B isoform 1 [Vitis vinifera] >gi|296081387|emb|CBI16820.3| unnamed protein product [Vitis vinifera]	sp|O23710|PSB7A_ARATH	2e-128	Proteasome subunit beta type-7-A OS=Arabidopsis thaliana GN=PBB1 PE=1 SV=2	K02739	1e-131	vvi:100249199	20S proteasome subunit beta 2 [EC:3.4.25.1]	GO:0043161//proteasomal ubiquitin-dependent protein catabolic process;GO:0009651//response to salt stress;GO:0051788//response to misfolded protein;GO:0080129//proteasome core complex assembly;GO:0006635//fatty acid beta-oxidation;GO:0006096//glycolysis;GO:0006094//gluconeogenesis;GO:0009853//photorespiration;GO:0046686//response to cadmium ion;GO:0009407//toxin catabolic process	GO:0004298//threonine-type endopeptidase activity	GO:0005737//cytoplasm;GO:0005839//proteasome core complex;GO:0005634//nucleus
CL1042.Contig1_All	2842	AT2G38040.2	0	| Symbols: CAC3 | acetyl Co-enzyme a carboxylase carboxyltransferase alpha subunit | chr2:15917612-15920749 FORWARD LENGTH=769	gi|307566888|gb|ADN52610.1|	0	acetyl-CoA carboxylase alpha-CT subunit [Jatropha curcas]	sp|Q9LD43|ACCA_ARATH	0	Acetyl-coenzyme A carboxylase carboxyl transferase subunit alpha, chloroplastic OS=Arabidopsis thaliana GN=CAC3 PE=1 SV=1	K01962	0	vvi:100266499	acetyl-CoA carboxylase carboxyl transferase subunit alpha [EC:6.4.1.2]	GO:0006633//fatty acid biosynthetic process;GO:0006744//ubiquinone biosynthetic process	GO:0003989//acetyl-CoA carboxylase activity	GO:0009317//acetyl-CoA carboxylase complex;GO:0009941//chloroplast envelope;GO:0009570//chloroplast stroma;GO:0016020//membrane
CL1042.Contig2_All	2733	AT2G38040.2	0	| Symbols: CAC3 | acetyl Co-enzyme a carboxylase carboxyltransferase alpha subunit | chr2:15917612-15920749 FORWARD LENGTH=769	gi|307566888|gb|ADN52610.1|	0	acetyl-CoA carboxylase alpha-CT subunit [Jatropha curcas]	sp|Q9LD43|ACCA_ARATH	0	Acetyl-coenzyme A carboxylase carboxyl transferase subunit alpha, chloroplastic OS=Arabidopsis thaliana GN=CAC3 PE=1 SV=1	K01962	0	vvi:100266499	acetyl-CoA carboxylase carboxyl transferase subunit alpha [EC:6.4.1.2]	GO:0006633//fatty acid biosynthetic process;GO:0006744//ubiquinone biosynthetic process	GO:0003989//acetyl-CoA carboxylase activity	GO:0009317//acetyl-CoA carboxylase complex;GO:0009941//chloroplast envelope;GO:0009570//chloroplast stroma;GO:0016020//membrane
CL1043.Contig1_All	246	--	--	--	--	--	--	--	--	--	--	--	--	--	-	-	-
CL1044.Contig1_All	1438	AT5G61500.1	0	| Symbols: ATATG3, ATG3 | autophagy 3 (APG3) | chr5:24734216-24736711 REVERSE LENGTH=313	gi|225453454|ref|XP_002276342.1|	2e-165	PREDICTED: autophagy-related protein 3 [Vitis vinifera] >gi|297734579|emb|CBI16630.3| unnamed protein product [Vitis vinifera]	sp|Q0WWQ1|ATG3_ARATH	4e-160	Autophagy-related protein 3 OS=Arabidopsis thaliana GN=ATG3 PE=1 SV=2	K08343	2e-166	vvi:100264989	autophagy-related protein 3	GO:0006623//protein targeting to vacuole;GO:0048193//Golgi vesicle transport;GO:0000902//cell morphogenesis;GO:0016049//cell growth;GO:0006914//autophagy	-	GO:0005829//cytosol
CL1044.Contig2_All	1119	AT5G61500.1	2e-160	| Symbols: ATATG3, ATG3 | autophagy 3 (APG3) | chr5:24734216-24736711 REVERSE LENGTH=313	gi|225453454|ref|XP_002276342.1|	2e-133	PREDICTED: autophagy-related protein 3 [Vitis vinifera] >gi|297734579|emb|CBI16630.3| unnamed protein product [Vitis vinifera]	sp|Q0WWQ1|ATG3_ARATH	6e-129	Autophagy-related protein 3 OS=Arabidopsis thaliana GN=ATG3 PE=1 SV=2	K08343	2e-134	vvi:100264989	autophagy-related protein 3	GO:0006623//protein targeting to vacuole;GO:0048193//Golgi vesicle transport;GO:0000902//cell morphogenesis;GO:0016049//cell growth;GO:0006914//autophagy	-	GO:0005829//cytosol
CL1045.Contig1_All	596	AT4G10950.1	4e-17	| Symbols: | SGNH hydrolase-type esterase superfamily protein | chr4:6711502-6713512 REVERSE LENGTH=400	gi|460416339|ref|XP_004253501.1|	3e-17	PREDICTED: GDSL esterase/lipase At1g71691-like [Solanum lycopersicum]	sp|O81223|CNBL4_ARATH	6e-11	Calcineurin B-like protein 4 OS=Arabidopsis thaliana GN=CBL4 PE=1 SV=3	K06268	4e-11	rcu:RCOM_0718370	protein phosphatase 3, regulatory subunit	GO:0006629//lipid metabolic process	GO:0004091//carboxylesterase activity	GO:0005576//extracellular region
CL1045.Contig2_All	773	AT4G10950.1	1e-16	| Symbols: | SGNH hydrolase-type esterase superfamily protein | chr4:6711502-6713512 REVERSE LENGTH=400	gi|133925821|gb|ABO43663.1|	2e-17	calcineurin B-like protein 4-1 [Populus trichocarpa]	sp|O81223|CNBL4_ARATH	3e-13	Calcineurin B-like protein 4 OS=Arabidopsis thaliana GN=CBL4 PE=1 SV=3	K06268	1e-15	rcu:RCOM_0718370	protein phosphatase 3, regulatory subunit	-	GO:0005509//calcium ion binding	-
CL1045.Contig3_All	707	AT4G10950.1	8e-17	| Symbols: | SGNH hydrolase-type esterase superfamily protein | chr4:6711502-6713512 REVERSE LENGTH=400	gi|255537825|ref|XP_002509979.1|	5e-21	calcineurin B, putative [Ricinus communis] >gi|223549878|gb|EEF51366.1| calcineurin B, putative [Ricinus communis]	sp|Q3HRP2|CNBL5_ORYSJ	6e-15	Calcineurin B-like protein 5 OS=Oryza sativa subsp. japonica GN=CBL5 PE=2 SV=1	K06268	1e-18	rcu:RCOM_0718370	protein phosphatase 3, regulatory subunit	-	GO:0005509//calcium ion binding	-
CL1045.Contig4_All	448	AT5G24270.2	5e-13	| Symbols: SOS3 | Calcium-binding EF-hand family protein | chr5:8238781-8240179 REVERSE LENGTH=222	gi|462405573|gb|EMJ11037.1|	5e-12	hypothetical protein PRUPE_ppa014557mg [Prunus persica]	sp|O81223|CNBL4_ARATH	4e-11	Calcineurin B-like protein 4 OS=Arabidopsis thaliana GN=CBL4 PE=1 SV=3	K06268	2e-11	rcu:RCOM_0718370	protein phosphatase 3, regulatory subunit	-	GO:0005509//calcium ion binding	-
CL1045.Contig5_All	537	AT5G24270.2	5e-15	| Symbols: SOS3 | Calcium-binding EF-hand family protein | chr5:8238781-8240179 REVERSE LENGTH=222	gi|255537825|ref|XP_002509979.1|	3e-21	calcineurin B, putative [Ricinus communis] >gi|223549878|gb|EEF51366.1| calcineurin B, putative [Ricinus communis]	sp|O81223|CNBL4_ARATH	4e-15	Calcineurin B-like protein 4 OS=Arabidopsis thaliana GN=CBL4 PE=1 SV=3	K06268	3e-19	rcu:RCOM_0718370	protein phosphatase 3, regulatory subunit	-	GO:0005509//calcium ion binding	-
CL1046.Contig1_All	1535	AT2G38780.1	3e-130	| Symbols: | unknown protein; FUNCTIONS IN: molecular_function unknown; INVOLVED IN: biological_process unknown; LOCATED IN: chloroplast; EXPRESSED IN: 21 plant structures; EXPRESSED DURING: 13 growth stages; Has 58 Blast hits to 58 proteins in 23 species: Archae - 0; Bacteria - 4; Metazoa - 1; Fungi - 0; Plants - 44; Viruses - 0; Other Eukaryotes - 9 (source: NCBI BLink). | chr2:16210864-1621411…	gi|255544061|ref|XP_002513093.1|	2e-154	conserved hypothetical protein [Ricinus communis] >gi|223548104|gb|EEF49596.1| conserved hypothetical protein [Ricinus communis]	--	--	--	--	--	--	--	-	-	-
CL1046.Contig2_All	1382	AT2G38780.1	3e-103	| Symbols: | unknown protein; FUNCTIONS IN: molecular_function unknown; INVOLVED IN: biological_process unknown; LOCATED IN: chloroplast; EXPRESSED IN: 21 plant structures; EXPRESSED DURING: 13 growth stages; Has 58 Blast hits to 58 proteins in 23 species: Archae - 0; Bacteria - 4; Metazoa - 1; Fungi - 0; Plants - 44; Viruses - 0; Other Eukaryotes - 9 (source: NCBI BLink). | chr2:16210864-1621411…	gi|255544061|ref|XP_002513093.1|	1e-122	conserved hypothetical protein [Ricinus communis] >gi|223548104|gb|EEF49596.1| conserved hypothetical protein [Ricinus communis]	--	--	--	--	--	--	--	-	-	-
CL1046.Contig3_All	1499	AT2G38780.1	6e-129	| Symbols: | unknown protein; FUNCTIONS IN: molecular_function unknown; INVOLVED IN: biological_process unknown; LOCATED IN: chloroplast; EXPRESSED IN: 21 plant structures; EXPRESSED DURING: 13 growth stages; Has 58 Blast hits to 58 proteins in 23 species: Archae - 0; Bacteria - 4; Metazoa - 1; Fungi - 0; Plants - 44; Viruses - 0; Other Eukaryotes - 9 (source: NCBI BLink). | chr2:16210864-1621411…	gi|255544061|ref|XP_002513093.1|	8e-153	conserved hypothetical protein [Ricinus communis] >gi|223548104|gb|EEF49596.1| conserved hypothetical protein [Ricinus communis]	--	--	--	--	--	--	--	-	-	-
CL1047.Contig1_All	4547	AT2G22010.1	0	| Symbols: RKP | related to KPC1 | chr2:9363946-9368828 REVERSE LENGTH=1280	gi|359480715|ref|XP_002276278.2|	0	PREDICTED: E3 ubiquitin-protein ligase RKP-like [Vitis vinifera]	sp|Q9SIZ8|RKP_ARATH	0	E3 ubiquitin-protein ligase RKP OS=Arabidopsis thaliana GN=RKP PE=2 SV=2	K12169	0	vvi:100250977	Kip1 ubiquitination-promoting complex protein 1 [EC:6.3.2.19]	GO:0060154//cellular process regulating host cell cycle in response to virus;GO:0051603//proteolysis involved in cellular protein catabolic process;GO:0016567//protein ubiquitination	GO:0008270//zinc ion binding;GO:0003677//DNA binding;GO:0004842//ubiquitin-protein ligase activity	GO:0005737//cytoplasm
CL1047.Contig2_All	4599	AT2G22010.1	0	| Symbols: RKP | related to KPC1 | chr2:9363946-9368828 REVERSE LENGTH=1280	gi|359480715|ref|XP_002276278.2|	0	PREDICTED: E3 ubiquitin-protein ligase RKP-like [Vitis vinifera]	sp|Q9SIZ8|RKP_ARATH	0	E3 ubiquitin-protein ligase RKP OS=Arabidopsis thaliana GN=RKP PE=2 SV=2	K12169	0	vvi:100250977	Kip1 ubiquitination-promoting complex protein 1 [EC:6.3.2.19]	GO:0060154//cellular process regulating host cell cycle in response to virus;GO:0051603//proteolysis involved in cellular protein catabolic process;GO:0016567//protein ubiquitination	GO:0008270//zinc ion binding;GO:0003677//DNA binding;GO:0004842//ubiquitin-protein ligase activity	GO:0005737//cytoplasm
CL1047.Contig3_All	2040	AT2G22010.1	0	| Symbols: RKP | related to KPC1 | chr2:9363946-9368828 REVERSE LENGTH=1280	gi|359480715|ref|XP_002276278.2|	0	PREDICTED: E3 ubiquitin-protein ligase RKP-like [Vitis vinifera]	sp|Q9SIZ8|RKP_ARATH	0	E3 ubiquitin-protein ligase RKP OS=Arabidopsis thaliana GN=RKP PE=2 SV=2	K12169	0	vvi:100250977	Kip1 ubiquitination-promoting complex protein 1 [EC:6.3.2.19]	GO:0060154//cellular process regulating host cell cycle in response to virus;GO:0051603//proteolysis involved in cellular protein catabolic process;GO:0016567//protein ubiquitination	GO:0008270//zinc ion binding;GO:0003677//DNA binding;GO:0004842//ubiquitin-protein ligase activity	GO:0005737//cytoplasm
CL1047.Contig6_All	4581	AT2G22010.1	0	| Symbols: RKP | related to KPC1 | chr2:9363946-9368828 REVERSE LENGTH=1280	gi|359480715|ref|XP_002276278.2|	0	PREDICTED: E3 ubiquitin-protein ligase RKP-like [Vitis vinifera]	sp|Q9SIZ8|RKP_ARATH	0	E3 ubiquitin-protein ligase RKP OS=Arabidopsis thaliana GN=RKP PE=2 SV=2	K12169	0	vvi:100250977	Kip1 ubiquitination-promoting complex protein 1 [EC:6.3.2.19]	GO:0060154//cellular process regulating host cell cycle in response to virus;GO:0051603//proteolysis involved in cellular protein catabolic process;GO:0016567//protein ubiquitination	GO:0008270//zinc ion binding;GO:0003677//DNA binding;GO:0004842//ubiquitin-protein ligase activity	GO:0005737//cytoplasm
CL1048.Contig1_All	550	AT1G42960.1	5e-17	| Symbols: | expressed protein localized to the inner membrane of the chloroplast. | chr1:16125863-16127080 FORWARD LENGTH=168	gi|255539284|ref|XP_002510707.1|	5e-37	conserved hypothetical protein [Ricinus communis] >gi|223551408|gb|EEF52894.1| conserved hypothetical protein [Ricinus communis]	--	--	--	--	--	--	--	-	-	GO:0044434;GO:0016020//membrane
CL1048.Contig2_All	919	AT3G57870.1	1e-104	| Symbols: AHUS5, EMB1637, SCE1, SCE1A, ATSCE1 | sumo conjugation enzyme 1 | chr3:21428831-21430110 REVERSE LENGTH=160	gi|351726411|ref|NP_001235590.1|	5e-87	uncharacterized protein LOC100500268 [Glycine max]	sp|Q42551|SCE1_ARATH	8e-84	SUMO-conjugating enzyme SCE1 OS=Arabidopsis thaliana GN=SCE1 PE=1 SV=1	K10577	4e-88	gmx:100500268	ubiquitin-conjugating enzyme E2 I [EC:6.3.2.19]	GO:0016925//protein sumoylation;GO:0009737//response to abscisic acid stimulus	GO:0019789//SUMO ligase activity	GO:0005634//nucleus
CL1048.Contig3_All	1334	AT3G57870.1	4e-102	| Symbols: AHUS5, EMB1637, SCE1, SCE1A, ATSCE1 | sumo conjugation enzyme 1 | chr3:21428831-21430110 REVERSE LENGTH=160	gi|317106698|dbj|BAJ53199.1|	5e-87	JHL03K20.8 [Jatropha curcas]	sp|Q42551|SCE1_ARATH	4e-83	SUMO-conjugating enzyme SCE1 OS=Arabidopsis thaliana GN=SCE1 PE=1 SV=1	K10577	2e-87	gmx:100500268	ubiquitin-conjugating enzyme E2 I [EC:6.3.2.19]	GO:0016579//protein deubiquitination;GO:0016925//protein sumoylation;GO:0009737//response to abscisic acid stimulus	GO:0019789//SUMO ligase activity;GO:0004842//ubiquitin-protein ligase activity	GO:0005634//nucleus
CL1049.Contig1_All	212	gi|147853353|emb|CAN82314.1|	1e-13	hypothetical protein VITISV_015643 [Vitis vinifera]	gi|147853353|emb|CAN82314.1|	1e-13	hypothetical protein VITISV_015643 [Vitis vinifera]	--	--	--	--	--	--	--	-	GO:0005488//binding	-
CL1049.Contig2_All	259	gi|147853353|emb|CAN82314.1|	4e-10	hypothetical protein VITISV_015643 [Vitis vinifera]	gi|147853353|emb|CAN82314.1|	4e-10	hypothetical protein VITISV_015643 [Vitis vinifera]	--	--	--	--	--	--	--	-	-	-
CL1049.Contig3_All	264	gi|32479661|emb|CAE01490.1|	3e-18	P0041A24.2 [Oryza sativa Japonica Group]	gi|32479661|emb|CAE01490.1|	3e-18	P0041A24.2 [Oryza sativa Japonica Group]	--	--	--	--	--	--	--	GO:0015074//DNA integration	GO:0003676//nucleic acid binding;GO:0008270//zinc ion binding	-
CL1049.Contig4_All	533	gi|147766872|emb|CAN60947.1|	1e-30	hypothetical protein VITISV_015758 [Vitis vinifera]	gi|147766872|emb|CAN60947.1|	1e-30	hypothetical protein VITISV_015758 [Vitis vinifera]	--	--	--	--	--	--	--	-	-	-
CL105.Contig1_All	1150	AT2G33120.2	3e-08	| Symbols: SAR1, VAMP722, ATVAMP722 | synaptobrevin-related protein 1 | chr2:14043785-14045337 REVERSE LENGTH=229	gi|449432442|ref|XP_004134008.1|	4e-06	PREDICTED: putative vesicle-associated membrane protein 726-like [Cucumis sativus] >gi|449487534|ref|XP_004157674.1| PREDICTED: putative vesicle-associated membrane protein 726-like [Cucumis sativus]	sp|P47192|VA722_ARATH	5e-07	Vesicle-associated membrane protein 722 OS=Arabidopsis thaliana GN=VAMP722 PE=2 SV=2	K08511	8e-07	osa:4342638	vesicle-associated membrane protein 72	-	-	-
CL105.Contig10_All	785	AT2G32670.1	2e-07	| Symbols: ATVAMP725, VAMP725 | vesicle-associated membrane protein 725 | chr2:13857941-13859346 FORWARD LENGTH=285	gi|115471021|ref|NP_001059109.1|	7e-06	Os07g0194000 [Oryza sativa Japonica Group] >gi|50509098|dbj|BAD30158.1| synaptobrevin-like protein [Oryza sativa Japonica Group] >gi|60543737|emb|CAD70274.1| synaptobrevin 1 [Oryza sativa Japonica Group] >gi|113610645|dbj|BAF21023.1| Os07g0194000 [Oryza sativa Japonica Group]	sp|O48850|VA725_ARATH	5e-07	Vesicle-associated membrane protein 725 OS=Arabidopsis thaliana GN=VAMP725 PE=2 SV=2	K08511	6e-07	osa:4342638	vesicle-associated membrane protein 72	-	-	-
CL105.Contig11_All	828	AT2G33120.2	2e-08	| Symbols: SAR1, VAMP722, ATVAMP722 | synaptobrevin-related protein 1 | chr2:14043785-14045337 REVERSE LENGTH=229	gi|449432442|ref|XP_004134008.1|	2e-06	PREDICTED: putative vesicle-associated membrane protein 726-like [Cucumis sativus] >gi|449487534|ref|XP_004157674.1| PREDICTED: putative vesicle-associated membrane protein 726-like [Cucumis sativus]	sp|P47192|VA722_ARATH	3e-07	Vesicle-associated membrane protein 722 OS=Arabidopsis thaliana GN=VAMP722 PE=2 SV=2	K08511	5e-07	osa:4342638	vesicle-associated membrane protein 72	-	-	-
CL105.Contig12_All	962	AT2G33120.2	3e-08	| Symbols: SAR1, VAMP722, ATVAMP722 | synaptobrevin-related protein 1 | chr2:14043785-14045337 REVERSE LENGTH=229	gi|449432442|ref|XP_004134008.1|	3e-06	PREDICTED: putative vesicle-associated membrane protein 726-like [Cucumis sativus] >gi|449487534|ref|XP_004157674.1| PREDICTED: putative vesicle-associated membrane protein 726-like [Cucumis sativus]	sp|P47192|VA722_ARATH	4e-07	Vesicle-associated membrane protein 722 OS=Arabidopsis thaliana GN=VAMP722 PE=2 SV=2	K08511	6e-07	osa:4342638	vesicle-associated membrane protein 72	-	-	-
CL105.Contig13_All	1034	AT1G04750.1	6e-08	| Symbols: VAMP7B, VAMP721, ATVAMP721, AT VAMP7B | vesicle-associated membrane protein 721 | chr1:1331857-1333426 REVERSE LENGTH=219	gi|356533328|ref|XP_003535217.1|	8e-07	PREDICTED: putative vesicle-associated membrane protein 726-like [Glycine max]	sp|Q9ZTW3|VA721_ARATH	3e-08	Vesicle-associated membrane protein 721 OS=Arabidopsis thaliana GN=VAMP721 PE=1 SV=1	K08515	8e-08	aly:ARALYDRAFT_887649	vesicle-associated membrane protein 7	-	-	-
CL105.Contig14_All	947	AT1G04750.2	1e-07	| Symbols: VAMP7B, VAMP721, ATVAMP721, AT VAMP7B | vesicle-associated membrane protein 721 | chr1:1331857-1333426 REVERSE LENGTH=181	gi|356533328|ref|XP_003535217.1|	7e-07	PREDICTED: putative vesicle-associated membrane protein 726-like [Glycine max]	sp|Q9ZTW3|VA721_ARATH	3e-08	Vesicle-associated membrane protein 721 OS=Arabidopsis thaliana GN=VAMP721 PE=1 SV=1	K08515	7e-08	aly:ARALYDRAFT_887649	vesicle-associated membrane protein 7	GO:0072661//protein targeting to plasma membrane;GO:0009920//cell plate formation involved in plant-type cell wall biogenesis	-	GO:0009504//cell plate;GO:0009506//plasmodesma;GO:0005768//endosome;GO:0005886//plasma membrane
CL105.Contig15_All	959	AT1G04750.2	1e-07	| Symbols: VAMP7B, VAMP721, ATVAMP721, AT VAMP7B | vesicle-associated membrane protein 721 | chr1:1331857-1333426 REVERSE LENGTH=181	gi|356533328|ref|XP_003535217.1|	7e-07	PREDICTED: putative vesicle-associated membrane protein 726-like [Glycine max]	sp|Q9ZTW3|VA721_ARATH	3e-08	Vesicle-associated membrane protein 721 OS=Arabidopsis thaliana GN=VAMP721 PE=1 SV=1	K08515	7e-08	aly:ARALYDRAFT_887649	vesicle-associated membrane protein 7	GO:0072661//protein targeting to plasma membrane;GO:0009920//cell plate formation involved in plant-type cell wall biogenesis	-	GO:0009504//cell plate;GO:0009506//plasmodesma;GO:0005768//endosome;GO:0005886//plasma membrane
CL105.Contig16_All	1093	AT1G04750.1	6e-08	| Symbols: VAMP7B, VAMP721, ATVAMP721, AT VAMP7B | vesicle-associated membrane protein 721 | chr1:1331857-1333426 REVERSE LENGTH=219	gi|356533328|ref|XP_003535217.1|	8e-07	PREDICTED: putative vesicle-associated membrane protein 726-like [Glycine max]	sp|Q9ZTW3|VA721_ARATH	3e-08	Vesicle-associated membrane protein 721 OS=Arabidopsis thaliana GN=VAMP721 PE=1 SV=1	K08515	9e-08	aly:ARALYDRAFT_887649	vesicle-associated membrane protein 7	-	-	-
CL105.Contig17_All	900	AT1G04750.2	1e-07	| Symbols: VAMP7B, VAMP721, ATVAMP721, AT VAMP7B | vesicle-associated membrane protein 721 | chr1:1331857-1333426 REVERSE LENGTH=181	gi|356533328|ref|XP_003535217.1|	6e-07	PREDICTED: putative vesicle-associated membrane protein 726-like [Glycine max]	sp|Q9ZTW3|VA721_ARATH	2e-08	Vesicle-associated membrane protein 721 OS=Arabidopsis thaliana GN=VAMP721 PE=1 SV=1	K08515	7e-08	aly:ARALYDRAFT_887649	vesicle-associated membrane protein 7	GO:0072661//protein targeting to plasma membrane;GO:0009920//cell plate formation involved in plant-type cell wall biogenesis	-	GO:0009504//cell plate;GO:0009506//plasmodesma;GO:0005768//endosome;GO:0005886//plasma membrane
CL105.Contig18_All	1016	AT1G04750.2	1e-07	| Symbols: VAMP7B, VAMP721, ATVAMP721, AT VAMP7B | vesicle-associated membrane protein 721 | chr1:1331857-1333426 REVERSE LENGTH=181	gi|356533328|ref|XP_003535217.1|	7e-07	PREDICTED: putative vesicle-associated membrane protein 726-like [Glycine max]	sp|Q9ZTW3|VA721_ARATH	3e-08	Vesicle-associated membrane protein 721 OS=Arabidopsis thaliana GN=VAMP721 PE=1 SV=1	K08515	8e-08	aly:ARALYDRAFT_887649	vesicle-associated membrane protein 7	-	-	-
CL105.Contig19_All	912	AT1G04750.2	1e-07	| Symbols: VAMP7B, VAMP721, ATVAMP721, AT VAMP7B | vesicle-associated membrane protein 721 | chr1:1331857-1333426 REVERSE LENGTH=181	gi|356533328|ref|XP_003535217.1|	6e-07	PREDICTED: putative vesicle-associated membrane protein 726-like [Glycine max]	sp|Q9ZTW3|VA721_ARATH	3e-08	Vesicle-associated membrane protein 721 OS=Arabidopsis thaliana GN=VAMP721 PE=1 SV=1	K08515	7e-08	aly:ARALYDRAFT_887649	vesicle-associated membrane protein 7	GO:0072661//protein targeting to plasma membrane;GO:0009920//cell plate formation involved in plant-type cell wall biogenesis	-	GO:0009504//cell plate;GO:0009506//plasmodesma;GO:0005768//endosome;GO:0005886//plasma membrane
CL105.Contig2_All	818	--	--	--	--	--	--	--	--	--	--	--	--	--	-	-	-
CL105.Contig5_All	738	AT2G32670.1	2e-07	| Symbols: ATVAMP725, VAMP725 | vesicle-associated membrane protein 725 | chr2:13857941-13859346 FORWARD LENGTH=285	gi|115471021|ref|NP_001059109.1|	6e-06	Os07g0194000 [Oryza sativa Japonica Group] >gi|50509098|dbj|BAD30158.1| synaptobrevin-like protein [Oryza sativa Japonica Group] >gi|60543737|emb|CAD70274.1| synaptobrevin 1 [Oryza sativa Japonica Group] >gi|113610645|dbj|BAF21023.1| Os07g0194000 [Oryza sativa Japonica Group]	sp|O48850|VA725_ARATH	5e-07	Vesicle-associated membrane protein 725 OS=Arabidopsis thaliana GN=VAMP725 PE=2 SV=2	K08511	6e-07	osa:4342638	vesicle-associated membrane protein 72	-	-	-
CL105.Contig6_All	895	--	--	--	--	--	--	--	--	--	--	--	--	--	-	-	-
CL105.Contig7_All	289	--	--	--	--	--	--	--	--	--	--	--	--	--	-	-	-
CL105.Contig9_All	919	AT2G32670.1	3e-07	| Symbols: ATVAMP725, VAMP725 | vesicle-associated membrane protein 725 | chr2:13857941-13859346 FORWARD LENGTH=285	gi|115471021|ref|NP_001059109.1|	9e-06	Os07g0194000 [Oryza sativa Japonica Group] >gi|50509098|dbj|BAD30158.1| synaptobrevin-like protein [Oryza sativa Japonica Group] >gi|60543737|emb|CAD70274.1| synaptobrevin 1 [Oryza sativa Japonica Group] >gi|113610645|dbj|BAF21023.1| Os07g0194000 [Oryza sativa Japonica Group]	sp|O48850|VA725_ARATH	6e-07	Vesicle-associated membrane protein 725 OS=Arabidopsis thaliana GN=VAMP725 PE=2 SV=2	K08511	8e-07	osa:4342638	vesicle-associated membrane protein 72	-	-	-
CL1050.Contig1_All	1672	AT5G59350.1	1e-20	| Symbols: | unknown protein; FUNCTIONS IN: molecular_function unknown; INVOLVED IN: biological_process unknown; LOCATED IN: endomembrane system; EXPRESSED IN: 23 plant structures; EXPRESSED DURING: 13 growth stages; Has 1807 Blast hits to 1807 proteins in 277 species: Archae - 0; Bacteria - 0; Metazoa - 736; Fungi - 347; Plants - 385; Viruses - 0; Other Eukaryotes - 339 (source: NCBI BLink). | c…	gi|225434988|ref|XP_002284037.1|	7e-52	PREDICTED: uncharacterized protein LOC100248455 [Vitis vinifera]	--	--	--	--	--	--	--	-	-	-
CL1050.Contig2_All	1763	AT5G59350.1	6e-21	| Symbols: | unknown protein; FUNCTIONS IN: molecular_function unknown; INVOLVED IN: biological_process unknown; LOCATED IN: endomembrane system; EXPRESSED IN: 23 plant structures; EXPRESSED DURING: 13 growth stages; Has 1807 Blast hits to 1807 proteins in 277 species: Archae - 0; Bacteria - 0; Metazoa - 736; Fungi - 347; Plants - 385; Viruses - 0; Other Eukaryotes - 339 (source: NCBI BLink). | c…	gi|224106509|ref|XP_002314190.1|	7e-52	predicted protein [Populus trichocarpa] >gi|222850598|gb|EEE88145.1| predicted protein [Populus trichocarpa]	--	--	--	--	--	--	--	-	-	-
CL1051.Contig1_All	1450	AT1G78300.1	4e-158	| Symbols: GRF2, 14-3-3OMEGA, GF14 OMEGA | general regulatory factor 2 | chr1:29461883-29463052 FORWARD LENGTH=259	gi|359492889|ref|XP_003634479.1|	4e-139	PREDICTED: 14-3-3 protein [Vitis vinifera]	sp|P46266|1433_PEA	5e-133	14-3-3-like protein OS=Pisum sativum PE=2 SV=1	K06630	2e-133	gmx:100529128	tyrosine 3-monooxygenase/tryptophan 5-monooxygenase activation protein	GO:0046686//response to cadmium ion;GO:0009742//brassinosteroid mediated signaling pathway	GO:0019904//protein domain specific binding	GO:0005773//vacuole;GO:0005886//plasma membrane;GO:0009507//chloroplast;GO:0005634//nucleus;GO:0005829//cytosol;GO:0048046//apoplast
CL1052.Contig1_All	2381	AT1G02260.1	0	| Symbols: | Divalent ion symporter | chr1:440757-442459 REVERSE LENGTH=502	gi|225464519|ref|XP_002270615.1|	0	PREDICTED: putative transporter arsB isoform 1 [Vitis vinifera]	--	--	--	--	--	--	--	GO:0044765	GO:0005215//transporter activity	GO:0016021//integral to membrane
CL1052.Contig2_All	2459	AT1G02260.1	0	| Symbols: | Divalent ion symporter | chr1:440757-442459 REVERSE LENGTH=502	gi|225464519|ref|XP_002270615.1|	0	PREDICTED: putative transporter arsB isoform 1 [Vitis vinifera]	--	--	--	--	--	--	--	GO:0044765	GO:0005215//transporter activity	GO:0016021//integral to membrane
CL1053.Contig1_All	1068	--	--	--	--	--	--	--	--	--	--	--	--	--	-	-	-
CL1053.Contig2_All	272	--	--	--	--	--	--	--	--	--	--	--	--	--	-	-	-
CL1053.Contig3_All	1001	--	--	--	--	--	--	--	--	--	--	--	--	--	-	-	-
CL1054.Contig1_All	211	--	--	--	--	--	--	--	--	--	--	--	--	--	-	-	-
CL1054.Contig2_All	792	--	--	--	--	--	--	--	--	--	--	--	--	--	-	-	-
CL1054.Contig3_All	1622	--	--	--	--	--	--	--	--	--	--	--	--	--	-	-	-
CL1054.Contig4_All	1684	--	--	--	--	--	--	--	--	--	--	--	--	--	-	-	-
CL1054.Contig5_All	444	--	--	--	--	--	--	--	--	--	--	--	--	--	-	-	-
CL1055.Contig1_All	2475	AT1G13310.1	3e-94	| Symbols: | Endosomal targeting BRO1-like domain-containing protein | chr1:4561217-4562929 REVERSE LENGTH=374	gi|225423907|ref|XP_002281818.1|	6e-159	PREDICTED: BRO1 domain-containing protein BROX [Vitis vinifera] >gi|297737855|emb|CBI27056.3| unnamed protein product [Vitis vinifera]	--	--	--	--	--	--	--	-	-	-
CL1055.Contig2_All	1683	AT1G13310.1	1e-97	| Symbols: | Endosomal targeting BRO1-like domain-containing protein | chr1:4561217-4562929 REVERSE LENGTH=374	gi|225423907|ref|XP_002281818.1|	1e-159	PREDICTED: BRO1 domain-containing protein BROX [Vitis vinifera] >gi|297737855|emb|CBI27056.3| unnamed protein product [Vitis vinifera]	--	--	--	--	--	--	--	-	-	-
CL1056.Contig1_All	369	--	--	--	--	--	--	--	--	--	--	--	--	--	-	-	-
CL1056.Contig2_All	669	gi|269838632|gb|ACZ48681.1|	4e-18	Bcl-2-associated athanogene-like protein [Vitis vinifera]	gi|269838632|gb|ACZ48681.1|	4e-18	Bcl-2-associated athanogene-like protein [Vitis vinifera]	--	--	--	--	--	--	--	-	-	-
CL1056.Contig3_All	1582	AT1G12060.1	2e-22	| Symbols: ATBAG5, BAG5 | BCL-2-associated athanogene 5 | chr1:4076334-4076981 FORWARD LENGTH=215	gi|462420289|gb|EMJ24552.1|	3e-70	hypothetical protein PRUPE_ppa007446mg [Prunus persica]	sp|O65373|BAG5_ARATH	3e-20	BAG family molecular chaperone regulator 5, mitochondrial OS=Arabidopsis thaliana GN=BAG5 PE=1 SV=1	--	--	--	--	-	-	-
CL1057.Contig1_All	1223	AT3G43230.1	2e-08	| Symbols: | RING/FYVE/PHD-type zinc finger family protein | chr3:15207776-15209599 FORWARD LENGTH=485	gi|225444597|ref|XP_002274191.1|	2e-08	PREDICTED: uncharacterized protein LOC100242383 [Vitis vinifera] >gi|297738504|emb|CBI27749.3| unnamed protein product [Vitis vinifera]	--	--	--	--	--	--	--	-	GO:0046872//metal ion binding	-
CL1057.Contig10_All	1471	AT3G43230.1	3e-08	| Symbols: | RING/FYVE/PHD-type zinc finger family protein | chr3:15207776-15209599 FORWARD LENGTH=485	gi|225444597|ref|XP_002274191.1|	3e-08	PREDICTED: uncharacterized protein LOC100242383 [Vitis vinifera] >gi|297738504|emb|CBI27749.3| unnamed protein product [Vitis vinifera]	sp|P27484|GRP2_NICSY	2e-08	Glycine-rich protein 2 OS=Nicotiana sylvestris GN=GRP-2 PE=2 SV=1	--	--	--	--	-	GO:0046872//metal ion binding	-
CL1057.Contig11_All	1982	gi|225427973|ref|XP_002277628.1|	7e-11	PREDICTED: glycine-rich protein 2-like [Vitis vinifera]	gi|225427973|ref|XP_002277628.1|	7e-11	PREDICTED: glycine-rich protein 2-like [Vitis vinifera]	sp|Q38896|CSP4_ARATH	1e-11	Cold shock domain-containing protein 4 OS=Arabidopsis thaliana GN=CSP4 PE=1 SV=1	K09250	5e-09	sbi:SORBI_04g001720	cellular nucleic acid-binding protein	GO:0009631//cold acclimation;GO:0032508//DNA duplex unwinding;GO:0009651//response to salt stress;GO:0031564//transcription antitermination;GO:0043457//regulation of cellular respiration;GO:0009790//embryo development;GO:0009845//seed germination;GO:0010228//vegetative to reproductive phase transition of meristem;GO:0009737//response to abscisic acid stimulus;GO:0048316//seed development;GO:00484…	GO:0001072//RNA binding transcription antitermination factor activity;GO:0003697//single-stranded DNA binding;GO:0003690//double-stranded DNA binding;GO:0005507//copper ion binding;GO:0005524//ATP binding;GO:0003729//mRNA binding	GO:0005730//nucleolus;GO:0005829//cytosol;GO:0005886//plasma membrane;GO:0005739//mitochondrion
CL1057.Contig12_All	2279	AT3G43230.1	5e-08	| Symbols: | RING/FYVE/PHD-type zinc finger family protein | chr3:15207776-15209599 FORWARD LENGTH=485	gi|225444597|ref|XP_002274191.1|	5e-08	PREDICTED: uncharacterized protein LOC100242383 [Vitis vinifera] >gi|297738504|emb|CBI27749.3| unnamed protein product [Vitis vinifera]	sp|P27484|GRP2_NICSY	3e-08	Glycine-rich protein 2 OS=Nicotiana sylvestris GN=GRP-2 PE=2 SV=1	--	--	--	--	-	GO:0046872//metal ion binding	-
CL1057.Contig13_All	1469	AT3G43230.1	3e-08	| Symbols: | RING/FYVE/PHD-type zinc finger family protein | chr3:15207776-15209599 FORWARD LENGTH=485	gi|225427973|ref|XP_002277628.1|	5e-11	PREDICTED: glycine-rich protein 2-like [Vitis vinifera]	sp|Q38896|CSP4_ARATH	9e-12	Cold shock domain-containing protein 4 OS=Arabidopsis thaliana GN=CSP4 PE=1 SV=1	K09250	4e-09	sbi:SORBI_04g001720	cellular nucleic acid-binding protein	GO:0009631//cold acclimation;GO:0032508//DNA duplex unwinding;GO:0009651//response to salt stress;GO:0031564//transcription antitermination;GO:0043457//regulation of cellular respiration;GO:0009790//embryo development;GO:0009845//seed germination;GO:0010228//vegetative to reproductive phase transition of meristem;GO:0009737//response to abscisic acid stimulus;GO:0048316//seed development;GO:00484…	GO:0001072//RNA binding transcription antitermination factor activity;GO:0003697//single-stranded DNA binding;GO:0003690//double-stranded DNA binding;GO:0005507//copper ion binding;GO:0005524//ATP binding;GO:0003729//mRNA binding	GO:0005730//nucleolus;GO:0005829//cytosol;GO:0005886//plasma membrane;GO:0005739//mitochondrion
CL1057.Contig14_All	1546	AT3G43230.1	3e-08	| Symbols: | RING/FYVE/PHD-type zinc finger family protein | chr3:15207776-15209599 FORWARD LENGTH=485	gi|225427973|ref|XP_002277628.1|	5e-11	PREDICTED: glycine-rich protein 2-like [Vitis vinifera]	sp|Q38896|CSP4_ARATH	1e-11	Cold shock domain-containing protein 4 OS=Arabidopsis thaliana GN=CSP4 PE=1 SV=1	K09250	4e-09	sbi:SORBI_04g001720	cellular nucleic acid-binding protein	GO:0009631//cold acclimation;GO:0032508//DNA duplex unwinding;GO:0009651//response to salt stress;GO:0031564//transcription antitermination;GO:0043457//regulation of cellular respiration;GO:0009790//embryo development;GO:0009845//seed germination;GO:0010228//vegetative to reproductive phase transition of meristem;GO:0009737//response to abscisic acid stimulus;GO:0048316//seed development;GO:00484…	GO:0001072//RNA binding transcription antitermination factor activity;GO:0003697//single-stranded DNA binding;GO:0003690//double-stranded DNA binding;GO:0005507//copper ion binding;GO:0005524//ATP binding;GO:0003729//mRNA binding	GO:0005730//nucleolus;GO:0005829//cytosol;GO:0005886//plasma membrane;GO:0005739//mitochondrion
CL1057.Contig15_All	1319	gi|225427973|ref|XP_002277628.1|	9e-12	PREDICTED: glycine-rich protein 2-like [Vitis vinifera]	gi|225427973|ref|XP_002277628.1|	9e-12	PREDICTED: glycine-rich protein 2-like [Vitis vinifera]	sp|Q38896|CSP4_ARATH	8e-12	Cold shock domain-containing protein 4 OS=Arabidopsis thaliana GN=CSP4 PE=1 SV=1	K09250	3e-09	sbi:SORBI_04g001720	cellular nucleic acid-binding protein	GO:0009631//cold acclimation;GO:0032508//DNA duplex unwinding;GO:0009651//response to salt stress;GO:0031564//transcription antitermination;GO:0043457//regulation of cellular respiration;GO:0009790//embryo development;GO:0009845//seed germination;GO:0010228//vegetative to reproductive phase transition of meristem;GO:0009737//response to abscisic acid stimulus;GO:0048316//seed development;GO:00484…	GO:0001072//RNA binding transcription antitermination factor activity;GO:0003697//single-stranded DNA binding;GO:0003690//double-stranded DNA binding;GO:0005507//copper ion binding;GO:0005524//ATP binding;GO:0003729//mRNA binding	GO:0005730//nucleolus;GO:0005829//cytosol;GO:0005886//plasma membrane;GO:0005739//mitochondrion
CL1057.Contig16_All	1517	AT3G43230.1	2e-07	| Symbols: | RING/FYVE/PHD-type zinc finger family protein | chr3:15207776-15209599 FORWARD LENGTH=485	gi|225444597|ref|XP_002274191.1|	1e-07	PREDICTED: uncharacterized protein LOC100242383 [Vitis vinifera] >gi|297738504|emb|CBI27749.3| unnamed protein product [Vitis vinifera]	sp|P27484|GRP2_NICSY	2e-08	Glycine-rich protein 2 OS=Nicotiana sylvestris GN=GRP-2 PE=2 SV=1	--	--	--	--	-	GO:0046872//metal ion binding	-
CL1057.Contig17_All	1905	gi|225427973|ref|XP_002277628.1|	7e-11	PREDICTED: glycine-rich protein 2-like [Vitis vinifera]	gi|225427973|ref|XP_002277628.1|	7e-11	PREDICTED: glycine-rich protein 2-like [Vitis vinifera]	sp|Q38896|CSP4_ARATH	1e-11	Cold shock domain-containing protein 4 OS=Arabidopsis thaliana GN=CSP4 PE=1 SV=1	K09250	5e-09	sbi:SORBI_04g001720	cellular nucleic acid-binding protein	GO:0009631//cold acclimation;GO:0032508//DNA duplex unwinding;GO:0009651//response to salt stress;GO:0031564//transcription antitermination;GO:0043457//regulation of cellular respiration;GO:0009790//embryo development;GO:0009845//seed germination;GO:0010228//vegetative to reproductive phase transition of meristem;GO:0009737//response to abscisic acid stimulus;GO:0048316//seed development;GO:00484…	GO:0001072//RNA binding transcription antitermination factor activity;GO:0003697//single-stranded DNA binding;GO:0003690//double-stranded DNA binding;GO:0005507//copper ion binding;GO:0005524//ATP binding;GO:0003729//mRNA binding	GO:0005730//nucleolus;GO:0005829//cytosol;GO:0005886//plasma membrane;GO:0005739//mitochondrion
CL1057.Contig18_All	1937	gi|225427973|ref|XP_002277628.1|	1e-11	PREDICTED: glycine-rich protein 2-like [Vitis vinifera]	gi|225427973|ref|XP_002277628.1|	1e-11	PREDICTED: glycine-rich protein 2-like [Vitis vinifera]	sp|Q38896|CSP4_ARATH	1e-11	Cold shock domain-containing protein 4 OS=Arabidopsis thaliana GN=CSP4 PE=1 SV=1	K09250	3e-09	sbi:SORBI_04g001720	cellular nucleic acid-binding protein	GO:0009631//cold acclimation;GO:0032508//DNA duplex unwinding;GO:0009651//response to salt stress;GO:0031564//transcription antitermination;GO:0043457//regulation of cellular respiration;GO:0009790//embryo development;GO:0009845//seed germination;GO:0010228//vegetative to reproductive phase transition of meristem;GO:0009737//response to abscisic acid stimulus;GO:0048316//seed development;GO:00484…	GO:0001072//RNA binding transcription antitermination factor activity;GO:0003697//single-stranded DNA binding;GO:0003690//double-stranded DNA binding;GO:0005507//copper ion binding;GO:0005524//ATP binding;GO:0003729//mRNA binding	GO:0005730//nucleolus;GO:0005829//cytosol;GO:0005886//plasma membrane;GO:0005739//mitochondrion
CL1057.Contig19_All	1548	AT3G43230.1	3e-08	| Symbols: | RING/FYVE/PHD-type zinc finger family protein | chr3:15207776-15209599 FORWARD LENGTH=485	gi|225444597|ref|XP_002274191.1|	3e-08	PREDICTED: uncharacterized protein LOC100242383 [Vitis vinifera] >gi|297738504|emb|CBI27749.3| unnamed protein product [Vitis vinifera]	sp|P27484|GRP2_NICSY	2e-08	Glycine-rich protein 2 OS=Nicotiana sylvestris GN=GRP-2 PE=2 SV=1	--	--	--	--	-	GO:0046872//metal ion binding	-
CL1057.Contig2_All	1300	AT3G43230.1	2e-08	| Symbols: | RING/FYVE/PHD-type zinc finger family protein | chr3:15207776-15209599 FORWARD LENGTH=485	gi|225444597|ref|XP_002274191.1|	2e-08	PREDICTED: uncharacterized protein LOC100242383 [Vitis vinifera] >gi|297738504|emb|CBI27749.3| unnamed protein product [Vitis vinifera]	--	--	--	--	--	--	--	-	GO:0046872//metal ion binding	-
CL1057.Contig20_All	359	--	--	--	--	--	--	--	--	--	--	--	--	--	-	-	-
CL1057.Contig21_All	282	--	--	--	--	--	--	--	--	--	--	--	--	--	-	-	-
CL1057.Contig22_All	1455	AT3G43230.1	3e-08	| Symbols: | RING/FYVE/PHD-type zinc finger family protein | chr3:15207776-15209599 FORWARD LENGTH=485	gi|225427973|ref|XP_002277628.1|	5e-11	PREDICTED: glycine-rich protein 2-like [Vitis vinifera]	sp|Q38896|CSP4_ARATH	9e-12	Cold shock domain-containing protein 4 OS=Arabidopsis thaliana GN=CSP4 PE=1 SV=1	K09250	4e-09	sbi:SORBI_04g001720	cellular nucleic acid-binding protein	GO:0009631//cold acclimation;GO:0032508//DNA duplex unwinding;GO:0009651//response to salt stress;GO:0031564//transcription antitermination;GO:0043457//regulation of cellular respiration;GO:0009790//embryo development;GO:0009845//seed germination;GO:0010228//vegetative to reproductive phase transition of meristem;GO:0009737//response to abscisic acid stimulus;GO:0048316//seed development;GO:00484…	GO:0001072//RNA binding transcription antitermination factor activity;GO:0003697//single-stranded DNA binding;GO:0003690//double-stranded DNA binding;GO:0005507//copper ion binding;GO:0005524//ATP binding;GO:0003729//mRNA binding	GO:0005730//nucleolus;GO:0005829//cytosol;GO:0005886//plasma membrane;GO:0005739//mitochondrion
CL1057.Contig23_All	1532	AT3G43230.1	3e-08	| Symbols: | RING/FYVE/PHD-type zinc finger family protein | chr3:15207776-15209599 FORWARD LENGTH=485	gi|225427973|ref|XP_002277628.1|	5e-11	PREDICTED: glycine-rich protein 2-like [Vitis vinifera]	sp|Q38896|CSP4_ARATH	1e-11	Cold shock domain-containing protein 4 OS=Arabidopsis thaliana GN=CSP4 PE=1 SV=1	K09250	4e-09	sbi:SORBI_04g001720	cellular nucleic acid-binding protein	GO:0009631//cold acclimation;GO:0032508//DNA duplex unwinding;GO:0009651//response to salt stress;GO:0031564//transcription antitermination;GO:0043457//regulation of cellular respiration;GO:0009790//embryo development;GO:0009845//seed germination;GO:0010228//vegetative to reproductive phase transition of meristem;GO:0009737//response to abscisic acid stimulus;GO:0048316//seed development;GO:00484…	GO:0001072//RNA binding transcription antitermination factor activity;GO:0003697//single-stranded DNA binding;GO:0003690//double-stranded DNA binding;GO:0005507//copper ion binding;GO:0005524//ATP binding;GO:0003729//mRNA binding	GO:0005730//nucleolus;GO:0005829//cytosol;GO:0005886//plasma membrane;GO:0005739//mitochondrion
CL1057.Contig3_All	321	AT3G43230.1	2e-19	| Symbols: | RING/FYVE/PHD-type zinc finger family protein | chr3:15207776-15209599 FORWARD LENGTH=485	gi|118488250|gb|ABK95944.1|	2e-23	unknown [Populus trichocarpa]	--	--	--	--	--	--	--	-	GO:0046872//metal ion binding	-
CL1057.Contig4_All	1425	AT3G43230.1	0	| Symbols: | RING/FYVE/PHD-type zinc finger family protein | chr3:15207776-15209599 FORWARD LENGTH=485	gi|225444597|ref|XP_002274191.1|	0	PREDICTED: uncharacterized protein LOC100242383 [Vitis vinifera] >gi|297738504|emb|CBI27749.3| unnamed protein product [Vitis vinifera]	--	--	--	K00921	1e-08	mtr:MTR_8g023080	1-phosphatidylinositol-3-phosphate 5-kinase [EC:2.7.1.150]	GO:0007165//signal transduction;GO:0006914//autophagy	GO:0035091//phosphatidylinositol binding;GO:0008270//zinc ion binding	GO:0005737//cytoplasm
CL1057.Contig5_All	459	gi|225427973|ref|XP_002277628.1|	1e-12	PREDICTED: glycine-rich protein 2-like [Vitis vinifera]	gi|225427973|ref|XP_002277628.1|	1e-12	PREDICTED: glycine-rich protein 2-like [Vitis vinifera]	sp|P27484|GRP2_NICSY	2e-12	Glycine-rich protein 2 OS=Nicotiana sylvestris GN=GRP-2 PE=2 SV=1	K09250	6e-10	sbi:SORBI_04g001720	cellular nucleic acid-binding protein	GO:0009631//cold acclimation;GO:0032508//DNA duplex unwinding;GO:0009651//response to salt stress;GO:0031564//transcription antitermination;GO:0043457//regulation of cellular respiration;GO:0009790//embryo development;GO:0009845//seed germination;GO:0010228//vegetative to reproductive phase transition of meristem;GO:0009737//response to abscisic acid stimulus;GO:0048316//seed development;GO:00484…	GO:0001072//RNA binding transcription antitermination factor activity;GO:0003697//single-stranded DNA binding;GO:0003690//double-stranded DNA binding;GO:0005507//copper ion binding;GO:0005524//ATP binding;GO:0003729//mRNA binding	GO:0005730//nucleolus;GO:0005829//cytosol;GO:0005886//plasma membrane;GO:0005739//mitochondrion
CL1057.Contig6_All	796	AT3G43230.1	5e-08	| Symbols: | RING/FYVE/PHD-type zinc finger family protein | chr3:15207776-15209599 FORWARD LENGTH=485	gi|225427973|ref|XP_002277628.1|	2e-11	PREDICTED: glycine-rich protein 2-like [Vitis vinifera]	sp|P27484|GRP2_NICSY	5e-12	Glycine-rich protein 2 OS=Nicotiana sylvestris GN=GRP-2 PE=2 SV=1	K09250	2e-09	sbi:SORBI_04g001720	cellular nucleic acid-binding protein	GO:0009631//cold acclimation;GO:0032508//DNA duplex unwinding;GO:0009651//response to salt stress;GO:0031564//transcription antitermination;GO:0043457//regulation of cellular respiration;GO:0009790//embryo development;GO:0009845//seed germination;GO:0010228//vegetative to reproductive phase transition of meristem;GO:0009737//response to abscisic acid stimulus;GO:0048316//seed development;GO:00484…	GO:0001072//RNA binding transcription antitermination factor activity;GO:0003697//single-stranded DNA binding;GO:0003690//double-stranded DNA binding;GO:0005507//copper ion binding;GO:0005524//ATP binding;GO:0003729//mRNA binding	GO:0005730//nucleolus;GO:0005829//cytosol;GO:0005886//plasma membrane;GO:0005739//mitochondrion
CL1057.Contig7_All	537	gi|225427973|ref|XP_002277628.1|	9e-12	PREDICTED: glycine-rich protein 2-like [Vitis vinifera]	gi|225427973|ref|XP_002277628.1|	9e-12	PREDICTED: glycine-rich protein 2-like [Vitis vinifera]	sp|P27484|GRP2_NICSY	3e-12	Glycine-rich protein 2 OS=Nicotiana sylvestris GN=GRP-2 PE=2 SV=1	K09250	8e-10	sbi:SORBI_04g001720	cellular nucleic acid-binding protein	GO:0009631//cold acclimation;GO:0032508//DNA duplex unwinding;GO:0009651//response to salt stress;GO:0031564//transcription antitermination;GO:0043457//regulation of cellular respiration;GO:0009790//embryo development;GO:0009845//seed germination;GO:0010228//vegetative to reproductive phase transition of meristem;GO:0009737//response to abscisic acid stimulus;GO:0048316//seed development;GO:00484…	GO:0001072//RNA binding transcription antitermination factor activity;GO:0003697//single-stranded DNA binding;GO:0003690//double-stranded DNA binding;GO:0005507//copper ion binding;GO:0005524//ATP binding;GO:0003729//mRNA binding	GO:0005730//nucleolus;GO:0005829//cytosol;GO:0005886//plasma membrane;GO:0005739//mitochondrion
CL1057.Contig8_All	714	gi|6996308|emb|CAB75469.1|	2e-09	copia-type reverse transcriptase-like protein [Arabidopsis thaliana]	gi|6996308|emb|CAB75469.1|	2e-09	copia-type reverse transcriptase-like protein [Arabidopsis thaliana]	sp|P27484|GRP2_NICSY	9e-09	Glycine-rich protein 2 OS=Nicotiana sylvestris GN=GRP-2 PE=2 SV=1	--	--	--	--	-	-	-
CL1057.Contig9_All	429	gi|121631|sp|P27484.1|GRP2_NICSY	7e-08	RecName: Full=Glycine-rich protein 2 >gi|19743|emb|CAA42622.1| nsGRP-2 [Nicotiana sylvestris]	gi|121631|sp|P27484.1|GRP2_NICSY	7e-08	RecName: Full=Glycine-rich protein 2 >gi|19743|emb|CAA42622.1| nsGRP-2 [Nicotiana sylvestris]	sp|P27484|GRP2_NICSY	3e-09	Glycine-rich protein 2 OS=Nicotiana sylvestris GN=GRP-2 PE=2 SV=1	K09250	1e-06	sbi:SORBI_04g001720	cellular nucleic acid-binding protein	-	-	-
CL1058.Contig1_All	1066	AT5G60210.2	3e-16	| Symbols: RIP5 | ROP interactive partner 5 | chr5:24243529-24245889 REVERSE LENGTH=564	gi|255568412|ref|XP_002525180.1|	1e-35	ATP binding protein, putative [Ricinus communis] >gi|223535477|gb|EEF37146.1| ATP binding protein, putative [Ricinus communis]	sp|Q9LSS5|ICR3_ARATH	5e-17	Interactor of constitutive active ROPs 3 OS=Arabidopsis thaliana GN=ICR3 PE=2 SV=1	--	--	--	--	-	-	-
CL1058.Contig10_All	1120	gi|255568412|ref|XP_002525180.1|	4e-19	ATP binding protein, putative [Ricinus communis] >gi|223535477|gb|EEF37146.1| ATP binding protein, putative [Ricinus communis]	gi|255568412|ref|XP_002525180.1|	4e-19	ATP binding protein, putative [Ricinus communis] >gi|223535477|gb|EEF37146.1| ATP binding protein, putative [Ricinus communis]	sp|Q9LSS5|ICR3_ARATH	6e-10	Interactor of constitutive active ROPs 3 OS=Arabidopsis thaliana GN=ICR3 PE=2 SV=1	--	--	--	--	-	-	-
CL1058.Contig11_All	729	AT3G53350.3	9e-06	| Symbols: RIP4 | ROP interactive partner 4 | chr3:19780190-19781555 REVERSE LENGTH=394	gi|255568412|ref|XP_002525180.1|	6e-19	ATP binding protein, putative [Ricinus communis] >gi|223535477|gb|EEF37146.1| ATP binding protein, putative [Ricinus communis]	sp|Q8VYU8|ICR5_ARATH	4e-09	Interactor of constitutive active ROPs 5 OS=Arabidopsis thaliana GN=ICR5 PE=2 SV=2	--	--	--	--	-	-	-
CL1058.Contig12_All	834	AT3G53350.3	1e-05	| Symbols: RIP4 | ROP interactive partner 4 | chr3:19780190-19781555 REVERSE LENGTH=394	gi|255568412|ref|XP_002525180.1|	8e-19	ATP binding protein, putative [Ricinus communis] >gi|223535477|gb|EEF37146.1| ATP binding protein, putative [Ricinus communis]	sp|Q8VYU8|ICR5_ARATH	4e-09	Interactor of constitutive active ROPs 5 OS=Arabidopsis thaliana GN=ICR5 PE=2 SV=2	--	--	--	--	-	-	-
CL1058.Contig13_All	946	AT5G60210.2	2e-10	| Symbols: RIP5 | ROP interactive partner 5 | chr5:24243529-24245889 REVERSE LENGTH=564	gi|255568412|ref|XP_002525180.1|	1e-26	ATP binding protein, putative [Ricinus communis] >gi|223535477|gb|EEF37146.1| ATP binding protein, putative [Ricinus communis]	sp|Q9LSS5|ICR3_ARATH	6e-10	Interactor of constitutive active ROPs 3 OS=Arabidopsis thaliana GN=ICR3 PE=2 SV=1	--	--	--	--	-	-	-
CL1058.Contig14_All	1095	gi|255568412|ref|XP_002525180.1|	4e-18	ATP binding protein, putative [Ricinus communis] >gi|223535477|gb|EEF37146.1| ATP binding protein, putative [Ricinus communis]	gi|255568412|ref|XP_002525180.1|	4e-18	ATP binding protein, putative [Ricinus communis] >gi|223535477|gb|EEF37146.1| ATP binding protein, putative [Ricinus communis]	sp|Q9LSS5|ICR3_ARATH	4e-09	Interactor of constitutive active ROPs 3 OS=Arabidopsis thaliana GN=ICR3 PE=2 SV=1	--	--	--	--	-	-	-
CL1058.Contig15_All	684	--	--	--	--	--	--	--	--	--	--	--	--	--	-	-	-
CL1058.Contig16_All	885	gi|255568412|ref|XP_002525180.1|	3e-18	ATP binding protein, putative [Ricinus communis] >gi|223535477|gb|EEF37146.1| ATP binding protein, putative [Ricinus communis]	gi|255568412|ref|XP_002525180.1|	3e-18	ATP binding protein, putative [Ricinus communis] >gi|223535477|gb|EEF37146.1| ATP binding protein, putative [Ricinus communis]	sp|Q9LSS5|ICR3_ARATH	3e-09	Interactor of constitutive active ROPs 3 OS=Arabidopsis thaliana GN=ICR3 PE=2 SV=1	--	--	--	--	-	-	-
CL1058.Contig17_All	841	AT5G60210.2	1e-10	| Symbols: RIP5 | ROP interactive partner 5 | chr5:24243529-24245889 REVERSE LENGTH=564	gi|255568412|ref|XP_002525180.1|	8e-27	ATP binding protein, putative [Ricinus communis] >gi|223535477|gb|EEF37146.1| ATP binding protein, putative [Ricinus communis]	sp|Q9LSS5|ICR3_ARATH	5e-10	Interactor of constitutive active ROPs 3 OS=Arabidopsis thaliana GN=ICR3 PE=2 SV=1	--	--	--	--	-	-	-
CL1058.Contig18_All	736	AT5G60210.2	8e-11	| Symbols: RIP5 | ROP interactive partner 5 | chr5:24243529-24245889 REVERSE LENGTH=564	gi|255568412|ref|XP_002525180.1|	6e-27	ATP binding protein, putative [Ricinus communis] >gi|223535477|gb|EEF37146.1| ATP binding protein, putative [Ricinus communis]	sp|Q9LSS5|ICR3_ARATH	4e-10	Interactor of constitutive active ROPs 3 OS=Arabidopsis thaliana GN=ICR3 PE=2 SV=1	--	--	--	--	-	-	-
CL1058.Contig19_All	1225	gi|255568412|ref|XP_002525180.1|	5e-19	ATP binding protein, putative [Ricinus communis] >gi|223535477|gb|EEF37146.1| ATP binding protein, putative [Ricinus communis]	gi|255568412|ref|XP_002525180.1|	5e-19	ATP binding protein, putative [Ricinus communis] >gi|223535477|gb|EEF37146.1| ATP binding protein, putative [Ricinus communis]	sp|Q9LSS5|ICR3_ARATH	7e-10	Interactor of constitutive active ROPs 3 OS=Arabidopsis thaliana GN=ICR3 PE=2 SV=1	--	--	--	--	-	-	-
CL1058.Contig2_All	1012	AT5G60210.2	3e-10	| Symbols: RIP5 | ROP interactive partner 5 | chr5:24243529-24245889 REVERSE LENGTH=564	gi|255568412|ref|XP_002525180.1|	1e-26	ATP binding protein, putative [Ricinus communis] >gi|223535477|gb|EEF37146.1| ATP binding protein, putative [Ricinus communis]	sp|Q9LSS5|ICR3_ARATH	7e-10	Interactor of constitutive active ROPs 3 OS=Arabidopsis thaliana GN=ICR3 PE=2 SV=1	--	--	--	--	-	-	-
CL1058.Contig20_All	1140	AT5G60210.2	4e-10	| Symbols: RIP5 | ROP interactive partner 5 | chr5:24243529-24245889 REVERSE LENGTH=564	gi|255568412|ref|XP_002525180.1|	1e-26	ATP binding protein, putative [Ricinus communis] >gi|223535477|gb|EEF37146.1| ATP binding protein, putative [Ricinus communis]	sp|Q9LSS5|ICR3_ARATH	8e-10	Interactor of constitutive active ROPs 3 OS=Arabidopsis thaliana GN=ICR3 PE=2 SV=1	--	--	--	--	-	-	-
CL1058.Contig21_All	1086	gi|255568412|ref|XP_002525180.1|	4e-19	ATP binding protein, putative [Ricinus communis] >gi|223535477|gb|EEF37146.1| ATP binding protein, putative [Ricinus communis]	gi|255568412|ref|XP_002525180.1|	4e-19	ATP binding protein, putative [Ricinus communis] >gi|223535477|gb|EEF37146.1| ATP binding protein, putative [Ricinus communis]	sp|Q9LSS5|ICR3_ARATH	6e-10	Interactor of constitutive active ROPs 3 OS=Arabidopsis thaliana GN=ICR3 PE=2 SV=1	--	--	--	--	-	-	-
CL1058.Contig22_All	1292	AT2G37080.1	9e-07	| Symbols: RIP3 | ROP interactive partner 3 | chr2:15581565-15584057 REVERSE LENGTH=583	gi|255568412|ref|XP_002525180.1|	8e-26	ATP binding protein, putative [Ricinus communis] >gi|223535477|gb|EEF37146.1| ATP binding protein, putative [Ricinus communis]	sp|Q9LSS5|ICR3_ARATH	4e-09	Interactor of constitutive active ROPs 3 OS=Arabidopsis thaliana GN=ICR3 PE=2 SV=1	--	--	--	--	-	-	-
CL1058.Contig23_All	1153	AT2G37080.1	7e-07	| Symbols: RIP3 | ROP interactive partner 3 | chr2:15581565-15584057 REVERSE LENGTH=583	gi|255568412|ref|XP_002525180.1|	6e-26	ATP binding protein, putative [Ricinus communis] >gi|223535477|gb|EEF37146.1| ATP binding protein, putative [Ricinus communis]	sp|Q9LSS5|ICR3_ARATH	3e-09	Interactor of constitutive active ROPs 3 OS=Arabidopsis thaliana GN=ICR3 PE=2 SV=1	--	--	--	--	-	-	-
CL1058.Contig24_All	1187	AT2G37080.1	7e-07	| Symbols: RIP3 | ROP interactive partner 3 | chr2:15581565-15584057 REVERSE LENGTH=583	gi|255568412|ref|XP_002525180.1|	7e-26	ATP binding protein, putative [Ricinus communis] >gi|223535477|gb|EEF37146.1| ATP binding protein, putative [Ricinus communis]	sp|Q9LSS5|ICR3_ARATH	3e-09	Interactor of constitutive active ROPs 3 OS=Arabidopsis thaliana GN=ICR3 PE=2 SV=1	--	--	--	--	-	-	-
CL1058.Contig25_All	1124	AT5G60210.2	4e-06	| Symbols: RIP5 | ROP interactive partner 5 | chr5:24243529-24245889 REVERSE LENGTH=564	gi|255568412|ref|XP_002525180.1|	2e-19	ATP binding protein, putative [Ricinus communis] >gi|223535477|gb|EEF37146.1| ATP binding protein, putative [Ricinus communis]	sp|Q9LSS5|ICR3_ARATH	2e-09	Interactor of constitutive active ROPs 3 OS=Arabidopsis thaliana GN=ICR3 PE=2 SV=1	--	--	--	--	-	-	-
CL1058.Contig26_All	994	AT5G60210.2	2e-05	| Symbols: RIP5 | ROP interactive partner 5 | chr5:24243529-24245889 REVERSE LENGTH=564	gi|255568412|ref|XP_002525180.1|	2e-18	ATP binding protein, putative [Ricinus communis] >gi|223535477|gb|EEF37146.1| ATP binding protein, putative [Ricinus communis]	sp|Q8VYU8|ICR5_ARATH	3e-09	Interactor of constitutive active ROPs 5 OS=Arabidopsis thaliana GN=ICR5 PE=2 SV=2	--	--	--	--	-	-	-
CL1058.Contig28_All	407	--	--	--	--	--	--	--	--	--	--	--	--	--	-	-	-
CL1058.Contig29_All	946	AT5G60210.2	2e-05	| Symbols: RIP5 | ROP interactive partner 5 | chr5:24243529-24245889 REVERSE LENGTH=564	gi|255568412|ref|XP_002525180.1|	2e-14	ATP binding protein, putative [Ricinus communis] >gi|223535477|gb|EEF37146.1| ATP binding protein, putative [Ricinus communis]	sp|Q9LSS5|ICR3_ARATH	4e-07	Interactor of constitutive active ROPs 3 OS=Arabidopsis thaliana GN=ICR3 PE=2 SV=1	--	--	--	--	-	-	-
CL1058.Contig3_All	1046	AT5G60210.2	3e-10	| Symbols: RIP5 | ROP interactive partner 5 | chr5:24243529-24245889 REVERSE LENGTH=564	gi|255568412|ref|XP_002525180.1|	1e-26	ATP binding protein, putative [Ricinus communis] >gi|223535477|gb|EEF37146.1| ATP binding protein, putative [Ricinus communis]	sp|Q9LSS5|ICR3_ARATH	7e-10	Interactor of constitutive active ROPs 3 OS=Arabidopsis thaliana GN=ICR3 PE=2 SV=1	--	--	--	--	-	-	-
CL1058.Contig31_All	1112	AT5G60210.2	1e-11	| Symbols: RIP5 | ROP interactive partner 5 | chr5:24243529-24245889 REVERSE LENGTH=564	gi|255568412|ref|XP_002525180.1|	4e-28	ATP binding protein, putative [Ricinus communis] >gi|223535477|gb|EEF37146.1| ATP binding protein, putative [Ricinus communis]	sp|Q9LSS5|ICR3_ARATH	3e-11	Interactor of constitutive active ROPs 3 OS=Arabidopsis thaliana GN=ICR3 PE=2 SV=1	--	--	--	--	-	-	-
CL1058.Contig32_All	992	AT5G60210.2	3e-17	| Symbols: RIP5 | ROP interactive partner 5 | chr5:24243529-24245889 REVERSE LENGTH=564	gi|255568412|ref|XP_002525180.1|	7e-37	ATP binding protein, putative [Ricinus communis] >gi|223535477|gb|EEF37146.1| ATP binding protein, putative [Ricinus communis]	sp|Q9LSS5|ICR3_ARATH	7e-18	Interactor of constitutive active ROPs 3 OS=Arabidopsis thaliana GN=ICR3 PE=2 SV=1	--	--	--	--	-	-	-
CL1058.Contig33_All	1176	AT5G60210.2	6e-17	| Symbols: RIP5 | ROP interactive partner 5 | chr5:24243529-24245889 REVERSE LENGTH=564	gi|255568412|ref|XP_002525180.1|	1e-36	ATP binding protein, putative [Ricinus communis] >gi|223535477|gb|EEF37146.1| ATP binding protein, putative [Ricinus communis]	sp|Q9LSS5|ICR3_ARATH	8e-18	Interactor of constitutive active ROPs 3 OS=Arabidopsis thaliana GN=ICR3 PE=2 SV=1	--	--	--	--	-	-	-
CL1058.Contig34_All	1210	AT5G60210.2	7e-17	| Symbols: RIP5 | ROP interactive partner 5 | chr5:24243529-24245889 REVERSE LENGTH=564	gi|255568412|ref|XP_002525180.1|	1e-36	ATP binding protein, putative [Ricinus communis] >gi|223535477|gb|EEF37146.1| ATP binding protein, putative [Ricinus communis]	sp|Q9LSS5|ICR3_ARATH	9e-18	Interactor of constitutive active ROPs 3 OS=Arabidopsis thaliana GN=ICR3 PE=2 SV=1	--	--	--	--	-	-	-
CL1058.Contig35_All	1545	gi|255568412|ref|XP_002525180.1|	7e-19	ATP binding protein, putative [Ricinus communis] >gi|223535477|gb|EEF37146.1| ATP binding protein, putative [Ricinus communis]	gi|255568412|ref|XP_002525180.1|	7e-19	ATP binding protein, putative [Ricinus communis] >gi|223535477|gb|EEF37146.1| ATP binding protein, putative [Ricinus communis]	sp|Q9LSS5|ICR3_ARATH	9e-10	Interactor of constitutive active ROPs 3 OS=Arabidopsis thaliana GN=ICR3 PE=2 SV=1	--	--	--	--	-	-	-
CL1058.Contig36_All	850	AT5G60210.2	2e-06	| Symbols: RIP5 | ROP interactive partner 5 | chr5:24243529-24245889 REVERSE LENGTH=564	gi|255568412|ref|XP_002525180.1|	8e-20	ATP binding protein, putative [Ricinus communis] >gi|223535477|gb|EEF37146.1| ATP binding protein, putative [Ricinus communis]	sp|Q9LSS5|ICR3_ARATH	2e-09	Interactor of constitutive active ROPs 3 OS=Arabidopsis thaliana GN=ICR3 PE=2 SV=1	--	--	--	--	-	-	-
CL1058.Contig37_All	1010	AT5G60210.2	3e-06	| Symbols: RIP5 | ROP interactive partner 5 | chr5:24243529-24245889 REVERSE LENGTH=564	gi|255568412|ref|XP_002525180.1|	2e-19	ATP binding protein, putative [Ricinus communis] >gi|223535477|gb|EEF37146.1| ATP binding protein, putative [Ricinus communis]	sp|Q9LSS5|ICR3_ARATH	2e-09	Interactor of constitutive active ROPs 3 OS=Arabidopsis thaliana GN=ICR3 PE=2 SV=1	--	--	--	--	-	-	-
CL1058.Contig38_All	872	AT5G60210.2	1e-06	| Symbols: RIP5 | ROP interactive partner 5 | chr5:24243529-24245889 REVERSE LENGTH=564	gi|255568412|ref|XP_002525180.1|	8e-20	ATP binding protein, putative [Ricinus communis] >gi|223535477|gb|EEF37146.1| ATP binding protein, putative [Ricinus communis]	sp|Q9LSS5|ICR3_ARATH	2e-09	Interactor of constitutive active ROPs 3 OS=Arabidopsis thaliana GN=ICR3 PE=2 SV=1	--	--	--	--	-	-	-
CL1058.Contig39_All	1032	AT5G60210.2	3e-06	| Symbols: RIP5 | ROP interactive partner 5 | chr5:24243529-24245889 REVERSE LENGTH=564	gi|255568412|ref|XP_002525180.1|	2e-19	ATP binding protein, putative [Ricinus communis] >gi|223535477|gb|EEF37146.1| ATP binding protein, putative [Ricinus communis]	sp|Q9LSS5|ICR3_ARATH	2e-09	Interactor of constitutive active ROPs 3 OS=Arabidopsis thaliana GN=ICR3 PE=2 SV=1	--	--	--	--	-	-	-
CL1058.Contig4_All	1100	AT5G60210.2	3e-16	| Symbols: RIP5 | ROP interactive partner 5 | chr5:24243529-24245889 REVERSE LENGTH=564	gi|255568412|ref|XP_002525180.1|	1e-35	ATP binding protein, putative [Ricinus communis] >gi|223535477|gb|EEF37146.1| ATP binding protein, putative [Ricinus communis]	sp|Q9LSS5|ICR3_ARATH	5e-17	Interactor of constitutive active ROPs 3 OS=Arabidopsis thaliana GN=ICR3 PE=2 SV=1	--	--	--	--	-	-	-
CL1058.Contig5_All	900	AT5G60210.2	1e-05	| Symbols: RIP5 | ROP interactive partner 5 | chr5:24243529-24245889 REVERSE LENGTH=564	gi|255568412|ref|XP_002525180.1|	2e-18	ATP binding protein, putative [Ricinus communis] >gi|223535477|gb|EEF37146.1| ATP binding protein, putative [Ricinus communis]	sp|Q8VYU8|ICR5_ARATH	3e-09	Interactor of constitutive active ROPs 5 OS=Arabidopsis thaliana GN=ICR5 PE=2 SV=2	--	--	--	--	-	-	-
CL1058.Contig6_All	1106	AT5G60210.2	3e-10	| Symbols: RIP5 | ROP interactive partner 5 | chr5:24243529-24245889 REVERSE LENGTH=564	gi|255568412|ref|XP_002525180.1|	1e-26	ATP binding protein, putative [Ricinus communis] >gi|223535477|gb|EEF37146.1| ATP binding protein, putative [Ricinus communis]	sp|Q9LSS5|ICR3_ARATH	8e-10	Interactor of constitutive active ROPs 3 OS=Arabidopsis thaliana GN=ICR3 PE=2 SV=1	--	--	--	--	-	-	-
CL1058.Contig7_All	990	gi|255568412|ref|XP_002525180.1|	4e-18	ATP binding protein, putative [Ricinus communis] >gi|223535477|gb|EEF37146.1| ATP binding protein, putative [Ricinus communis]	gi|255568412|ref|XP_002525180.1|	4e-18	ATP binding protein, putative [Ricinus communis] >gi|223535477|gb|EEF37146.1| ATP binding protein, putative [Ricinus communis]	sp|Q9LSS5|ICR3_ARATH	3e-09	Interactor of constitutive active ROPs 3 OS=Arabidopsis thaliana GN=ICR3 PE=2 SV=1	--	--	--	--	-	-	-
CL1058.Contig8_All	1245	AT5G60210.2	4e-10	| Symbols: RIP5 | ROP interactive partner 5 | chr5:24243529-24245889 REVERSE LENGTH=564	gi|255568412|ref|XP_002525180.1|	2e-26	ATP binding protein, putative [Ricinus communis] >gi|223535477|gb|EEF37146.1| ATP binding protein, putative [Ricinus communis]	sp|Q9LSS5|ICR3_ARATH	9e-10	Interactor of constitutive active ROPs 3 OS=Arabidopsis thaliana GN=ICR3 PE=2 SV=1	--	--	--	--	-	-	-
CL1058.Contig9_All	964	AT5G60210.2	2e-06	| Symbols: RIP5 | ROP interactive partner 5 | chr5:24243529-24245889 REVERSE LENGTH=564	gi|255568412|ref|XP_002525180.1|	9e-20	ATP binding protein, putative [Ricinus communis] >gi|223535477|gb|EEF37146.1| ATP binding protein, putative [Ricinus communis]	sp|Q9LSS5|ICR3_ARATH	2e-09	Interactor of constitutive active ROPs 3 OS=Arabidopsis thaliana GN=ICR3 PE=2 SV=1	--	--	--	--	-	-	-
CL1059.Contig1_All	306	--	--	--	--	--	--	--	--	--	--	--	--	--	-	-	-
CL1059.Contig2_All	731	--	--	--	--	--	--	--	--	--	--	--	--	--	-	-	-
CL1059.Contig3_All	1498	--	--	--	--	--	--	--	--	--	--	--	--	--	-	-	-
CL1059.Contig4_All	1417	--	--	--	--	--	--	--	--	--	--	--	--	--	-	-	-
CL1059.Contig5_All	561	--	--	--	--	--	--	--	--	--	--	--	--	--	-	-	-
CL106.Contig1_All	2091	AT5G35170.1	0	| Symbols: | adenylate kinase family protein | chr5:13419278-13423482 FORWARD LENGTH=588	gi|359484753|ref|XP_002264815.2|	0	PREDICTED: uncharacterized protein LOC100256872 [Vitis vinifera]	sp|P43188|KADC_MAIZE	2e-72	Adenylate kinase, chloroplastic OS=Zea mays GN=ADK1 PE=1 SV=1	K00939	0	rcu:RCOM_0701690	adenylate kinase [EC:2.7.4.3]	GO:0046939//nucleotide phosphorylation;GO:0006354//DNA-dependent transcription, elongation;GO:0015979//photosynthesis	GO:0004017//adenylate kinase activity;GO:0005524//ATP binding	GO:0009941//chloroplast envelope;GO:0009535//chloroplast thylakoid membrane
CL106.Contig2_All	2078	AT5G35170.1	0	| Symbols: | adenylate kinase family protein | chr5:13419278-13423482 FORWARD LENGTH=588	gi|359484753|ref|XP_002264815.2|	0	PREDICTED: uncharacterized protein LOC100256872 [Vitis vinifera]	sp|P43188|KADC_MAIZE	2e-72	Adenylate kinase, chloroplastic OS=Zea mays GN=ADK1 PE=1 SV=1	K00939	0	gmx:100818830	adenylate kinase [EC:2.7.4.3]	GO:0046939//nucleotide phosphorylation;GO:0006354//DNA-dependent transcription, elongation;GO:0015979//photosynthesis	GO:0004017//adenylate kinase activity;GO:0005524//ATP binding	GO:0009941//chloroplast envelope;GO:0009535//chloroplast thylakoid membrane
CL1060.Contig1_All	2364	AT1G68720.1	6e-130	| Symbols: TADA, ATTADA | tRNA arginine adenosine deaminase | chr1:25804547-25808820 FORWARD LENGTH=1307	gi|359472721|ref|XP_002277950.2|	0	PREDICTED: tRNA-specific adenosine deaminase, chloroplastic-like [Vitis vinifera]	sp|Q9S7I0|TADA_ARATH	1e-148	tRNA-specific adenosine deaminase, chloroplastic OS=Arabidopsis thaliana GN=TADA PE=1 SV=1	K15441	2e-17	ota:Ot05g01940	tRNA-specific adenosine deaminase 2 [EC:3.5.4.-]	GO:0002100//tRNA wobble adenosine to inosine editing	GO:0008251//tRNA-specific adenosine deaminase activity;GO:0008270//zinc ion binding	GO:0005886//plasma membrane;GO:0009507//chloroplast
CL1061.Contig1_All	1368	AT2G23790.1	5e-126	| Symbols: | Protein of unknown function (DUF607) | chr2:10125692-10127455 REVERSE LENGTH=336	gi|225430856|ref|XP_002269123.1|	1e-123	PREDICTED: uncharacterized protein LOC100251398 [Vitis vinifera] >gi|297735214|emb|CBI17576.3| unnamed protein product [Vitis vinifera]	--	--	--	--	--	--	--	-	-	GO:0009507//chloroplast
CL1061.Contig2_All	770	AT2G23790.1	4e-62	| Symbols: | Protein of unknown function (DUF607) | chr2:10125692-10127455 REVERSE LENGTH=336	gi|462397650|gb|EMJ03318.1|	1e-59	hypothetical protein PRUPE_ppa006923mg [Prunus persica]	--	--	--	--	--	--	--	-	-	GO:0005739//mitochondrion;GO:0009507//chloroplast
CL1062.Contig1_All	1552	AT2G21280.1	0	| Symbols: GC1, ATSULA, SULA | NAD(P)-binding Rossmann-fold superfamily protein | chr2:9110502-9112679 REVERSE LENGTH=347	gi|225427778|ref|XP_002268617.1|	6e-163	PREDICTED: epimerase family protein slr1223 [Vitis vinifera] >gi|297744722|emb|CBI37984.3| unnamed protein product [Vitis vinifera]	sp|P51108|DFRA_MAIZE	1e-07	Dihydroflavonol-4-reductase OS=Zea mays GN=A1 PE=3 SV=1	K07071	5e-164	vvi:100264142		GO:0006098//pentose-phosphate shunt;GO:0019288//isopentenyl diphosphate biosynthetic process, mevalonate-independent pathway;GO:0016117//carotenoid biosynthetic process;GO:0051301//cell division;GO:0010027//thylakoid membrane organization;GO:0010020//chloroplast fission	GO:0000166//nucleotide binding;GO:0050662//coenzyme binding;GO:0003824//catalytic activity	GO:0005739//mitochondrion;GO:0009941//chloroplast envelope
CL1062.Contig2_All	1629	AT2G21280.1	2e-162	| Symbols: GC1, ATSULA, SULA | NAD(P)-binding Rossmann-fold superfamily protein | chr2:9110502-9112679 REVERSE LENGTH=347	gi|225427778|ref|XP_002268617.1|	4e-157	PREDICTED: epimerase family protein slr1223 [Vitis vinifera] >gi|297744722|emb|CBI37984.3| unnamed protein product [Vitis vinifera]	--	--	--	K07071	4e-158	vvi:100264142		GO:0006098//pentose-phosphate shunt;GO:0019288//isopentenyl diphosphate biosynthetic process, mevalonate-independent pathway;GO:0016117//carotenoid biosynthetic process;GO:0051301//cell division;GO:0010027//thylakoid membrane organization;GO:0010020//chloroplast fission	GO:0000166//nucleotide binding;GO:0050662//coenzyme binding;GO:0003824//catalytic activity	GO:0005739//mitochondrion;GO:0009941//chloroplast envelope
CL1063.Contig1_All	1018	AT5G59440.1	1e-93	| Symbols: ZEU1, ATTMPK.1 | P-loop containing nucleoside triphosphate hydrolases superfamily protein | chr5:23971533-23972729 FORWARD LENGTH=263	gi|225452175|ref|XP_002264926.1|	5e-96	PREDICTED: thymidylate kinase [Vitis vinifera] >gi|296090257|emb|CBI40076.3| unnamed protein product [Vitis vinifera]	--	--	--	K00943	4e-97	vvi:100245592	dTMP kinase [EC:2.7.4.9]	GO:0006233//dTDP biosynthetic process;GO:0016310//phosphorylation	GO:0005524//ATP binding;GO:0004798//thymidylate kinase activity	GO:0005829//cytosol;GO:0005739//mitochondrion;GO:0009507//chloroplast;GO:0005654//nucleoplasm
CL1064.Contig1_All	315	--	--	--	--	--	--	--	--	--	--	--	--	--	-	-	-
CL1064.Contig2_All	359	--	--	--	--	--	--	--	--	--	--	--	--	--	-	-	-
CL1065.Contig1_All	462	gi|224126057|ref|XP_002319745.1|	5e-08	chromodomain protein [Populus trichocarpa] >gi|222858121|gb|EEE95668.1| chromodomain protein [Populus trichocarpa]	gi|224126057|ref|XP_002319745.1|	5e-08	chromodomain protein [Populus trichocarpa] >gi|222858121|gb|EEE95668.1| chromodomain protein [Populus trichocarpa]	--	--	--	--	--	--	--	-	-	-
CL1065.Contig2_All	859	gi|224126057|ref|XP_002319745.1|	7e-08	chromodomain protein [Populus trichocarpa] >gi|222858121|gb|EEE95668.1| chromodomain protein [Populus trichocarpa]	gi|224126057|ref|XP_002319745.1|	7e-08	chromodomain protein [Populus trichocarpa] >gi|222858121|gb|EEE95668.1| chromodomain protein [Populus trichocarpa]	--	--	--	--	--	--	--	-	-	-
CL1066.Contig1_All	371	AT5G05350.1	4e-74	| Symbols: | PLAC8 family protein | chr5:1585757-1587337 FORWARD LENGTH=526	gi|460390463|ref|XP_004240851.1|	6e-64	PREDICTED: uncharacterized protein LOC101251191 isoform 1 [Solanum lycopersicum] >gi|460390465|ref|XP_004240852.1| PREDICTED: uncharacterized protein LOC101251191 isoform 2 [Solanum lycopersicum] >gi|460390467|ref|XP_004240853.1| PREDICTED: uncharacterized protein LOC101251191 isoform 3 [Solanum lycopersicum]	--	--	--	--	--	--	--	-	-	GO:0005634//nucleus;GO:0005886//plasma membrane
CL1066.Contig2_All	2328	AT3G10980.1	0	| Symbols: | PLAC8 family protein | chr3:3438810-3440501 FORWARD LENGTH=563	gi|255586278|ref|XP_002533791.1|	0	conserved hypothetical protein [Ricinus communis] >gi|223526280|gb|EEF28593.1| conserved hypothetical protein [Ricinus communis]	--	--	--	--	--	--	--	-	-	GO:0005634//nucleus;GO:0005886//plasma membrane
CL1066.Contig3_All	2342	AT3G10980.1	0	| Symbols: | PLAC8 family protein | chr3:3438810-3440501 FORWARD LENGTH=563	gi|255586278|ref|XP_002533791.1|	0	conserved hypothetical protein [Ricinus communis] >gi|223526280|gb|EEF28593.1| conserved hypothetical protein [Ricinus communis]	--	--	--	--	--	--	--	-	-	GO:0005634//nucleus;GO:0005886//plasma membrane
CL1066.Contig4_All	2385	AT3G10980.1	0	| Symbols: | PLAC8 family protein | chr3:3438810-3440501 FORWARD LENGTH=563	gi|255586278|ref|XP_002533791.1|	0	conserved hypothetical protein [Ricinus communis] >gi|223526280|gb|EEF28593.1| conserved hypothetical protein [Ricinus communis]	--	--	--	--	--	--	--	-	-	GO:0005634//nucleus;GO:0005886//plasma membrane
CL1067.Contig1_All	1510	AT2G01275.2	5e-86	| Symbols: | RING/FYVE/PHD zinc finger superfamily protein | chr2:142610-143809 REVERSE LENGTH=259	gi|297737730|emb|CBI26931.3|	2e-102	unnamed protein product [Vitis vinifera]	--	--	--	K10661	3e-08	ppp:PHYPADRAFT_317	E3 ubiquitin-protein ligase MARCH6 [EC:6.3.2.19]	GO:0016567//protein ubiquitination	GO:0004842//ubiquitin-protein ligase activity;GO:0008270//zinc ion binding	-
CL1067.Contig2_All	1610	AT2G01275.2	2e-67	| Symbols: | RING/FYVE/PHD zinc finger superfamily protein | chr2:142610-143809 REVERSE LENGTH=259	gi|297737730|emb|CBI26931.3|	9e-98	unnamed protein product [Vitis vinifera]	--	--	--	K10661	1e-08	smo:SELMODRAFT_50521	E3 ubiquitin-protein ligase MARCH6 [EC:6.3.2.19]	GO:0016567//protein ubiquitination	GO:0004842//ubiquitin-protein ligase activity;GO:0008270//zinc ion binding	-
CL1067.Contig3_All	1769	AT2G01275.2	3e-39	| Symbols: | RING/FYVE/PHD zinc finger superfamily protein | chr2:142610-143809 REVERSE LENGTH=259	gi|297737730|emb|CBI26931.3|	1e-35	unnamed protein product [Vitis vinifera]	--	--	--	K10661	2e-07	ppp:PHYPADRAFT_317	E3 ubiquitin-protein ligase MARCH6 [EC:6.3.2.19]	GO:0016567//protein ubiquitination	GO:0004842//ubiquitin-protein ligase activity;GO:0008270//zinc ion binding	-
CL1067.Contig4_All	1680	AT2G01275.2	2e-39	| Symbols: | RING/FYVE/PHD zinc finger superfamily protein | chr2:142610-143809 REVERSE LENGTH=259	gi|297737730|emb|CBI26931.3|	1e-35	unnamed protein product [Vitis vinifera]	--	--	--	K10661	2e-07	ppp:PHYPADRAFT_317	E3 ubiquitin-protein ligase MARCH6 [EC:6.3.2.19]	GO:0016567//protein ubiquitination	GO:0004842//ubiquitin-protein ligase activity;GO:0008270//zinc ion binding	-
CL1068.Contig1_All	962	AT1G15520.1	9e-13	| Symbols: PDR12, ATPDR12, ABCG40, ATABCG40 | pleiotropic drug resistance 12 | chr1:5331993-5338175 REVERSE LENGTH=1423	gi|255546581|ref|XP_002514350.1|	5e-15	ATP-binding cassette transporter, putative [Ricinus communis] >gi|223546806|gb|EEF48304.1| ATP-binding cassette transporter, putative [Ricinus communis]	sp|Q949G3|PDR1_NICPL	8e-16	Pleiotropic drug resistance protein 1 OS=Nicotiana plumbaginifolia GN=PDR1 PE=1 SV=1	--	--	--	--	-	GO:0042626//ATPase activity, coupled to transmembrane movement of substances;GO:0022891//substrate-specific transmembrane transporter activity;GO:0000166//nucleotide binding	-
CL1068.Contig2_All	760	AT1G15520.1	5e-15	| Symbols: PDR12, ATPDR12, ABCG40, ATABCG40 | pleiotropic drug resistance 12 | chr1:5331993-5338175 REVERSE LENGTH=1423	gi|255572793|ref|XP_002527329.1|	1e-17	ATP-binding cassette transporter, putative [Ricinus communis] >gi|223533329|gb|EEF35081.1| ATP-binding cassette transporter, putative [Ricinus communis]	sp|Q949G3|PDR1_NICPL	2e-17	Pleiotropic drug resistance protein 1 OS=Nicotiana plumbaginifolia GN=PDR1 PE=1 SV=1	--	--	--	--	-	GO:0042626//ATPase activity, coupled to transmembrane movement of substances;GO:0022891//substrate-specific transmembrane transporter activity;GO:0000166//nucleotide binding	-
CL1068.Contig3_All	1121	AT1G15520.1	2e-12	| Symbols: PDR12, ATPDR12, ABCG40, ATABCG40 | pleiotropic drug resistance 12 | chr1:5331993-5338175 REVERSE LENGTH=1423	gi|255546581|ref|XP_002514350.1|	6e-15	ATP-binding cassette transporter, putative [Ricinus communis] >gi|223546806|gb|EEF48304.1| ATP-binding cassette transporter, putative [Ricinus communis]	sp|Q949G3|PDR1_NICPL	1e-15	Pleiotropic drug resistance protein 1 OS=Nicotiana plumbaginifolia GN=PDR1 PE=1 SV=1	--	--	--	--	-	GO:0042626//ATPase activity, coupled to transmembrane movement of substances;GO:0022891//substrate-specific transmembrane transporter activity;GO:0000166//nucleotide binding	-
CL1068.Contig4_All	853	AT1G15520.1	1e-10	| Symbols: PDR12, ATPDR12, ABCG40, ATABCG40 | pleiotropic drug resistance 12 | chr1:5331993-5338175 REVERSE LENGTH=1423	gi|255572793|ref|XP_002527329.1|	1e-12	ATP-binding cassette transporter, putative [Ricinus communis] >gi|223533329|gb|EEF35081.1| ATP-binding cassette transporter, putative [Ricinus communis]	sp|Q949G3|PDR1_NICPL	2e-12	Pleiotropic drug resistance protein 1 OS=Nicotiana plumbaginifolia GN=PDR1 PE=1 SV=1	--	--	--	--	-	GO:0017111//nucleoside-triphosphatase activity	-
CL1068.Contig5_All	1012	AT1G15520.1	3e-10	| Symbols: PDR12, ATPDR12, ABCG40, ATABCG40 | pleiotropic drug resistance 12 | chr1:5331993-5338175 REVERSE LENGTH=1423	gi|255572793|ref|XP_002527329.1|	1e-12	ATP-binding cassette transporter, putative [Ricinus communis] >gi|223533329|gb|EEF35081.1| ATP-binding cassette transporter, putative [Ricinus communis]	sp|Q949G3|PDR1_NICPL	2e-12	Pleiotropic drug resistance protein 1 OS=Nicotiana plumbaginifolia GN=PDR1 PE=1 SV=1	--	--	--	--	-	GO:0017111//nucleoside-triphosphatase activity	-
CL1068.Contig6_All	1263	AT1G15520.1	2e-12	| Symbols: PDR12, ATPDR12, ABCG40, ATABCG40 | pleiotropic drug resistance 12 | chr1:5331993-5338175 REVERSE LENGTH=1423	gi|255546581|ref|XP_002514350.1|	8e-15	ATP-binding cassette transporter, putative [Ricinus communis] >gi|223546806|gb|EEF48304.1| ATP-binding cassette transporter, putative [Ricinus communis]	sp|Q949G3|PDR1_NICPL	1e-15	Pleiotropic drug resistance protein 1 OS=Nicotiana plumbaginifolia GN=PDR1 PE=1 SV=1	--	--	--	--	-	GO:0042626//ATPase activity, coupled to transmembrane movement of substances;GO:0022891//substrate-specific transmembrane transporter activity;GO:0000166//nucleotide binding	-
CL1069.Contig1_All	433	--	--	--	--	--	--	--	--	--	--	--	--	--	-	-	-
CL1069.Contig2_All	1598	AT5G40270.1	1e-06	| Symbols: | HD domain-containing metal-dependent phosphohydrolase family protein | chr5:16093394-16097093 REVERSE LENGTH=473	gi|224099571|ref|XP_002311536.1|	9e-10	rna-dependent RNA polymerase [Populus trichocarpa] >gi|222851356|gb|EEE88903.1| rna-dependent RNA polymerase [Populus trichocarpa]	--	--	--	--	--	--	--	GO:0009751//response to salicylic acid stimulus;GO:0060148//positive regulation of posttranscriptional gene silencing;GO:0009615//response to virus	GO:0003676//nucleic acid binding;GO:0003968//RNA-directed RNA polymerase activity;GO:0000166//nucleotide binding	-
CL1069.Contig3_All	1673	AT5G40270.1	8e-05	| Symbols: | HD domain-containing metal-dependent phosphohydrolase family protein | chr5:16093394-16097093 REVERSE LENGTH=473	gi|356502016|ref|XP_003519818.1|	9e-06	PREDICTED: protein SAMHD1 homolog [Glycine max]	--	--	--	--	--	--	--	-	-	-
CL1069.Contig4_All	1741	AT5G40270.1	8e-07	| Symbols: | HD domain-containing metal-dependent phosphohydrolase family protein | chr5:16093394-16097093 REVERSE LENGTH=473	gi|224099571|ref|XP_002311536.1|	1e-09	rna-dependent RNA polymerase [Populus trichocarpa] >gi|222851356|gb|EEE88903.1| rna-dependent RNA polymerase [Populus trichocarpa]	--	--	--	--	--	--	--	GO:0009751//response to salicylic acid stimulus;GO:0060148//positive regulation of posttranscriptional gene silencing;GO:0009615//response to virus	GO:0003676//nucleic acid binding;GO:0003968//RNA-directed RNA polymerase activity;GO:0000166//nucleotide binding	-
CL1069.Contig5_All	1222	AT5G40270.1	7e-08	| Symbols: | HD domain-containing metal-dependent phosphohydrolase family protein | chr5:16093394-16097093 REVERSE LENGTH=473	gi|224099571|ref|XP_002311536.1|	7e-10	rna-dependent RNA polymerase [Populus trichocarpa] >gi|222851356|gb|EEE88903.1| rna-dependent RNA polymerase [Populus trichocarpa]	--	--	--	--	--	--	--	GO:0009751//response to salicylic acid stimulus;GO:0060148//positive regulation of posttranscriptional gene silencing;GO:0009615//response to virus	GO:0003676//nucleic acid binding;GO:0003968//RNA-directed RNA polymerase activity;GO:0000166//nucleotide binding	-
CL1069.Contig6_All	1365	AT5G40270.1	5e-08	| Symbols: | HD domain-containing metal-dependent phosphohydrolase family protein | chr5:16093394-16097093 REVERSE LENGTH=473	gi|224099571|ref|XP_002311536.1|	8e-10	rna-dependent RNA polymerase [Populus trichocarpa] >gi|222851356|gb|EEE88903.1| rna-dependent RNA polymerase [Populus trichocarpa]	--	--	--	--	--	--	--	GO:0009751//response to salicylic acid stimulus;GO:0060148//positive regulation of posttranscriptional gene silencing;GO:0009615//response to virus	GO:0003676//nucleic acid binding;GO:0003968//RNA-directed RNA polymerase activity;GO:0000166//nucleotide binding	-
CL1069.Contig7_All	312	gi|224099571|ref|XP_002311536.1|	2e-12	rna-dependent RNA polymerase [Populus trichocarpa] >gi|222851356|gb|EEE88903.1| rna-dependent RNA polymerase [Populus trichocarpa]	gi|224099571|ref|XP_002311536.1|	2e-12	rna-dependent RNA polymerase [Populus trichocarpa] >gi|222851356|gb|EEE88903.1| rna-dependent RNA polymerase [Populus trichocarpa]	--	--	--	--	--	--	--	GO:0050896//response to stimulus	GO:1901363;GO:0097159//organic cyclic compound binding	-
CL107.Contig1_All	2924	AT4G19010.1	0	| Symbols: | AMP-dependent synthetase and ligase family protein | chr4:10411715-10414221 REVERSE LENGTH=566	gi|470131523|ref|XP_004301643.1|	0	PREDICTED: 4-coumarate--CoA ligase-like 6-like [Fragaria vesca subsp. vesca]	sp|Q84P24|4CLL6_ARATH	0	4-coumarate--CoA ligase-like 6 OS=Arabidopsis thaliana GN=4CLL6 PE=2 SV=2	K10526	6e-136	aly:ARALYDRAFT_472278	OPC-8:0 CoA ligase 1 [EC:6.2.1.-]	GO:0009610//response to symbiotic fungus;GO:0006914//autophagy	GO:0016491//oxidoreductase activity;GO:0016207//4-coumarate-CoA ligase activity	GO:0009507//chloroplast
CL107.Contig2_All	202	--	--	--	--	--	--	--	--	--	--	--	--	--	-	-	-
CL107.Contig3_All	1064	AT4G19010.1	3e-122	| Symbols: | AMP-dependent synthetase and ligase family protein | chr4:10411715-10414221 REVERSE LENGTH=566	gi|470131523|ref|XP_004301643.1|	2e-103	PREDICTED: 4-coumarate--CoA ligase-like 6-like [Fragaria vesca subsp. vesca]	sp|Q84P24|4CLL6_ARATH	1e-102	4-coumarate--CoA ligase-like 6 OS=Arabidopsis thaliana GN=4CLL6 PE=2 SV=2	K10526	1e-72	zma:100274307	OPC-8:0 CoA ligase 1 [EC:6.2.1.-]	GO:0009610//response to symbiotic fungus;GO:0055114//oxidation-reduction process;GO:0006914//autophagy	GO:0047077;GO:0016207//4-coumarate-CoA ligase activity;GO:0000166//nucleotide binding	GO:0016023//cytoplasmic membrane-bounded vesicle;GO:0009507//chloroplast
CL107.Contig4_All	1086	AT4G19010.1	2e-120	| Symbols: | AMP-dependent synthetase and ligase family protein | chr4:10411715-10414221 REVERSE LENGTH=566	gi|470131523|ref|XP_004301643.1|	5e-102	PREDICTED: 4-coumarate--CoA ligase-like 6-like [Fragaria vesca subsp. vesca]	sp|Q84P24|4CLL6_ARATH	6e-102	4-coumarate--CoA ligase-like 6 OS=Arabidopsis thaliana GN=4CLL6 PE=2 SV=2	K10526	3e-71	zma:100274307	OPC-8:0 CoA ligase 1 [EC:6.2.1.-]	GO:0009610//response to symbiotic fungus;GO:0006914//autophagy	GO:0016491//oxidoreductase activity;GO:0016207//4-coumarate-CoA ligase activity;GO:0000166//nucleotide binding	GO:0016023//cytoplasmic membrane-bounded vesicle;GO:0009507//chloroplast
CL107.Contig5_All	1250	AT4G19010.1	2e-123	| Symbols: | AMP-dependent synthetase and ligase family protein | chr4:10411715-10414221 REVERSE LENGTH=566	gi|470131523|ref|XP_004301643.1|	2e-104	PREDICTED: 4-coumarate--CoA ligase-like 6-like [Fragaria vesca subsp. vesca]	sp|Q84P24|4CLL6_ARATH	1e-103	4-coumarate--CoA ligase-like 6 OS=Arabidopsis thaliana GN=4CLL6 PE=2 SV=2	K10526	5e-74	zma:100274307	OPC-8:0 CoA ligase 1 [EC:6.2.1.-]	GO:0009610//response to symbiotic fungus;GO:0055114//oxidation-reduction process;GO:0006914//autophagy	GO:0047077;GO:0016207//4-coumarate-CoA ligase activity	GO:0009507//chloroplast
CL107.Contig6_All	1208	AT4G19010.1	1e-115	| Symbols: | AMP-dependent synthetase and ligase family protein | chr4:10411715-10414221 REVERSE LENGTH=566	gi|460400834|ref|XP_004245937.1|	3e-122	PREDICTED: 4-coumarate--CoA ligase-like 6-like [Solanum lycopersicum]	sp|Q84P24|4CLL6_ARATH	1e-101	4-coumarate--CoA ligase-like 6 OS=Arabidopsis thaliana GN=4CLL6 PE=2 SV=2	K10526	4e-64	aly:ARALYDRAFT_472278	OPC-8:0 CoA ligase 1 [EC:6.2.1.-]	GO:0009610//response to symbiotic fungus;GO:0006914//autophagy	GO:0016207//4-coumarate-CoA ligase activity	GO:0009507//chloroplast
CL1070.Contig1_All	1183	--	--	--	--	--	--	--	--	--	--	--	--	--	-	-	-
CL1070.Contig2_All	473	--	--	--	--	--	--	--	--	--	--	--	--	--	-	-	-
CL1071.Contig1_All	779	AT1G05970.2	2e-49	| Symbols: | RNA-binding (RRM/RBD/RNP motifs) family protein | chr1:1816253-1816991 REVERSE LENGTH=200	gi|296082652|emb|CBI21657.3|	2e-71	unnamed protein product [Vitis vinifera]	--	--	--	--	--	--	--	-	GO:0097159//organic cyclic compound binding;GO:1901363	-
CL1071.Contig10_All	1180	AT1G05970.2	7e-48	| Symbols: | RNA-binding (RRM/RBD/RNP motifs) family protein | chr1:1816253-1816991 REVERSE LENGTH=200	gi|296082652|emb|CBI21657.3|	1e-71	unnamed protein product [Vitis vinifera]	--	--	--	--	--	--	--	-	GO:0097159//organic cyclic compound binding;GO:1901363	-
CL1071.Contig2_All	390	--	--	--	--	--	--	--	--	--	--	--	--	--	-	-	-
CL1071.Contig3_All	1302	AT1G05970.2	2e-46	| Symbols: | RNA-binding (RRM/RBD/RNP motifs) family protein | chr1:1816253-1816991 REVERSE LENGTH=200	gi|296082652|emb|CBI21657.3|	1e-71	unnamed protein product [Vitis vinifera]	--	--	--	--	--	--	--	-	GO:0097159//organic cyclic compound binding;GO:1901363	-
CL1071.Contig4_All	1215	AT1G05970.2	1e-46	| Symbols: | RNA-binding (RRM/RBD/RNP motifs) family protein | chr1:1816253-1816991 REVERSE LENGTH=200	gi|296082652|emb|CBI21657.3|	1e-71	unnamed protein product [Vitis vinifera]	--	--	--	--	--	--	--	-	GO:0097159//organic cyclic compound binding;GO:1901363	-
CL1071.Contig5_All	1070	AT1G05970.2	3e-48	| Symbols: | RNA-binding (RRM/RBD/RNP motifs) family protein | chr1:1816253-1816991 REVERSE LENGTH=200	gi|296082652|emb|CBI21657.3|	3e-71	unnamed protein product [Vitis vinifera]	--	--	--	--	--	--	--	-	GO:0097159//organic cyclic compound binding;GO:1901363	-
CL1071.Contig6_All	1268	AT1G05970.2	6e-49	| Symbols: | RNA-binding (RRM/RBD/RNP motifs) family protein | chr1:1816253-1816991 REVERSE LENGTH=200	gi|296082652|emb|CBI21657.3|	2e-71	unnamed protein product [Vitis vinifera]	--	--	--	--	--	--	--	-	GO:0097159//organic cyclic compound binding;GO:1901363	-
CL1071.Contig7_All	1125	AT1G05970.2	5e-46	| Symbols: | RNA-binding (RRM/RBD/RNP motifs) family protein | chr1:1816253-1816991 REVERSE LENGTH=200	gi|296082652|emb|CBI21657.3|	1e-71	unnamed protein product [Vitis vinifera]	--	--	--	--	--	--	--	-	GO:0097159//organic cyclic compound binding;GO:1901363	-
CL1071.Contig8_All	1191	AT1G05970.2	8e-46	| Symbols: | RNA-binding (RRM/RBD/RNP motifs) family protein | chr1:1816253-1816991 REVERSE LENGTH=200	gi|296082652|emb|CBI21657.3|	1e-71	unnamed protein product [Vitis vinifera]	--	--	--	--	--	--	--	-	GO:0097159//organic cyclic compound binding;GO:1901363	-
CL1071.Contig9_All	1004	AT1G05970.2	9e-48	| Symbols: | RNA-binding (RRM/RBD/RNP motifs) family protein | chr1:1816253-1816991 REVERSE LENGTH=200	gi|296082652|emb|CBI21657.3|	4e-72	unnamed protein product [Vitis vinifera]	--	--	--	--	--	--	--	-	GO:0097159//organic cyclic compound binding;GO:1901363	-
CL1072.Contig1_All	1907	AT1G65450.1	0	| Symbols: | HXXXD-type acyl-transferase family protein | chr1:24315875-24318895 FORWARD LENGTH=450	gi|225469071|ref|XP_002270329.1|	0	PREDICTED: omega-hydroxypalmitate O-feruloyl transferase [Vitis vinifera] >gi|298205046|emb|CBI38342.3| unnamed protein product [Vitis vinifera]	sp|Q94CD1|HHT1_ARATH	3e-59	Omega-hydroxypalmitate O-feruloyl transferase OS=Arabidopsis thaliana GN=HHT1 PE=1 SV=1	K15400	2e-60	pop:POPTR_797957	omega-hydroxypalmitate O-feruloyl transferase [EC:2.3.1.188]	GO:0009567//double fertilization forming a zygote and endosperm	GO:0047672	GO:0005737//cytoplasm;GO:0005634//nucleus
CL1072.Contig2_All	209	--	--	--	--	--	--	--	--	--	--	--	--	--	-	-	-
CL1073.Contig1_All	1462	AT1G68080.1	1e-91	| Symbols: | 2-oxoglutarate (2OG) and Fe(II)-dependent oxygenase superfamily protein | chr1:25517530-25519240 FORWARD LENGTH=389	gi|225424462|ref|XP_002285151.1|	2e-137	PREDICTED: uncharacterized protein LOC100256078 isoform 1 [Vitis vinifera]	--	--	--	--	--	--	--	-	GO:0016491//oxidoreductase activity	GO:0009536//plastid
CL1073.Contig2_All	1526	AT1G68080.1	5e-154	| Symbols: | 2-oxoglutarate (2OG) and Fe(II)-dependent oxygenase superfamily protein | chr1:25517530-25519240 FORWARD LENGTH=389	gi|225424462|ref|XP_002285151.1|	1e-154	PREDICTED: uncharacterized protein LOC100256078 isoform 1 [Vitis vinifera]	--	--	--	--	--	--	--	-	GO:0016491//oxidoreductase activity	GO:0009536//plastid
CL1073.Contig3_All	1421	AT1G68080.1	1e-160	| Symbols: | 2-oxoglutarate (2OG) and Fe(II)-dependent oxygenase superfamily protein | chr1:25517530-25519240 FORWARD LENGTH=389	gi|225424462|ref|XP_002285151.1|	7e-161	PREDICTED: uncharacterized protein LOC100256078 isoform 1 [Vitis vinifera]	--	--	--	--	--	--	--	-	GO:0043167//ion binding;GO:0016705//oxidoreductase activity, acting on paired donors, with incorporation or reduction of molecular oxygen	GO:0005634//nucleus;GO:0009536//plastid
CL1073.Contig4_All	1483	AT1G68080.1	7e-127	| Symbols: | 2-oxoglutarate (2OG) and Fe(II)-dependent oxygenase superfamily protein | chr1:25517530-25519240 FORWARD LENGTH=389	gi|462424580|gb|EMJ28843.1|	3e-139	hypothetical protein PRUPE_ppa017932mg [Prunus persica]	--	--	--	--	--	--	--	-	GO:0043167//ion binding;GO:0016705//oxidoreductase activity, acting on paired donors, with incorporation or reduction of molecular oxygen	GO:0009536//plastid
CL1073.Contig5_All	540	AT1G68080.2	2e-42	| Symbols: | 2-oxoglutarate (2OG) and Fe(II)-dependent oxygenase superfamily protein | chr1:25517530-25519240 FORWARD LENGTH=339	gi|470124982|ref|XP_004298487.1|	7e-36	PREDICTED: uncharacterized protein LOC101298601 [Fragaria vesca subsp. vesca]	--	--	--	--	--	--	--	GO:0055114//oxidation-reduction process	GO:0031418//L-ascorbic acid binding;GO:0005506//iron ion binding;GO:0016706//oxidoreductase activity, acting on paired donors, with incorporation or reduction of molecular oxygen, 2-oxoglutarate as one donor, and incorporation of one atom each of oxygen into both donors	GO:0005634//nucleus
CL1073.Contig6_All	1398	AT1G68080.1	7e-69	| Symbols: | 2-oxoglutarate (2OG) and Fe(II)-dependent oxygenase superfamily protein | chr1:25517530-25519240 FORWARD LENGTH=389	gi|462424580|gb|EMJ28843.1|	1e-124	hypothetical protein PRUPE_ppa017932mg [Prunus persica]	--	--	--	--	--	--	--	-	GO:0043167//ion binding;GO:0016705//oxidoreductase activity, acting on paired donors, with incorporation or reduction of molecular oxygen	GO:0005634//nucleus;GO:0009536//plastid
CL1073.Contig7_All	1448	AT1G68080.1	1e-104	| Symbols: | 2-oxoglutarate (2OG) and Fe(II)-dependent oxygenase superfamily protein | chr1:25517530-25519240 FORWARD LENGTH=389	gi|462424580|gb|EMJ28843.1|	1e-137	hypothetical protein PRUPE_ppa017932mg [Prunus persica]	--	--	--	--	--	--	--	-	GO:0016491//oxidoreductase activity	-
CL1073.Contig8_All	1361	AT1G68080.1	6e-124	| Symbols: | 2-oxoglutarate (2OG) and Fe(II)-dependent oxygenase superfamily protein | chr1:25517530-25519240 FORWARD LENGTH=389	gi|225424462|ref|XP_002285151.1|	4e-148	PREDICTED: uncharacterized protein LOC100256078 isoform 1 [Vitis vinifera]	--	--	--	--	--	--	--	GO:0055114//oxidation-reduction process	GO:0031418//L-ascorbic acid binding;GO:0005506//iron ion binding;GO:0016706//oxidoreductase activity, acting on paired donors, with incorporation or reduction of molecular oxygen, 2-oxoglutarate as one donor, and incorporation of one atom each of oxygen into both donors	GO:0005634//nucleus;GO:0009536//plastid
CL1074.Contig1_All	557	AT3G15395.4	3e-19	| Symbols: | unknown protein; FUNCTIONS IN: molecular_function unknown; INVOLVED IN: biological_process unknown; LOCATED IN: endomembrane system; Has 31 Blast hits to 31 proteins in 11 species: Archae - 0; Bacteria - 0; Metazoa - 0; Fungi - 0; Plants - 31; Viruses - 0; Other Eukaryotes - 0 (source: NCBI BLink). | chr3:5201014-5201307 FORWARD LENGTH=59	gi|157956546|gb|ABW06615.1|	1e-17	HrpN-interacting protein from Malus [Malus x domestica]	--	--	--	--	--	--	--	-	-	GO:0005739//mitochondrion
CL1074.Contig2_All	494	AT3G15395.4	2e-19	| Symbols: | unknown protein; FUNCTIONS IN: molecular_function unknown; INVOLVED IN: biological_process unknown; LOCATED IN: endomembrane system; Has 31 Blast hits to 31 proteins in 11 species: Archae - 0; Bacteria - 0; Metazoa - 0; Fungi - 0; Plants - 31; Viruses - 0; Other Eukaryotes - 0 (source: NCBI BLink). | chr3:5201014-5201307 FORWARD LENGTH=59	gi|157956546|gb|ABW06615.1|	9e-18	HrpN-interacting protein from Malus [Malus x domestica]	--	--	--	--	--	--	--	-	-	GO:0005739//mitochondrion
CL1074.Contig3_All	535	AT3G15395.4	3e-19	| Symbols: | unknown protein; FUNCTIONS IN: molecular_function unknown; INVOLVED IN: biological_process unknown; LOCATED IN: endomembrane system; Has 31 Blast hits to 31 proteins in 11 species: Archae - 0; Bacteria - 0; Metazoa - 0; Fungi - 0; Plants - 31; Viruses - 0; Other Eukaryotes - 0 (source: NCBI BLink). | chr3:5201014-5201307 FORWARD LENGTH=59	gi|157956546|gb|ABW06615.1|	1e-17	HrpN-interacting protein from Malus [Malus x domestica]	--	--	--	--	--	--	--	-	-	GO:0005739//mitochondrion
CL1074.Contig4_All	691	AT3G15395.4	1e-08	| Symbols: | unknown protein; FUNCTIONS IN: molecular_function unknown; INVOLVED IN: biological_process unknown; LOCATED IN: endomembrane system; Has 31 Blast hits to 31 proteins in 11 species: Archae - 0; Bacteria - 0; Metazoa - 0; Fungi - 0; Plants - 31; Viruses - 0; Other Eukaryotes - 0 (source: NCBI BLink). | chr3:5201014-5201307 FORWARD LENGTH=59	gi|157956546|gb|ABW06615.1|	8e-10	HrpN-interacting protein from Malus [Malus x domestica]	--	--	--	--	--	--	--	-	-	-
CL1074.Contig5_All	1334	AT3G15395.4	2e-08	| Symbols: | unknown protein; FUNCTIONS IN: molecular_function unknown; INVOLVED IN: biological_process unknown; LOCATED IN: endomembrane system; Has 31 Blast hits to 31 proteins in 11 species: Archae - 0; Bacteria - 0; Metazoa - 0; Fungi - 0; Plants - 31; Viruses - 0; Other Eukaryotes - 0 (source: NCBI BLink). | chr3:5201014-5201307 FORWARD LENGTH=59	gi|157956546|gb|ABW06615.1|	1e-09	HrpN-interacting protein from Malus [Malus x domestica]	--	--	--	--	--	--	--	-	-	-
CL1074.Contig6_All	847	AT3G15395.4	3e-11	| Symbols: | unknown protein; FUNCTIONS IN: molecular_function unknown; INVOLVED IN: biological_process unknown; LOCATED IN: endomembrane system; Has 31 Blast hits to 31 proteins in 11 species: Archae - 0; Bacteria - 0; Metazoa - 0; Fungi - 0; Plants - 31; Viruses - 0; Other Eukaryotes - 0 (source: NCBI BLink). | chr3:5201014-5201307 FORWARD LENGTH=59	gi|157956546|gb|ABW06615.1|	5e-10	HrpN-interacting protein from Malus [Malus x domestica]	--	--	--	--	--	--	--	-	-	-
CL1074.Contig7_All	1178	AT3G15395.4	7e-19	| Symbols: | unknown protein; FUNCTIONS IN: molecular_function unknown; INVOLVED IN: biological_process unknown; LOCATED IN: endomembrane system; Has 31 Blast hits to 31 proteins in 11 species: Archae - 0; Bacteria - 0; Metazoa - 0; Fungi - 0; Plants - 31; Viruses - 0; Other Eukaryotes - 0 (source: NCBI BLink). | chr3:5201014-5201307 FORWARD LENGTH=59	gi|157956546|gb|ABW06615.1|	2e-17	HrpN-interacting protein from Malus [Malus x domestica]	--	--	--	--	--	--	--	-	-	GO:0005739//mitochondrion
CL1074.Contig8_All	691	AT3G15395.4	1e-19	| Symbols: | unknown protein; FUNCTIONS IN: molecular_function unknown; INVOLVED IN: biological_process unknown; LOCATED IN: endomembrane system; Has 31 Blast hits to 31 proteins in 11 species: Archae - 0; Bacteria - 0; Metazoa - 0; Fungi - 0; Plants - 31; Viruses - 0; Other Eukaryotes - 0 (source: NCBI BLink). | chr3:5201014-5201307 FORWARD LENGTH=59	gi|157956546|gb|ABW06615.1|	8e-18	HrpN-interacting protein from Malus [Malus x domestica]	--	--	--	--	--	--	--	-	-	GO:0005739//mitochondrion
CL1074.Contig9_All	710	AT3G15395.4	1e-08	| Symbols: | unknown protein; FUNCTIONS IN: molecular_function unknown; INVOLVED IN: biological_process unknown; LOCATED IN: endomembrane system; Has 31 Blast hits to 31 proteins in 11 species: Archae - 0; Bacteria - 0; Metazoa - 0; Fungi - 0; Plants - 31; Viruses - 0; Other Eukaryotes - 0 (source: NCBI BLink). | chr3:5201014-5201307 FORWARD LENGTH=59	gi|157956546|gb|ABW06615.1|	9e-10	HrpN-interacting protein from Malus [Malus x domestica]	--	--	--	--	--	--	--	-	-	-
CL1075.Contig1_All	1004	AT3G13620.1	5e-29	| Symbols: | Amino acid permease family protein | chr3:4450904-4452556 REVERSE LENGTH=478	gi|255572270|ref|XP_002527074.1|	2e-30	amino acid transporter, putative [Ricinus communis] >gi|223533579|gb|EEF35318.1| amino acid transporter, putative [Ricinus communis]	sp|Q9LHN7|PHSC_ARATH	2e-26	Probable polyamine transporter At3g13620 OS=Arabidopsis thaliana GN=At3g13620 PE=2 SV=1	--	--	--	--	GO:0009987//cellular process;GO:0008610//lipid biosynthetic process;GO:0015846//polyamine transport	GO:0015203//polyamine transmembrane transporter activity	GO:0016020//membrane
CL1075.Contig2_All	1362	AT3G13620.1	8e-29	| Symbols: | Amino acid permease family protein | chr3:4450904-4452556 REVERSE LENGTH=478	gi|255572270|ref|XP_002527074.1|	1e-31	amino acid transporter, putative [Ricinus communis] >gi|223533579|gb|EEF35318.1| amino acid transporter, putative [Ricinus communis]	sp|Q9LHN7|PHSC_ARATH	9e-27	Probable polyamine transporter At3g13620 OS=Arabidopsis thaliana GN=At3g13620 PE=2 SV=1	--	--	--	--	GO:0009987//cellular process;GO:0008610//lipid biosynthetic process;GO:0015846//polyamine transport	GO:0015203//polyamine transmembrane transporter activity	GO:0016020//membrane
CL1075.Contig3_All	305	AT1G65470.1	3e-10	| Symbols: FAS1, NFB2 | chromatin assembly factor-1 (FASCIATA1) (FAS1) | chr1:24319906-24323879 REVERSE LENGTH=815	gi|147836503|emb|CAN77600.1|	1e-34	hypothetical protein VITISV_008038 [Vitis vinifera]	sp|Q9SXY0|FAS1_ARATH	3e-20	Chromatin assembly factor 1 subunit FAS1 OS=Arabidopsis thaliana GN=FAS1 PE=1 SV=1	K10750	2e-12	ppp:PHYPADRAFT_97731	chromatin assembly factor 1 subunit A	GO:0000278//mitotic cell cycle;GO:0031047//gene silencing by RNA;GO:0009934//regulation of meristem structural organization;GO:0006275//regulation of DNA replication;GO:0010026//trichome differentiation;GO:0000724//double-strand break repair via homologous recombination;GO:0008283//cell proliferation;GO:0006306//DNA methylation;GO:0016444//somatic cell DNA recombination;GO:0009555//pollen develop…	GO:0042393//histone binding	GO:0033186//CAF-1 complex;GO:0005634//nucleus
CL1076.Contig1_All	604	gi|470149388|ref|XP_004310220.1|	3e-11	PREDICTED: protein kinase APK1B, chloroplastic-like [Fragaria vesca subsp. vesca]	gi|470149388|ref|XP_004310220.1|	3e-11	PREDICTED: protein kinase APK1B, chloroplastic-like [Fragaria vesca subsp. vesca]	--	--	--	--	--	--	--	-	-	-
CL1076.Contig2_All	580	gi|470149388|ref|XP_004310220.1|	3e-11	PREDICTED: protein kinase APK1B, chloroplastic-like [Fragaria vesca subsp. vesca]	gi|470149388|ref|XP_004310220.1|	3e-11	PREDICTED: protein kinase APK1B, chloroplastic-like [Fragaria vesca subsp. vesca]	--	--	--	--	--	--	--	-	-	-
CL1077.Contig1_All	1096	AT3G46290.1	6e-84	| Symbols: HERK1 | hercules receptor kinase 1 | chr3:17013009-17015501 FORWARD LENGTH=830	gi|359478665|ref|XP_002281617.2|	1e-81	PREDICTED: receptor-like protein kinase HERK 1-like [Vitis vinifera]	sp|Q9LX66|HERK_ARATH	4e-74	Receptor-like protein kinase HERK 1 OS=Arabidopsis thaliana GN=HERK1 PE=1 SV=1	K04733	1e-21	aly:ARALYDRAFT_916421	interleukin-1 receptor-associated kinase 4 [EC:2.7.11.1]	GO:0051510//regulation of unidimensional cell growth;GO:0006468//protein phosphorylation;GO:0009791//post-embryonic development;GO:0009742//brassinosteroid mediated signaling pathway	GO:0004674//protein serine/threonine kinase activity;GO:0005524//ATP binding;GO:0004715//non-membrane spanning protein tyrosine kinase activity	GO:0009506//plasmodesma;GO:0005886//plasma membrane
CL1077.Contig2_All	1367	AT3G46290.1	1e-82	| Symbols: HERK1 | hercules receptor kinase 1 | chr3:17013009-17015501 FORWARD LENGTH=830	gi|359478665|ref|XP_002281617.2|	2e-81	PREDICTED: receptor-like protein kinase HERK 1-like [Vitis vinifera]	sp|Q9LX66|HERK_ARATH	6e-74	Receptor-like protein kinase HERK 1 OS=Arabidopsis thaliana GN=HERK1 PE=1 SV=1	K04733	1e-21	aly:ARALYDRAFT_916421	interleukin-1 receptor-associated kinase 4 [EC:2.7.11.1]	GO:0051510//regulation of unidimensional cell growth;GO:0006468//protein phosphorylation;GO:0009791//post-embryonic development;GO:0009742//brassinosteroid mediated signaling pathway	GO:0004674//protein serine/threonine kinase activity;GO:0005524//ATP binding;GO:0004715//non-membrane spanning protein tyrosine kinase activity	GO:0009506//plasmodesma;GO:0005886//plasma membrane
CL1077.Contig3_All	663	AT3G46290.1	4e-86	| Symbols: HERK1 | hercules receptor kinase 1 | chr3:17013009-17015501 FORWARD LENGTH=830	gi|359478665|ref|XP_002281617.2|	7e-82	PREDICTED: receptor-like protein kinase HERK 1-like [Vitis vinifera]	sp|Q9LX66|HERK_ARATH	2e-74	Receptor-like protein kinase HERK 1 OS=Arabidopsis thaliana GN=HERK1 PE=1 SV=1	K04733	5e-22	aly:ARALYDRAFT_916421	interleukin-1 receptor-associated kinase 4 [EC:2.7.11.1]	GO:0051510//regulation of unidimensional cell growth;GO:0006468//protein phosphorylation;GO:0009791//post-embryonic development;GO:0009742//brassinosteroid mediated signaling pathway	GO:0004674//protein serine/threonine kinase activity;GO:0005524//ATP binding;GO:0004715//non-membrane spanning protein tyrosine kinase activity	GO:0009506//plasmodesma;GO:0005886//plasma membrane
CL1077.Contig4_All	273	--	--	--	--	--	--	--	--	--	--	--	--	--	-	-	-
CL1078.Contig1_All	2214	AT5G57610.1	3e-08	| Symbols: | Protein kinase superfamily protein with octicosapeptide/Phox/Bem1p domain | chr5:23325307-23329099 FORWARD LENGTH=1054	gi|255544602|ref|XP_002513362.1|	3e-10	serine/threonine protein kinase, putative [Ricinus communis] >gi|223547270|gb|EEF48765.1| serine/threonine protein kinase, putative [Ricinus communis]	--	--	--	--	--	--	--	-	GO:0004672//protein kinase activity	-
CL1078.Contig2_All	859	AT5G57610.1	7e-31	| Symbols: | Protein kinase superfamily protein with octicosapeptide/Phox/Bem1p domain | chr5:23325307-23329099 FORWARD LENGTH=1054	gi|168023392|ref|XP_001764222.1|	3e-29	predicted protein [Physcomitrella patens subsp. patens] >gi|162684662|gb|EDQ71063.1| predicted protein [Physcomitrella patens subsp. patens]	sp|Q2MHE4|HT1_ARATH	6e-17	Serine/threonine-protein kinase HT1 OS=Arabidopsis thaliana GN=HT1 PE=1 SV=1	K14510	3e-15	ppp:PHYPADRAFT_30352	serine/threonine-protein kinase CTR1 [EC:2.7.11.1]	-	GO:0016301//kinase activity	-
CL1078.Contig3_All	1265	AT2G35050.1	6e-53	| Symbols: | Protein kinase superfamily protein with octicosapeptide/Phox/Bem1p domain | chr2:14769708-14774796 FORWARD LENGTH=1257	gi|168023392|ref|XP_001764222.1|	3e-50	predicted protein [Physcomitrella patens subsp. patens] >gi|162684662|gb|EDQ71063.1| predicted protein [Physcomitrella patens subsp. patens]	sp|Q2MHE4|HT1_ARATH	2e-32	Serine/threonine-protein kinase HT1 OS=Arabidopsis thaliana GN=HT1 PE=1 SV=1	K14510	8e-30	ppp:PHYPADRAFT_30352	serine/threonine-protein kinase CTR1 [EC:2.7.11.1]	GO:0006464//cellular protein modification process	GO:0004672//protein kinase activity	-
CL1078.Contig4_All	1212	AT2G35050.1	3e-37	| Symbols: | Protein kinase superfamily protein with octicosapeptide/Phox/Bem1p domain | chr2:14769708-14774796 FORWARD LENGTH=1257	gi|297823297|ref|XP_002879531.1|	5e-39	kinase family protein [Arabidopsis lyrata subsp. lyrata] >gi|297325370|gb|EFH55790.1| kinase family protein [Arabidopsis lyrata subsp. lyrata]	sp|Q05609|CTR1_ARATH	7e-16	Serine/threonine-protein kinase CTR1 OS=Arabidopsis thaliana GN=CTR1 PE=1 SV=1	K14510	7e-17	ppp:PHYPADRAFT_30352	serine/threonine-protein kinase CTR1 [EC:2.7.11.1]	GO:0006464//cellular protein modification process	GO:0004672//protein kinase activity	GO:0005829//cytosol
CL1078.Contig5_All	1199	AT2G35050.1	1e-41	| Symbols: | Protein kinase superfamily protein with octicosapeptide/Phox/Bem1p domain | chr2:14769708-14774796 FORWARD LENGTH=1257	gi|470145213|ref|XP_004308236.1|	1e-40	PREDICTED: uncharacterized protein LOC101294311 [Fragaria vesca subsp. vesca]	sp|Q2MHE4|HT1_ARATH	9e-26	Serine/threonine-protein kinase HT1 OS=Arabidopsis thaliana GN=HT1 PE=1 SV=1	K14510	2e-24	ppp:PHYPADRAFT_30352	serine/threonine-protein kinase CTR1 [EC:2.7.11.1]	-	GO:0016301//kinase activity	-
CL1078.Contig6_All	1108	AT1G79570.1	2e-43	| Symbols: | Protein kinase superfamily protein with octicosapeptide/Phox/Bem1p domain | chr1:29932856-29937540 REVERSE LENGTH=1248	gi|460394889|ref|XP_004243022.1|	2e-43	PREDICTED: uncharacterized protein LOC101257085 [Solanum lycopersicum]	sp|Q2MHE4|HT1_ARATH	3e-27	Serine/threonine-protein kinase HT1 OS=Arabidopsis thaliana GN=HT1 PE=1 SV=1	K14510	2e-27	ppp:PHYPADRAFT_30352	serine/threonine-protein kinase CTR1 [EC:2.7.11.1]	-	GO:0004672//protein kinase activity	GO:0044424//intracellular part
CL1078.Contig7_All	1685	AT2G35050.1	6e-42	| Symbols: | Protein kinase superfamily protein with octicosapeptide/Phox/Bem1p domain | chr2:14769708-14774796 FORWARD LENGTH=1257	gi|302768323|ref|XP_002967581.1|	1e-41	hypothetical protein SELMODRAFT_88196 [Selaginella moellendorffii] >gi|302800012|ref|XP_002981764.1| hypothetical protein SELMODRAFT_115084 [Selaginella moellendorffii] >gi|300150596|gb|EFJ17246.1| hypothetical protein SELMODRAFT_115084 [Selaginella moellendorffii] >gi|300164319|gb|EFJ30928.1| hypothetical protein SELMODRAFT_88196 [Selaginella moellendorffii]	sp|Q2MHE4|HT1_ARATH	1e-28	Serine/threonine-protein kinase HT1 OS=Arabidopsis thaliana GN=HT1 PE=1 SV=1	K14510	3e-25	ppp:PHYPADRAFT_30352	serine/threonine-protein kinase CTR1 [EC:2.7.11.1]	-	GO:0016301//kinase activity	-
CL1078.Contig8_All	457	AT2G35050.1	1e-07	| Symbols: | Protein kinase superfamily protein with octicosapeptide/Phox/Bem1p domain | chr2:14769708-14774796 FORWARD LENGTH=1257	gi|302768323|ref|XP_002967581.1|	3e-06	hypothetical protein SELMODRAFT_88196 [Selaginella moellendorffii] >gi|302800012|ref|XP_002981764.1| hypothetical protein SELMODRAFT_115084 [Selaginella moellendorffii] >gi|300150596|gb|EFJ17246.1| hypothetical protein SELMODRAFT_115084 [Selaginella moellendorffii] >gi|300164319|gb|EFJ30928.1| hypothetical protein SELMODRAFT_88196 [Selaginella moellendorffii]	--	--	--	--	--	--	--	-	-	-
CL1078.Contig9_All	366	AT5G57610.1	1e-11	| Symbols: | Protein kinase superfamily protein with octicosapeptide/Phox/Bem1p domain | chr5:23325307-23329099 FORWARD LENGTH=1054	gi|255570521|ref|XP_002526218.1|	4e-11	serine/threonine protein kinase, putative [Ricinus communis] >gi|223534457|gb|EEF36159.1| serine/threonine protein kinase, putative [Ricinus communis]	--	--	--	--	--	--	--	-	GO:0004672//protein kinase activity	-
CL1079.Contig1_All	790	--	--	--	--	--	--	--	--	--	--	--	--	--	-	-	-
CL108.Contig1_All	1086	AT4G12760.1	9e-66	| Symbols: | unknown protein; Has 30201 Blast hits to 17322 proteins in 780 species: Archae - 12; Bacteria - 1396; Metazoa - 17338; Fungi - 3422; Plants - 5037; Viruses - 0; Other Eukaryotes - 2996 (source: NCBI BLink). | chr4:7504876-7506091 FORWARD LENGTH=258	gi|255567184|ref|XP_002524573.1|	1e-76	conserved hypothetical protein [Ricinus communis] >gi|223536126|gb|EEF37781.1| conserved hypothetical protein [Ricinus communis]	--	--	--	--	--	--	--	-	-	-
CL108.Contig2_All	949	AT4G12760.1	7e-75	| Symbols: | unknown protein; Has 30201 Blast hits to 17322 proteins in 780 species: Archae - 12; Bacteria - 1396; Metazoa - 17338; Fungi - 3422; Plants - 5037; Viruses - 0; Other Eukaryotes - 2996 (source: NCBI BLink). | chr4:7504876-7506091 FORWARD LENGTH=258	gi|255567184|ref|XP_002524573.1|	3e-82	conserved hypothetical protein [Ricinus communis] >gi|223536126|gb|EEF37781.1| conserved hypothetical protein [Ricinus communis]	--	--	--	--	--	--	--	-	-	GO:0005634//nucleus
CL1080.Contig1_All	1420	AT5G01660.1	4e-57	| Symbols: | CONTAINS InterPro DOMAIN/s: Galactose oxidase/kelch, beta-propeller (InterPro:IPR011043), Kelch repeat type 1 (InterPro:IPR006652), Development/cell death domain (InterPro:IPR013989), Kelch related (InterPro:IPR013089), Kelch-type beta propeller (InterPro:IPR015915); BEST Arabidopsis thaliana protein match is: DCD (Development and Cell Death) domain protein (TAIR:AT3G11000.1); Has 16…	gi|297736541|emb|CBI25412.3|	1e-67	unnamed protein product [Vitis vinifera]	sp|Q9LM55|FBK8_ARATH	9e-09	F-box/kelch-repeat protein At1g22040 OS=Arabidopsis thaliana GN=At1g22040 PE=2 SV=1	K10457	5e-20	smo:SELMODRAFT_99292	kelch-like protein 20	-	-	-
CL1080.Contig2_All	1657	AT5G01660.1	1e-55	| Symbols: | CONTAINS InterPro DOMAIN/s: Galactose oxidase/kelch, beta-propeller (InterPro:IPR011043), Kelch repeat type 1 (InterPro:IPR006652), Development/cell death domain (InterPro:IPR013989), Kelch related (InterPro:IPR013089), Kelch-type beta propeller (InterPro:IPR015915); BEST Arabidopsis thaliana protein match is: DCD (Development and Cell Death) domain protein (TAIR:AT3G11000.1); Has 16…	gi|297736541|emb|CBI25412.3|	5e-67	unnamed protein product [Vitis vinifera]	sp|Q9LM55|FBK8_ARATH	1e-08	F-box/kelch-repeat protein At1g22040 OS=Arabidopsis thaliana GN=At1g22040 PE=2 SV=1	K10457	3e-19	smo:SELMODRAFT_99292	kelch-like protein 20	-	-	-
CL1080.Contig3_All	418	--	--	--	--	--	--	--	--	--	--	--	--	--	-	-	-
CL1081.Contig1_All	543	gi|358346026|ref|XP_003637074.1|	2e-14	Cell wall-associated hydrolase, partial [Medicago truncatula] >gi|355503009|gb|AES84212.1| Cell wall-associated hydrolase, partial [Medicago truncatula]	gi|358346026|ref|XP_003637074.1|	2e-14	Cell wall-associated hydrolase, partial [Medicago truncatula] >gi|355503009|gb|AES84212.1| Cell wall-associated hydrolase, partial [Medicago truncatula]	sp|Q3BAI2|YCX91_PHAAO	3e-07	Uncharacterized protein ORF91 OS=Phalaenopsis aphrodite subsp. formosana PE=4 SV=1	--	--	--	--	-	-	-
CL1081.Contig2_All	974	gi|358349383|ref|XP_003638717.1|	8e-80	Cell wall-associated hydrolase [Medicago truncatula] >gi|355504652|gb|AES85855.1| Cell wall-associated hydrolase [Medicago truncatula]	gi|358349383|ref|XP_003638717.1|	8e-80	Cell wall-associated hydrolase [Medicago truncatula] >gi|355504652|gb|AES85855.1| Cell wall-associated hydrolase [Medicago truncatula]	sp|Q3BAI2|YCX91_PHAAO	3e-17	Uncharacterized protein ORF91 OS=Phalaenopsis aphrodite subsp. formosana PE=4 SV=1	--	--	--	--	GO:0006869//lipid transport;GO:0006412//translation	GO:0008289//lipid binding;GO:0003735//structural constituent of ribosome;GO:0016787//hydrolase activity	GO:0005840//ribosome
CL1081.Contig3_All	346	gi|358349383|ref|XP_003638717.1|	3e-21	Cell wall-associated hydrolase [Medicago truncatula] >gi|355504652|gb|AES85855.1| Cell wall-associated hydrolase [Medicago truncatula]	gi|358349383|ref|XP_003638717.1|	3e-21	Cell wall-associated hydrolase [Medicago truncatula] >gi|355504652|gb|AES85855.1| Cell wall-associated hydrolase [Medicago truncatula]	--	--	--	--	--	--	--	GO:0006810//transport	-	GO:0005622//intracellular
CL1081.Contig4_All	1070	gi|357492397|ref|XP_003616487.1|	1e-101	Metallocarboxypeptidase inhibitor [Medicago truncatula] >gi|355517822|gb|AES99445.1| Metallocarboxypeptidase inhibitor [Medicago truncatula]	gi|357492397|ref|XP_003616487.1|	1e-101	Metallocarboxypeptidase inhibitor [Medicago truncatula] >gi|355517822|gb|AES99445.1| Metallocarboxypeptidase inhibitor [Medicago truncatula]	sp|Q3BAI2|YCX91_PHAAO	3e-17	Uncharacterized protein ORF91 OS=Phalaenopsis aphrodite subsp. formosana PE=4 SV=1	--	--	--	--	GO:0006869//lipid transport;GO:0006412//translation	GO:0008289//lipid binding;GO:0003735//structural constituent of ribosome;GO:0016787//hydrolase activity	GO:0005840//ribosome;GO:0009507//chloroplast
CL1082.Contig1_All	1053	AT5G37680.1	9e-121	| Symbols: ATARLA1A, ARLA1A | ADP-ribosylation factor-like A1A | chr5:14969797-14971098 REVERSE LENGTH=184	gi|357491973|ref|XP_003616274.1|	6e-97	ADP-ribosylation factor-like protein [Medicago truncatula] >gi|355517609|gb|AES99232.1| ADP-ribosylation factor-like protein [Medicago truncatula]	sp|O48649|ARF1_SALBA	7e-26	ADP-ribosylation factor 1 OS=Salix bakko GN=ARF1 PE=2 SV=3	K07977	2e-96	ath:AT5G37680	Arf/Sar family, other	GO:0007264//small GTPase mediated signal transduction;GO:0007131//reciprocal meiotic recombination;GO:0009691//cytokinin biosynthetic process;GO:0051607//defense response to virus	GO:0005525//GTP binding	GO:0005622//intracellular
CL1082.Contig2_All	1030	AT5G37680.1	6e-121	| Symbols: ATARLA1A, ARLA1A | ADP-ribosylation factor-like A1A | chr5:14969797-14971098 REVERSE LENGTH=184	gi|357491973|ref|XP_003616274.1|	6e-97	ADP-ribosylation factor-like protein [Medicago truncatula] >gi|355517609|gb|AES99232.1| ADP-ribosylation factor-like protein [Medicago truncatula]	sp|O48649|ARF1_SALBA	7e-26	ADP-ribosylation factor 1 OS=Salix bakko GN=ARF1 PE=2 SV=3	K07977	2e-96	ath:AT5G37680	Arf/Sar family, other	GO:0007264//small GTPase mediated signal transduction;GO:0007131//reciprocal meiotic recombination;GO:0009691//cytokinin biosynthetic process;GO:0051607//defense response to virus	GO:0005525//GTP binding	GO:0005622//intracellular
CL1083.Contig1_All	1001	AT1G43760.1	7e-05	| Symbols: | DNAse I-like superfamily protein | chr1:16528880-16531065 REVERSE LENGTH=626	gi|470140083|ref|XP_004305774.1|	1e-17	PREDICTED: uncharacterized protein LOC101293221 [Fragaria vesca subsp. vesca]	--	--	--	K14321	3e-07	vvi:100243153	nucleoporin-like protein 2	-	-	-
CL1083.Contig2_All	930	AT1G43760.1	6e-05	| Symbols: | DNAse I-like superfamily protein | chr1:16528880-16531065 REVERSE LENGTH=626	gi|470140083|ref|XP_004305774.1|	1e-17	PREDICTED: uncharacterized protein LOC101293221 [Fragaria vesca subsp. vesca]	--	--	--	K14321	3e-07	vvi:100243153	nucleoporin-like protein 2	-	-	-
CL1083.Contig3_All	895	gi|470140083|ref|XP_004305774.1|	6e-15	PREDICTED: uncharacterized protein LOC101293221 [Fragaria vesca subsp. vesca]	gi|470140083|ref|XP_004305774.1|	6e-15	PREDICTED: uncharacterized protein LOC101293221 [Fragaria vesca subsp. vesca]	--	--	--	--	--	--	--	-	-	-
CL1083.Contig4_All	479	--	--	--	--	--	--	--	--	--	--	--	--	--	-	-	-
CL1083.Contig5_All	802	gi|470140083|ref|XP_004305774.1|	1e-14	PREDICTED: uncharacterized protein LOC101293221 [Fragaria vesca subsp. vesca]	gi|470140083|ref|XP_004305774.1|	1e-14	PREDICTED: uncharacterized protein LOC101293221 [Fragaria vesca subsp. vesca]	--	--	--	--	--	--	--	-	-	-
CL1083.Contig6_All	658	--	--	--	--	--	--	--	--	--	--	--	--	--	-	-	-
CL1084.Contig1_All	1241	gi|449533367|ref|XP_004173647.1|	7e-21	PREDICTED: uncharacterized LOC101217008, partial [Cucumis sativus]	gi|449533367|ref|XP_004173647.1|	7e-21	PREDICTED: uncharacterized LOC101217008, partial [Cucumis sativus]	--	--	--	--	--	--	--	-	-	-
CL1084.Contig10_All	2221	AT1G40087.1	3e-10	| Symbols: | Plant transposase (Ptta/En/Spm family) | chr1:14999762-15001868 REVERSE LENGTH=390	gi|12597840|gb|AAG60150.1|AC074360_15	3e-46	En/Spm-like transposon protein, putative [Arabidopsis thaliana]	--	--	--	--	--	--	--	-	-	-
CL1084.Contig11_All	2532	AT1G40087.1	6e-11	| Symbols: | Plant transposase (Ptta/En/Spm family) | chr1:14999762-15001868 REVERSE LENGTH=390	gi|12597840|gb|AAG60150.1|AC074360_15	1e-38	En/Spm-like transposon protein, putative [Arabidopsis thaliana]	--	--	--	--	--	--	--	-	-	-
CL1084.Contig2_All	2196	AT1G40087.1	2e-06	| Symbols: | Plant transposase (Ptta/En/Spm family) | chr1:14999762-15001868 REVERSE LENGTH=390	gi|12597840|gb|AAG60150.1|AC074360_15	4e-46	En/Spm-like transposon protein, putative [Arabidopsis thaliana]	--	--	--	--	--	--	--	-	-	-
CL1084.Contig3_All	2574	AT1G40087.1	1e-07	| Symbols: | Plant transposase (Ptta/En/Spm family) | chr1:14999762-15001868 REVERSE LENGTH=390	gi|12597840|gb|AAG60150.1|AC074360_15	3e-38	En/Spm-like transposon protein, putative [Arabidopsis thaliana]	--	--	--	--	--	--	--	-	-	-
CL1084.Contig4_All	2448	AT1G40087.1	2e-10	| Symbols: | Plant transposase (Ptta/En/Spm family) | chr1:14999762-15001868 REVERSE LENGTH=390	gi|12597840|gb|AAG60150.1|AC074360_15	7e-38	En/Spm-like transposon protein, putative [Arabidopsis thaliana]	--	--	--	--	--	--	--	-	-	-
CL1084.Contig5_All	2473	AT1G40087.1	3e-06	| Symbols: | Plant transposase (Ptta/En/Spm family) | chr1:14999762-15001868 REVERSE LENGTH=390	gi|12597840|gb|AAG60150.1|AC074360_15	1e-45	En/Spm-like transposon protein, putative [Arabidopsis thaliana]	--	--	--	--	--	--	--	-	-	-
CL1084.Contig6_All	2191	AT1G40087.1	2e-14	| Symbols: | Plant transposase (Ptta/En/Spm family) | chr1:14999762-15001868 REVERSE LENGTH=390	gi|12597840|gb|AAG60150.1|AC074360_15	4e-42	En/Spm-like transposon protein, putative [Arabidopsis thaliana]	--	--	--	--	--	--	--	-	-	-
CL1084.Contig7_All	2496	AT1G40087.1	4e-08	| Symbols: | Plant transposase (Ptta/En/Spm family) | chr1:14999762-15001868 REVERSE LENGTH=390	gi|12597840|gb|AAG60150.1|AC074360_15	1e-36	En/Spm-like transposon protein, putative [Arabidopsis thaliana]	--	--	--	--	--	--	--	-	-	-
CL1084.Contig8_All	2514	AT1G40087.1	4e-08	| Symbols: | Plant transposase (Ptta/En/Spm family) | chr1:14999762-15001868 REVERSE LENGTH=390	gi|12597840|gb|AAG60150.1|AC074360_15	1e-36	En/Spm-like transposon protein, putative [Arabidopsis thaliana]	--	--	--	--	--	--	--	-	-	-
CL1084.Contig9_All	2851	AT1G40087.1	2e-07	| Symbols: | Plant transposase (Ptta/En/Spm family) | chr1:14999762-15001868 REVERSE LENGTH=390	gi|12597840|gb|AAG60150.1|AC074360_15	8e-38	En/Spm-like transposon protein, putative [Arabidopsis thaliana]	--	--	--	--	--	--	--	-	-	-
CL1085.Contig1_All	871	AT1G52560.2	3e-14	| Symbols: | HSP20-like chaperones superfamily protein | chr1:19574783-19575766 REVERSE LENGTH=225	gi|225442975|ref|XP_002267925.1|	1e-17	PREDICTED: 26.5 kDa heat shock protein, mitochondrial [Vitis vinifera] >gi|297743451|emb|CBI36318.3| unnamed protein product [Vitis vinifera]	sp|Q9SSQ8|HS26M_ARATH	1e-12	26.5 kDa heat shock protein, mitochondrial OS=Arabidopsis thaliana GN=HSP26.5 PE=2 SV=1	K13993	4e-08	ppp:PHYPADRAFT_81689	HSP20 family protein	GO:0006457//protein folding;GO:0009644//response to high light intensity;GO:0010286//heat acclimation;GO:0042542//response to hydrogen peroxide	-	GO:0009507//chloroplast;GO:0005739//mitochondrion
CL1085.Contig2_All	820	AT1G52560.2	2e-14	| Symbols: | HSP20-like chaperones superfamily protein | chr1:19574783-19575766 REVERSE LENGTH=225	gi|225442975|ref|XP_002267925.1|	9e-18	PREDICTED: 26.5 kDa heat shock protein, mitochondrial [Vitis vinifera] >gi|297743451|emb|CBI36318.3| unnamed protein product [Vitis vinifera]	sp|Q9SSQ8|HS26M_ARATH	1e-12	26.5 kDa heat shock protein, mitochondrial OS=Arabidopsis thaliana GN=HSP26.5 PE=2 SV=1	K13993	3e-08	ppp:PHYPADRAFT_81689	HSP20 family protein	GO:0006457//protein folding;GO:0009644//response to high light intensity;GO:0010286//heat acclimation;GO:0042542//response to hydrogen peroxide	-	GO:0009507//chloroplast;GO:0005739//mitochondrion
CL1085.Contig3_All	792	AT1G52560.2	6e-07	| Symbols: | HSP20-like chaperones superfamily protein | chr1:19574783-19575766 REVERSE LENGTH=225	gi|225442975|ref|XP_002267925.1|	7e-13	PREDICTED: 26.5 kDa heat shock protein, mitochondrial [Vitis vinifera] >gi|297743451|emb|CBI36318.3| unnamed protein product [Vitis vinifera]	sp|Q9SSQ8|HS26M_ARATH	2e-07	26.5 kDa heat shock protein, mitochondrial OS=Arabidopsis thaliana GN=HSP26.5 PE=2 SV=1	--	--	--	--	GO:0009644//response to high light intensity;GO:0042542//response to hydrogen peroxide	-	-
CL1085.Contig4_All	704	AT1G52560.2	4e-07	| Symbols: | HSP20-like chaperones superfamily protein | chr1:19574783-19575766 REVERSE LENGTH=225	gi|225442975|ref|XP_002267925.1|	4e-13	PREDICTED: 26.5 kDa heat shock protein, mitochondrial [Vitis vinifera] >gi|297743451|emb|CBI36318.3| unnamed protein product [Vitis vinifera]	sp|Q9SSQ8|HS26M_ARATH	2e-07	26.5 kDa heat shock protein, mitochondrial OS=Arabidopsis thaliana GN=HSP26.5 PE=2 SV=1	--	--	--	--	GO:0009644//response to high light intensity;GO:0042542//response to hydrogen peroxide	-	-
CL1085.Contig5_All	761	AT1G52560.2	2e-14	| Symbols: | HSP20-like chaperones superfamily protein | chr1:19574783-19575766 REVERSE LENGTH=225	gi|225442975|ref|XP_002267925.1|	8e-18	PREDICTED: 26.5 kDa heat shock protein, mitochondrial [Vitis vinifera] >gi|297743451|emb|CBI36318.3| unnamed protein product [Vitis vinifera]	sp|Q9SSQ8|HS26M_ARATH	1e-12	26.5 kDa heat shock protein, mitochondrial OS=Arabidopsis thaliana GN=HSP26.5 PE=2 SV=1	K13993	3e-08	ppp:PHYPADRAFT_81689	HSP20 family protein	GO:0006457//protein folding;GO:0009644//response to high light intensity;GO:0010286//heat acclimation;GO:0042542//response to hydrogen peroxide	-	GO:0009507//chloroplast;GO:0005739//mitochondrion
CL1085.Contig6_All	543	AT1G52560.2	6e-15	| Symbols: | HSP20-like chaperones superfamily protein | chr1:19574783-19575766 REVERSE LENGTH=225	gi|225442975|ref|XP_002267925.1|	4e-18	PREDICTED: 26.5 kDa heat shock protein, mitochondrial [Vitis vinifera] >gi|297743451|emb|CBI36318.3| unnamed protein product [Vitis vinifera]	sp|Q9SSQ8|HS26M_ARATH	6e-13	26.5 kDa heat shock protein, mitochondrial OS=Arabidopsis thaliana GN=HSP26.5 PE=2 SV=1	K13993	2e-08	ppp:PHYPADRAFT_81689	HSP20 family protein	GO:0006457//protein folding;GO:0009644//response to high light intensity;GO:0010286//heat acclimation;GO:0042542//response to hydrogen peroxide	-	GO:0009507//chloroplast;GO:0005739//mitochondrion
CL1085.Contig7_All	515	AT1G52560.2	2e-07	| Symbols: | HSP20-like chaperones superfamily protein | chr1:19574783-19575766 REVERSE LENGTH=225	gi|225442975|ref|XP_002267925.1|	2e-13	PREDICTED: 26.5 kDa heat shock protein, mitochondrial [Vitis vinifera] >gi|297743451|emb|CBI36318.3| unnamed protein product [Vitis vinifera]	sp|Q9SSQ8|HS26M_ARATH	1e-07	26.5 kDa heat shock protein, mitochondrial OS=Arabidopsis thaliana GN=HSP26.5 PE=2 SV=1	--	--	--	--	GO:0009644//response to high light intensity;GO:0042542//response to hydrogen peroxide	-	-
CL1086.Contig1_All	2495	AT5G64410.1	0	| Symbols: ATOPT4, OPT4 | oligopeptide transporter 4 | chr5:25750921-25754974 REVERSE LENGTH=729	gi|460371078|ref|XP_004231372.1|	0	PREDICTED: oligopeptide transporter 4-like [Solanum lycopersicum]	sp|Q9FME8|OPT4_ARATH	0	Oligopeptide transporter 4 OS=Arabidopsis thaliana GN=OPT4 PE=2 SV=1	--	--	--	--	GO:0080167//response to karrikin;GO:0006857//oligopeptide transport;GO:0055085//transmembrane transport	GO:0015198//oligopeptide transporter activity	GO:0016020//membrane
CL1086.Contig2_All	294	AT5G64410.1	5e-14	| Symbols: ATOPT4, OPT4 | oligopeptide transporter 4 | chr5:25750921-25754974 REVERSE LENGTH=729	gi|449459618|ref|XP_004147543.1|	2e-13	PREDICTED: oligopeptide transporter 4-like [Cucumis sativus] >gi|449527976|ref|XP_004170983.1| PREDICTED: oligopeptide transporter 4-like [Cucumis sativus]	sp|Q9FME8|OPT4_ARATH	5e-14	Oligopeptide transporter 4 OS=Arabidopsis thaliana GN=OPT4 PE=2 SV=1	--	--	--	--	GO:0080167//response to karrikin;GO:0006857//oligopeptide transport;GO:0055085//transmembrane transport	GO:0015198//oligopeptide transporter activity	GO:0016020//membrane
CL1086.Contig3_All	1734	AT5G64410.1	0	| Symbols: ATOPT4, OPT4 | oligopeptide transporter 4 | chr5:25750921-25754974 REVERSE LENGTH=729	gi|460371078|ref|XP_004231372.1|	1e-32	PREDICTED: oligopeptide transporter 4-like [Solanum lycopersicum]	sp|Q9FME8|OPT4_ARATH	0	Oligopeptide transporter 4 OS=Arabidopsis thaliana GN=OPT4 PE=2 SV=1	--	--	--	--	GO:0080167//response to karrikin;GO:0006857//oligopeptide transport;GO:0055085//transmembrane transport	GO:0015198//oligopeptide transporter activity	GO:0016020//membrane
CL1086.Contig4_All	2589	AT5G64410.1	0	| Symbols: ATOPT4, OPT4 | oligopeptide transporter 4 | chr5:25750921-25754974 REVERSE LENGTH=729	gi|413919379|gb|AFW59311.1|	0	hypothetical protein ZEAMMB73_934591 [Zea mays]	sp|Q9FME8|OPT4_ARATH	0	Oligopeptide transporter 4 OS=Arabidopsis thaliana GN=OPT4 PE=2 SV=1	--	--	--	--	GO:0080167//response to karrikin;GO:0006857//oligopeptide transport;GO:0055085//transmembrane transport	GO:0015198//oligopeptide transporter activity	GO:0016020//membrane
CL1086.Contig5_All	2682	AT5G64410.1	0	| Symbols: ATOPT4, OPT4 | oligopeptide transporter 4 | chr5:25750921-25754974 REVERSE LENGTH=729	gi|460371078|ref|XP_004231372.1|	1e-28	PREDICTED: oligopeptide transporter 4-like [Solanum lycopersicum]	sp|Q9FME8|OPT4_ARATH	0	Oligopeptide transporter 4 OS=Arabidopsis thaliana GN=OPT4 PE=2 SV=1	--	--	--	--	GO:0080167//response to karrikin;GO:0006857//oligopeptide transport;GO:0055085//transmembrane transport	GO:0015198//oligopeptide transporter activity	GO:0016020//membrane
CL1087.Contig1_All	2155	AT4G05320.4	3e-36	| Symbols: UBQ10 | polyubiquitin 10 | chr4:2718559-2719932 FORWARD LENGTH=457	gi|114159830|gb|ABI53722.1|	1e-23	polyubiquitin [Pyropia yezoensis]	sp|Q39256|UBQ8_ARATH	5e-34	Polyubiquitin 8 OS=Arabidopsis thaliana GN=UBQ8 PE=3 SV=1	K08770	3e-42	bdi:100841406	ubiquitin C	-	-	-
CL1087.Contig2_All	2150	AT3G09790.1	1e-43	| Symbols: UBQ8 | ubiquitin 8 | chr3:3004111-3006006 REVERSE LENGTH=631	gi|114159830|gb|ABI53722.1|	1e-27	polyubiquitin [Pyropia yezoensis]	sp|Q39256|UBQ8_ARATH	3e-41	Polyubiquitin 8 OS=Arabidopsis thaliana GN=UBQ8 PE=3 SV=1	K08770	2e-47	vvi:100259635	ubiquitin C	-	-	-
CL1088.Contig1_All	842	AT1G73060.1	2e-60	| Symbols: LPA3 | Low PSII Accumulation 3 | chr1:27479027-27481258 FORWARD LENGTH=358	gi|462411688|gb|EMJ16737.1|	5e-67	hypothetical protein PRUPE_ppa007199mg [Prunus persica]	--	--	--	--	--	--	--	GO:0016226//iron-sulfur cluster assembly;GO:0010207//photosystem II assembly;GO:0009073//aromatic amino acid family biosynthetic process	-	GO:0009571//proplastid stroma;GO:0009570//chloroplast stroma
CL1088.Contig2_All	1411	AT1G73060.1	3e-172	| Symbols: LPA3 | Low PSII Accumulation 3 | chr1:27479027-27481258 FORWARD LENGTH=358	gi|462411688|gb|EMJ16737.1|	3e-152	hypothetical protein PRUPE_ppa007199mg [Prunus persica]	--	--	--	--	--	--	--	GO:0016226//iron-sulfur cluster assembly;GO:0010207//photosystem II assembly;GO:0009073//aromatic amino acid family biosynthetic process	-	GO:0009571//proplastid stroma;GO:0009570//chloroplast stroma
CL1088.Contig3_All	1756	AT1G73060.1	0	| Symbols: LPA3 | Low PSII Accumulation 3 | chr1:27479027-27481258 FORWARD LENGTH=358	gi|462411688|gb|EMJ16737.1|	4e-163	hypothetical protein PRUPE_ppa007199mg [Prunus persica]	--	--	--	--	--	--	--	GO:0016226//iron-sulfur cluster assembly;GO:0010207//photosystem II assembly;GO:0009073//aromatic amino acid family biosynthetic process	-	GO:0009571//proplastid stroma;GO:0009570//chloroplast stroma
CL1088.Contig4_All	432	AT1G73060.1	2e-19	| Symbols: LPA3 | Low PSII Accumulation 3 | chr1:27479027-27481258 FORWARD LENGTH=358	gi|462411688|gb|EMJ16737.1|	3e-24	hypothetical protein PRUPE_ppa007199mg [Prunus persica]	--	--	--	--	--	--	--	GO:0016226//iron-sulfur cluster assembly;GO:0010207//photosystem II assembly;GO:0009073//aromatic amino acid family biosynthetic process	-	GO:0009571//proplastid stroma;GO:0009570//chloroplast stroma
CL1089.Contig1_All	1800	AT5G02130.1	4e-54	| Symbols: NDP1 | Tetratricopeptide repeat (TPR)-like superfamily protein | chr5:419747-421958 REVERSE LENGTH=420	gi|462402971|gb|EMJ08528.1|	1e-70	hypothetical protein PRUPE_ppa006050mg [Prunus persica]	--	--	--	--	--	--	--	-	-	-
CL1089.Contig10_All	890	AT3G01330.1	5e-05	| Symbols: DEL3, E2L2, E2FF | DP-E2F-like protein 3 | chr3:124596-126805 REVERSE LENGTH=354	gi|359481754|ref|XP_003632670.1|	1e-09	PREDICTED: uncharacterized protein LOC100251163 isoform 2 [Vitis vinifera]	--	--	--	--	--	--	--	-	-	-
CL1089.Contig11_All	1343	AT5G02130.1	5e-10	| Symbols: NDP1 | Tetratricopeptide repeat (TPR)-like superfamily protein | chr5:419747-421958 REVERSE LENGTH=420	gi|359481754|ref|XP_003632670.1|	5e-20	PREDICTED: uncharacterized protein LOC100251163 isoform 2 [Vitis vinifera]	sp|Q9LFQ9|E2FD_ARATH	6e-06	E2F transcription factor-like E2FD OS=Arabidopsis thaliana GN=E2FD PE=1 SV=1	--	--	--	--	GO:0044249//cellular biosynthetic process;GO:1901576;GO:0044238//primary metabolic process	-	-
CL1089.Contig12_All	1039	gi|225452644|ref|XP_002281897.1|	8e-19	PREDICTED: E2F transcription factor-like E2FE [Vitis vinifera] >gi|296087763|emb|CBI35019.3| unnamed protein product [Vitis vinifera]	gi|225452644|ref|XP_002281897.1|	8e-19	PREDICTED: E2F transcription factor-like E2FE [Vitis vinifera] >gi|296087763|emb|CBI35019.3| unnamed protein product [Vitis vinifera]	sp|Q9LFQ9|E2FD_ARATH	4e-06	E2F transcription factor-like E2FD OS=Arabidopsis thaliana GN=E2FD PE=1 SV=1	--	--	--	--	GO:0034645//cellular macromolecule biosynthetic process;GO:0090304	-	-
CL1089.Contig13_All	842	AT3G01330.1	8e-05	| Symbols: DEL3, E2L2, E2FF | DP-E2F-like protein 3 | chr3:124596-126805 REVERSE LENGTH=354	gi|225452644|ref|XP_002281897.1|	6e-19	PREDICTED: E2F transcription factor-like E2FE [Vitis vinifera] >gi|296087763|emb|CBI35019.3| unnamed protein product [Vitis vinifera]	sp|Q9LFQ9|E2FD_ARATH	3e-06	E2F transcription factor-like E2FD OS=Arabidopsis thaliana GN=E2FD PE=1 SV=1	--	--	--	--	GO:0034645//cellular macromolecule biosynthetic process;GO:0090304	-	-
CL1089.Contig2_All	1574	AT5G02130.1	3e-08	| Symbols: NDP1 | Tetratricopeptide repeat (TPR)-like superfamily protein | chr5:419747-421958 REVERSE LENGTH=420	gi|359481754|ref|XP_003632670.1|	1e-19	PREDICTED: uncharacterized protein LOC100251163 isoform 2 [Vitis vinifera]	sp|Q9LFQ9|E2FD_ARATH	7e-06	E2F transcription factor-like E2FD OS=Arabidopsis thaliana GN=E2FD PE=1 SV=1	--	--	--	--	GO:0034645//cellular macromolecule biosynthetic process;GO:0090304;GO:0009688//abscisic acid biosynthetic process	-	-
CL1089.Contig3_All	340	AT5G14960.1	9e-08	| Symbols: DEL2, E2L1, E2FD | DP-E2F-like 2 | chr5:4843966-4846373 FORWARD LENGTH=359	gi|460380820|ref|XP_004236152.1|	1e-09	PREDICTED: E2F transcription factor-like E2FE-like [Solanum lycopersicum]	sp|Q9LFQ9|E2FD_ARATH	4e-07	E2F transcription factor-like E2FD OS=Arabidopsis thaliana GN=E2FD PE=1 SV=1	--	--	--	--	GO:0034645//cellular macromolecule biosynthetic process;GO:0090304	-	-
CL1089.Contig4_All	1491	AT5G02130.1	7e-132	| Symbols: NDP1 | Tetratricopeptide repeat (TPR)-like superfamily protein | chr5:419747-421958 REVERSE LENGTH=420	gi|462402971|gb|EMJ08528.1|	5e-147	hypothetical protein PRUPE_ppa006050mg [Prunus persica]	--	--	--	--	--	--	--	GO:0009688//abscisic acid biosynthetic process	-	-
CL1089.Contig5_All	943	gi|225452644|ref|XP_002281897.1|	7e-14	PREDICTED: E2F transcription factor-like E2FE [Vitis vinifera] >gi|296087763|emb|CBI35019.3| unnamed protein product [Vitis vinifera]	gi|225452644|ref|XP_002281897.1|	7e-14	PREDICTED: E2F transcription factor-like E2FE [Vitis vinifera] >gi|296087763|emb|CBI35019.3| unnamed protein product [Vitis vinifera]	--	--	--	--	--	--	--	-	-	-
CL1089.Contig6_All	715	AT3G01330.1	6e-05	| Symbols: DEL3, E2L2, E2FF | DP-E2F-like protein 3 | chr3:124596-126805 REVERSE LENGTH=354	gi|359481754|ref|XP_003632670.1|	7e-10	PREDICTED: uncharacterized protein LOC100251163 isoform 2 [Vitis vinifera]	sp|Q9LFQ9|E2FD_ARATH	2e-06	E2F transcription factor-like E2FD OS=Arabidopsis thaliana GN=E2FD PE=1 SV=1	--	--	--	--	-	-	-
CL1089.Contig7_All	792	AT5G14960.1	7e-07	| Symbols: DEL2, E2L1, E2FD | DP-E2F-like 2 | chr5:4843966-4846373 FORWARD LENGTH=359	gi|225452644|ref|XP_002281897.1|	5e-19	PREDICTED: E2F transcription factor-like E2FE [Vitis vinifera] >gi|296087763|emb|CBI35019.3| unnamed protein product [Vitis vinifera]	sp|Q9LFQ9|E2FD_ARATH	2e-06	E2F transcription factor-like E2FD OS=Arabidopsis thaliana GN=E2FD PE=1 SV=1	--	--	--	--	GO:0034645//cellular macromolecule biosynthetic process;GO:0090304	-	-
CL1089.Contig8_All	893	AT3G01330.1	9e-05	| Symbols: DEL3, E2L2, E2FF | DP-E2F-like protein 3 | chr3:124596-126805 REVERSE LENGTH=354	gi|225452644|ref|XP_002281897.1|	6e-14	PREDICTED: E2F transcription factor-like E2FE [Vitis vinifera] >gi|296087763|emb|CBI35019.3| unnamed protein product [Vitis vinifera]	--	--	--	--	--	--	--	-	-	-
CL1089.Contig9_All	816	AT3G01330.1	4e-05	| Symbols: DEL3, E2L2, E2FF | DP-E2F-like protein 3 | chr3:124596-126805 REVERSE LENGTH=354	gi|359481754|ref|XP_003632670.1|	9e-10	PREDICTED: uncharacterized protein LOC100251163 isoform 2 [Vitis vinifera]	--	--	--	--	--	--	--	-	-	-
CL109.Contig1_All	309	--	--	--	--	--	--	--	--	--	--	--	--	--	-	-	-
CL109.Contig2_All	352	AT1G02020.1	6e-08	| Symbols: | nitroreductase family protein | chr1:352842-354845 REVERSE LENGTH=642	gi|296089192|emb|CBI38895.3|	5e-07	unnamed protein product [Vitis vinifera]	--	--	--	--	--	--	--	-	-	-
CL1090.Contig1_All	227	AT1G78580.1	4e-05	| Symbols: ATTPS1, TPS1 | trehalose-6-phosphate synthase | chr1:29552495-29557482 REVERSE LENGTH=942	--	--	--	--	--	--	--	--	--	--	-	-	-
CL1090.Contig2_All	208	--	--	--	--	--	--	--	--	--	--	--	--	--	-	-	-
CL1091.Contig1_All	314	AT3G07810.1	1e-23	| Symbols: | RNA-binding (RRM/RBD/RNP motifs) family protein | chr3:2492875-2495052 FORWARD LENGTH=494	gi|255574661|ref|XP_002528240.1|	1e-21	Heterogeneous nuclear ribonucleoprotein 27C, putative [Ricinus communis] >gi|223532357|gb|EEF34155.1| Heterogeneous nuclear ribonucleoprotein 27C, putative [Ricinus communis]	sp|Q8W034|RNP1_ARATH	6e-11	Heterogeneous nuclear ribonucleoprotein 1 OS=Arabidopsis thaliana GN=RNP1 PE=1 SV=1	K14411	8e-23	rcu:RCOM_1275160	RNA-binding protein Musashi	-	GO:0003676//nucleic acid binding;GO:0000166//nucleotide binding	GO:0030529//ribonucleoprotein complex
CL1091.Contig2_All	2414	AT3G07810.1	3e-132	| Symbols: | RNA-binding (RRM/RBD/RNP motifs) family protein | chr3:2492875-2495052 FORWARD LENGTH=494	gi|225447606|ref|XP_002272993.1|	0	PREDICTED: uncharacterized protein LOC100246008 [Vitis vinifera]	sp|Q8W034|RNP1_ARATH	1e-79	Heterogeneous nuclear ribonucleoprotein 1 OS=Arabidopsis thaliana GN=RNP1 PE=1 SV=1	K14411	0	vvi:100246008	RNA-binding protein Musashi	-	GO:0003676//nucleic acid binding;GO:0000166//nucleotide binding	GO:0030529//ribonucleoprotein complex
CL1092.Contig1_All	600	--	--	--	--	--	--	--	--	--	--	--	--	--	-	-	-
CL1092.Contig2_All	1371	--	--	--	--	--	--	--	--	--	--	--	--	--	-	-	-
CL1092.Contig3_All	1131	--	--	--	--	--	--	--	--	--	--	--	--	--	-	-	-
CL1092.Contig4_All	376	--	--	--	--	--	--	--	--	--	--	--	--	--	-	-	-
CL1092.Contig5_All	1290	--	--	--	--	--	--	--	--	--	--	--	--	--	-	-	-
CL1093.Contig1_All	825	AT2G40780.1	2e-61	| Symbols: | Nucleic acid-binding, OB-fold-like protein | chr2:17021875-17022748 FORWARD LENGTH=171	gi|462414973|gb|EMJ19710.1|	4e-66	hypothetical protein PRUPE_ppa012453mg [Prunus persica]	--	--	--	K15025	2e-59	gmx:100306612	probable RNA-binding protein EIF1AD	GO:0006626//protein targeting to mitochondrion	GO:0003723//RNA binding	GO:0005634//nucleus
CL1093.Contig3_All	962	AT2G40780.1	4e-58	| Symbols: | Nucleic acid-binding, OB-fold-like protein | chr2:17021875-17022748 FORWARD LENGTH=171	gi|462414973|gb|EMJ19710.1|	6e-66	hypothetical protein PRUPE_ppa012453mg [Prunus persica]	--	--	--	K15025	8e-58	gmx:100306612	probable RNA-binding protein EIF1AD	GO:0006626//protein targeting to mitochondrion	GO:0003723//RNA binding	GO:0005634//nucleus
CL1094.Contig1_All	885	--	--	--	--	--	--	--	--	--	--	--	--	--	-	-	-
CL1094.Contig10_All	2031	AT4G29040.1	2e-14	| Symbols: RPT2a | regulatory particle AAA-ATPase 2A | chr4:14312369-14314386 FORWARD LENGTH=443	gi|77745479|gb|ABB02638.1|	2e-14	26S proteasome subunit 4-like [Solanum tuberosum]	sp|Q9SL67|PRS4B_ARATH	6e-14	26S proteasome regulatory subunit 4 homolog B OS=Arabidopsis thaliana GN=RPT2B PE=2 SV=1	K03062	2e-15	rcu:RCOM_1629040	26S proteasome regulatory subunit T2	GO:0050896//response to stimulus;GO:0048364//root development;GO:0048507//meristem development;GO:0048367//shoot system development;GO:0019538//protein metabolic process;GO:0009653//anatomical structure morphogenesis	GO:0016787//hydrolase activity	GO:0044424//intracellular part
CL1094.Contig11_All	1864	AT4G29040.1	2e-14	| Symbols: RPT2a | regulatory particle AAA-ATPase 2A | chr4:14312369-14314386 FORWARD LENGTH=443	gi|77745479|gb|ABB02638.1|	2e-14	26S proteasome subunit 4-like [Solanum tuberosum]	sp|Q9SL67|PRS4B_ARATH	6e-14	26S proteasome regulatory subunit 4 homolog B OS=Arabidopsis thaliana GN=RPT2B PE=2 SV=1	K03062	2e-15	rcu:RCOM_1629040	26S proteasome regulatory subunit T2	GO:0050896//response to stimulus;GO:0048364//root development;GO:0048507//meristem development;GO:0048367//shoot system development;GO:0019538//protein metabolic process;GO:0009653//anatomical structure morphogenesis	GO:0016787//hydrolase activity	GO:0044424//intracellular part
CL1094.Contig12_All	1628	AT4G29040.1	1e-14	| Symbols: RPT2a | regulatory particle AAA-ATPase 2A | chr4:14312369-14314386 FORWARD LENGTH=443	gi|77745479|gb|ABB02638.1|	1e-14	26S proteasome subunit 4-like [Solanum tuberosum]	sp|Q9SL67|PRS4B_ARATH	5e-14	26S proteasome regulatory subunit 4 homolog B OS=Arabidopsis thaliana GN=RPT2B PE=2 SV=1	K03062	1e-15	rcu:RCOM_1629040	26S proteasome regulatory subunit T2	GO:0050896//response to stimulus;GO:0048364//root development;GO:0048507//meristem development;GO:0048367//shoot system development;GO:0019538//protein metabolic process;GO:0009653//anatomical structure morphogenesis	GO:0016787//hydrolase activity	GO:0044424//intracellular part
CL1094.Contig13_All	1811	--	--	--	--	--	--	--	--	--	--	--	--	--	-	-	-
CL1094.Contig14_All	1666	--	--	--	--	--	--	--	--	--	--	--	--	--	-	-	-
CL1094.Contig15_All	2034	AT4G29040.1	2e-14	| Symbols: RPT2a | regulatory particle AAA-ATPase 2A | chr4:14312369-14314386 FORWARD LENGTH=443	gi|77745479|gb|ABB02638.1|	2e-14	26S proteasome subunit 4-like [Solanum tuberosum]	sp|Q9SL67|PRS4B_ARATH	6e-14	26S proteasome regulatory subunit 4 homolog B OS=Arabidopsis thaliana GN=RPT2B PE=2 SV=1	K03062	2e-15	rcu:RCOM_1629040	26S proteasome regulatory subunit T2	GO:0050896//response to stimulus;GO:0048364//root development;GO:0048507//meristem development;GO:0048367//shoot system development;GO:0019538//protein metabolic process;GO:0009653//anatomical structure morphogenesis	GO:0016787//hydrolase activity	GO:0044424//intracellular part
CL1094.Contig16_All	1530	--	--	--	--	--	--	--	--	--	--	--	--	--	-	-	-
CL1094.Contig17_All	751	--	--	--	--	--	--	--	--	--	--	--	--	--	-	-	-
CL1094.Contig18_All	502	--	--	--	--	--	--	--	--	--	--	--	--	--	-	-	-
CL1094.Contig2_All	718	--	--	--	--	--	--	--	--	--	--	--	--	--	-	-	-
CL1094.Contig3_All	1618	--	--	--	--	--	--	--	--	--	--	--	--	--	-	-	-
CL1094.Contig4_All	3182	--	--	--	--	--	--	--	--	--	--	--	--	--	-	-	-
CL1094.Contig5_All	1933	--	--	--	--	--	--	--	--	--	--	--	--	--	-	-	-
CL1094.Contig6_All	1947	--	--	--	--	--	--	--	--	--	--	--	--	--	-	-	-
CL1094.Contig7_All	2302	--	--	--	--	--	--	--	--	--	--	--	--	--	-	-	-
CL1094.Contig8_All	3318	--	--	--	--	--	--	--	--	--	--	--	--	--	-	-	-
CL1094.Contig9_All	1785	--	--	--	--	--	--	--	--	--	--	--	--	--	-	-	-
CL1095.Contig2_All	1391	--	--	--	--	--	--	--	--	--	--	--	--	--	-	-	-
CL1095.Contig3_All	557	--	--	--	--	--	--	--	--	--	--	--	--	--	-	-	-
CL1095.Contig4_All	348	--	--	--	--	--	--	--	--	--	--	--	--	--	-	-	-
CL1095.Contig5_All	315	--	--	--	--	--	--	--	--	--	--	--	--	--	-	-	-
CL1096.Contig1_All	244	AT5G57655.1	3e-11	| Symbols: | xylose isomerase family protein | chr5:23347030-23348720 FORWARD LENGTH=287	gi|359485034|ref|XP_002277520.2|	4e-08	PREDICTED: xylose isomerase-like [Vitis vinifera]	sp|Q9FKK7|XYLA_ARATH	1e-09	Xylose isomerase OS=Arabidopsis thaliana GN=XYLA PE=2 SV=2	K01805	3e-09	aly:ARALYDRAFT_918943	xylose isomerase [EC:5.3.1.5]	-	-	-
CL1096.Contig2_All	640	AT5G57655.2	4e-10	| Symbols: | xylose isomerase family protein | chr5:23347030-23349805 FORWARD LENGTH=477	gi|110740789|dbj|BAE98492.1|	1e-09	xylose isomerase [Arabidopsis thaliana]	sp|Q9FKK7|XYLA_ARATH	3e-10	Xylose isomerase OS=Arabidopsis thaliana GN=XYLA PE=2 SV=2	K01805	8e-10	aly:ARALYDRAFT_918943	xylose isomerase [EC:5.3.1.5]	-	-	-
CL1096.Contig3_All	391	AT5G57655.1	9e-11	| Symbols: | xylose isomerase family protein | chr5:23347030-23348720 FORWARD LENGTH=287	gi|359485034|ref|XP_002277520.2|	4e-08	PREDICTED: xylose isomerase-like [Vitis vinifera]	sp|Q9FKK7|XYLA_ARATH	1e-09	Xylose isomerase OS=Arabidopsis thaliana GN=XYLA PE=2 SV=2	K01805	3e-09	aly:ARALYDRAFT_918943	xylose isomerase [EC:5.3.1.5]	-	-	-
CL1096.Contig4_All	619	AT5G57655.1	7e-10	| Symbols: | xylose isomerase family protein | chr5:23347030-23348720 FORWARD LENGTH=287	gi|110740789|dbj|BAE98492.1|	2e-08	xylose isomerase [Arabidopsis thaliana]	sp|Q9FKK7|XYLA_ARATH	6e-09	Xylose isomerase OS=Arabidopsis thaliana GN=XYLA PE=2 SV=2	K01805	2e-08	aly:ARALYDRAFT_918943	xylose isomerase [EC:5.3.1.5]	-	-	-
CL1097.Contig1_All	1223	AT2G26110.1	6e-20	| Symbols: | Protein of unknown function (DUF761) | chr2:11120869-11121798 FORWARD LENGTH=309	gi|225429544|ref|XP_002279406.1|	1e-34	PREDICTED: uncharacterized protein LOC100249297 [Vitis vinifera]	--	--	--	--	--	--	--	-	-	-
CL1097.Contig2_All	646	AT2G26110.1	4e-14	| Symbols: | Protein of unknown function (DUF761) | chr2:11120869-11121798 FORWARD LENGTH=309	gi|470109522|ref|XP_004291043.1|	1e-24	PREDICTED: uncharacterized protein LOC101310484 [Fragaria vesca subsp. vesca]	--	--	--	--	--	--	--	GO:0009737//response to abscisic acid stimulus	-	-
CL1098.Contig1_All	232	--	--	--	--	--	--	--	--	--	--	--	--	--	-	-	-
CL1098.Contig2_All	235	--	--	--	--	--	--	--	--	--	--	--	--	--	-	-	-
CL1099.Contig1_All	2438	AT5G14600.1	3e-141	| Symbols: | S-adenosyl-L-methionine-dependent methyltransferases superfamily protein | chr5:4707518-4709022 FORWARD LENGTH=318	gi|225452408|ref|XP_002273877.1|	1e-141	PREDICTED: tRNA (adenine-N(1)-)-methyltransferase catalytic subunit TRMT61A [Vitis vinifera]	--	--	--	K07442	9e-143	vvi:100242193	tRNA (adenine57-N1/adenine58-N1)-methyltransferase [EC:2.1.1.219 2.1.1.220]	GO:0030488//tRNA methylation	GO:0016429//tRNA (adenine-N1-)-methyltransferase activity	GO:0031515//tRNA (m1A) methyltransferase complex;GO:0005634//nucleus
CL1099.Contig2_All	2284	AT5G14600.1	7e-142	| Symbols: | S-adenosyl-L-methionine-dependent methyltransferases superfamily protein | chr5:4707518-4709022 FORWARD LENGTH=318	gi|225452408|ref|XP_002273877.1|	1e-141	PREDICTED: tRNA (adenine-N(1)-)-methyltransferase catalytic subunit TRMT61A [Vitis vinifera]	--	--	--	K07442	8e-143	vvi:100242193	tRNA (adenine57-N1/adenine58-N1)-methyltransferase [EC:2.1.1.219 2.1.1.220]	GO:0030488//tRNA methylation	GO:0016429//tRNA (adenine-N1-)-methyltransferase activity	GO:0031515//tRNA (m1A) methyltransferase complex;GO:0005634//nucleus
CL1099.Contig3_All	3164	AT3G56840.1	2e-166	| Symbols: | FAD-dependent oxidoreductase family protein | chr3:21044317-21046177 FORWARD LENGTH=483	gi|225440270|ref|XP_002278843.1|	0	PREDICTED: l-2-hydroxyglutarate dehydrogenase, mitochondrial [Vitis vinifera] >gi|297741744|emb|CBI32876.3| unnamed protein product [Vitis vinifera]	--	--	--	K07442	1e-142	vvi:100242193	tRNA (adenine57-N1/adenine58-N1)-methyltransferase [EC:2.1.1.219 2.1.1.220]	GO:0055114//oxidation-reduction process	GO:0047545//2-hydroxyglutarate dehydrogenase activity	GO:0005739//mitochondrion
CL1099.Contig4_All	906	AT3G56840.1	3e-41	| Symbols: | FAD-dependent oxidoreductase family protein | chr3:21044317-21046177 FORWARD LENGTH=483	gi|462397607|gb|EMJ03275.1|	2e-27	hypothetical protein PRUPE_ppa005980mg [Prunus persica]	--	--	--	K00109	3e-06	ppp:PHYPADRAFT_124552	2-hydroxyglutarate dehydrogenase [EC:1.1.99.2]	GO:0055114//oxidation-reduction process	GO:0047545//2-hydroxyglutarate dehydrogenase activity	GO:0005739//mitochondrion
CL1099.Contig5_All	1459	AT3G56840.1	4e-118	| Symbols: | FAD-dependent oxidoreductase family protein | chr3:21044317-21046177 FORWARD LENGTH=483	gi|225440270|ref|XP_002278843.1|	2e-09	PREDICTED: l-2-hydroxyglutarate dehydrogenase, mitochondrial [Vitis vinifera] >gi|297741744|emb|CBI32876.3| unnamed protein product [Vitis vinifera]	--	--	--	K00109	2e-30	ppp:PHYPADRAFT_124552	2-hydroxyglutarate dehydrogenase [EC:1.1.99.2]	GO:0055114//oxidation-reduction process	GO:0047545//2-hydroxyglutarate dehydrogenase activity	GO:0005739//mitochondrion
CL1099.Contig6_All	1480	AT5G14600.1	9e-143	| Symbols: | S-adenosyl-L-methionine-dependent methyltransferases superfamily protein | chr5:4707518-4709022 FORWARD LENGTH=318	gi|225452408|ref|XP_002273877.1|	1e-138	PREDICTED: tRNA (adenine-N(1)-)-methyltransferase catalytic subunit TRMT61A [Vitis vinifera]	--	--	--	K07442	1e-139	vvi:100242193	tRNA (adenine57-N1/adenine58-N1)-methyltransferase [EC:2.1.1.219 2.1.1.220]	GO:0030488//tRNA methylation	GO:0016429//tRNA (adenine-N1-)-methyltransferase activity	GO:0031515//tRNA (m1A) methyltransferase complex;GO:0005634//nucleus
CL11.Contig1_All	3663	AT1G14790.1	0	| Symbols: RDR1, ATRDRP1 | RNA-dependent RNA polymerase 1 | chr1:5094317-5097817 REVERSE LENGTH=1107	gi|225424397|ref|XP_002284914.1|	3e-118	PREDICTED: RNA-dependent RNA polymerase 1 [Vitis vinifera]	sp|Q9LQV2|RDR1_ARATH	0	RNA-dependent RNA polymerase 1 OS=Arabidopsis thaliana GN=RDR1 PE=2 SV=1	--	--	--	--	GO:0031348//negative regulation of defense response;GO:0009615//response to virus;GO:0009867//jasmonic acid mediated signaling pathway;GO:0035304//regulation of protein dephosphorylation;GO:0009862//systemic acquired resistance, salicylic acid mediated signaling pathway;GO:0060148//positive regulation of posttranscriptional gene silencing;GO:0010363//regulation of plant-type hypersensitive respon…	GO:0000166//nucleotide binding;GO:0003968//RNA-directed RNA polymerase activity;GO:0003676//nucleic acid binding	GO:0005634//nucleus
CL11.Contig2_All	3880	AT1G14790.1	0	| Symbols: RDR1, ATRDRP1 | RNA-dependent RNA polymerase 1 | chr1:5094317-5097817 REVERSE LENGTH=1107	gi|224099571|ref|XP_002311536.1|	0	rna-dependent RNA polymerase [Populus trichocarpa] >gi|222851356|gb|EEE88903.1| rna-dependent RNA polymerase [Populus trichocarpa]	sp|Q9LQV2|RDR1_ARATH	0	RNA-dependent RNA polymerase 1 OS=Arabidopsis thaliana GN=RDR1 PE=2 SV=1	--	--	--	--	GO:0031348//negative regulation of defense response;GO:0009615//response to virus;GO:0009867//jasmonic acid mediated signaling pathway;GO:0035304//regulation of protein dephosphorylation;GO:0009862//systemic acquired resistance, salicylic acid mediated signaling pathway;GO:0060148//positive regulation of posttranscriptional gene silencing;GO:0010363//regulation of plant-type hypersensitive respon…	GO:0000166//nucleotide binding;GO:0003968//RNA-directed RNA polymerase activity;GO:0003676//nucleic acid binding	GO:0005634//nucleus
CL11.Contig3_All	1831	AT1G14790.1	7e-146	| Symbols: RDR1, ATRDRP1 | RNA-dependent RNA polymerase 1 | chr1:5094317-5097817 REVERSE LENGTH=1107	gi|224099571|ref|XP_002311536.1|	1e-08	rna-dependent RNA polymerase [Populus trichocarpa] >gi|222851356|gb|EEE88903.1| rna-dependent RNA polymerase [Populus trichocarpa]	sp|Q9LQV2|RDR1_ARATH	7e-132	RNA-dependent RNA polymerase 1 OS=Arabidopsis thaliana GN=RDR1 PE=2 SV=1	--	--	--	--	GO:0031348//negative regulation of defense response;GO:0009615//response to virus;GO:0009867//jasmonic acid mediated signaling pathway;GO:0035304//regulation of protein dephosphorylation;GO:0009862//systemic acquired resistance, salicylic acid mediated signaling pathway;GO:0060148//positive regulation of posttranscriptional gene silencing;GO:0010363//regulation of plant-type hypersensitive respon…	GO:0000166//nucleotide binding;GO:0003968//RNA-directed RNA polymerase activity;GO:0003676//nucleic acid binding	GO:0005634//nucleus
CL110.Contig1_All	1384	AT5G55970.2	5e-104	| Symbols: | RING/U-box superfamily protein | chr5:22668019-22669312 FORWARD LENGTH=343	gi|296089966|emb|CBI39785.3|	9e-126	unnamed protein product [Vitis vinifera]	sp|Q8LDB8|RING2_ARATH	9e-14	E3 ubiquitin-protein ligase At1g63170 OS=Arabidopsis thaliana GN=At1g63170 PE=2 SV=2	K13148	4e-13	rcu:RCOM_0598050	integrator complex subunit 11 [EC:3.1.27.-]	-	GO:0008270//zinc ion binding	-
CL110.Contig2_All	1360	AT5G55970.2	5e-141	| Symbols: | RING/U-box superfamily protein | chr5:22668019-22669312 FORWARD LENGTH=343	gi|296089966|emb|CBI39785.3|	2e-157	unnamed protein product [Vitis vinifera]	sp|Q8LDB8|RING2_ARATH	2e-33	E3 ubiquitin-protein ligase At1g63170 OS=Arabidopsis thaliana GN=At1g63170 PE=2 SV=2	K13148	2e-29	rcu:RCOM_0598050	integrator complex subunit 11 [EC:3.1.27.-]	-	GO:0008270//zinc ion binding	-
CL1100.Contig1_All	2961	AT1G07990.1	0	| Symbols: | SIT4 phosphatase-associated family protein | chr1:2477413-2482898 FORWARD LENGTH=802	gi|225435331|ref|XP_002285194.1|	0	PREDICTED: serine/threonine-protein phosphatase 6 regulatory subunit 3-like [Vitis vinifera]	--	--	--	K15501	0	vvi:100260305	serine/threonine-protein phosphatase 6 regulatory subunit 3	GO:0000956//nuclear-transcribed mRNA catabolic process;GO:0006487//protein N-linked glycosylation	-	-
CL1100.Contig2_All	3793	AT1G07990.1	0	| Symbols: | SIT4 phosphatase-associated family protein | chr1:2477413-2482898 FORWARD LENGTH=802	gi|225435331|ref|XP_002285194.1|	7e-103	PREDICTED: serine/threonine-protein phosphatase 6 regulatory subunit 3-like [Vitis vinifera]	--	--	--	K15501	0	vvi:100260305	serine/threonine-protein phosphatase 6 regulatory subunit 3	GO:0000956//nuclear-transcribed mRNA catabolic process;GO:0006487//protein N-linked glycosylation	-	-
CL1101.Contig1_All	1777	AT4G19420.1	0	| Symbols: | Pectinacetylesterase family protein | chr4:10587504-10589807 REVERSE LENGTH=397	gi|192764525|gb|ACF05806.1|	0	PAE [Litchi chinensis]	--	--	--	--	--	--	--	-	GO:0004091//carboxylesterase activity	GO:0005576//extracellular region
CL1101.Contig2_All	1687	AT4G19420.1	0	| Symbols: | Pectinacetylesterase family protein | chr4:10587504-10589807 REVERSE LENGTH=397	gi|192764525|gb|ACF05806.1|	0	PAE [Litchi chinensis]	--	--	--	--	--	--	--	-	GO:0004091//carboxylesterase activity	GO:0005576//extracellular region
CL1102.Contig1_All	352	--	--	--	--	--	--	--	--	--	--	--	--	--	-	-	-
CL1102.Contig2_All	281	--	--	--	--	--	--	--	--	--	--	--	--	--	-	-	-
CL1103.Contig1_All	1729	AT2G16770.1	3e-08	| Symbols: bZIP23 | Basic-leucine zipper (bZIP) transcription factor family protein | chr2:7279859-7280817 FORWARD LENGTH=249	gi|462396703|gb|EMJ02502.1|	2e-15	hypothetical protein PRUPE_ppa009913mg [Prunus persica]	--	--	--	--	--	--	--	-	GO:0005488//binding	-
CL1103.Contig3_All	323	--	--	--	--	--	--	--	--	--	--	--	--	--	-	-	-
CL1103.Contig4_All	1386	AT2G16770.1	2e-08	| Symbols: bZIP23 | Basic-leucine zipper (bZIP) transcription factor family protein | chr2:7279859-7280817 FORWARD LENGTH=249	gi|462396703|gb|EMJ02502.1|	1e-15	hypothetical protein PRUPE_ppa009913mg [Prunus persica]	--	--	--	--	--	--	--	-	GO:0005488//binding	-
CL1103.Contig5_All	926	AT2G16770.1	1e-08	| Symbols: bZIP23 | Basic-leucine zipper (bZIP) transcription factor family protein | chr2:7279859-7280817 FORWARD LENGTH=249	gi|462396703|gb|EMJ02502.1|	1e-15	hypothetical protein PRUPE_ppa009913mg [Prunus persica]	--	--	--	--	--	--	--	-	GO:0005488//binding	-
CL1103.Contig6_All	981	AT2G16770.1	1e-08	| Symbols: bZIP23 | Basic-leucine zipper (bZIP) transcription factor family protein | chr2:7279859-7280817 FORWARD LENGTH=249	gi|462396703|gb|EMJ02502.1|	1e-15	hypothetical protein PRUPE_ppa009913mg [Prunus persica]	--	--	--	--	--	--	--	-	GO:0005488//binding	-
CL1103.Contig7_All	553	--	--	--	--	--	--	--	--	--	--	--	--	--	-	-	-
CL1104.Contig1_All	604	--	--	--	--	--	--	--	--	--	--	--	--	--	-	-	-
CL1104.Contig2_All	664	--	--	--	--	--	--	--	--	--	--	--	--	--	-	-	-
CL1104.Contig3_All	714	--	--	--	--	--	--	--	--	--	--	--	--	--	-	-	-
CL1105.Contig1_All	3411	AT1G17110.1	0	| Symbols: UBP15 | ubiquitin-specific protease 15 | chr1:5845816-5849889 REVERSE LENGTH=924	gi|462407203|gb|EMJ12537.1|	0	hypothetical protein PRUPE_ppa000901mg [Prunus persica]	sp|Q9FPS9|UBP15_ARATH	0	Ubiquitin carboxyl-terminal hydrolase 15 OS=Arabidopsis thaliana GN=UBP15 PE=2 SV=2	K11855	1e-117	ppp:PHYPADRAFT_11930	ubiquitin carboxyl-terminal hydrolase 36/42 [EC:3.1.2.15]	GO:0048364//root development;GO:0010154//fruit development;GO:0009908//flower development;GO:0048366//leaf development;GO:0016579//protein deubiquitination;GO:0008283//cell proliferation	GO:0004843//ubiquitin-specific protease activity	GO:0005737//cytoplasm;GO:0005634//nucleus
CL1106.Contig1_All	2201	AT3G58570.1	3e-87	| Symbols: | P-loop containing nucleoside triphosphate hydrolases superfamily protein | chr3:21657099-21660352 FORWARD LENGTH=646	gi|225434327|ref|XP_002266157.1|	0	PREDICTED: ATP-dependent RNA helicase DBP2 [Vitis vinifera] >gi|297745752|emb|CBI15808.3| unnamed protein product [Vitis vinifera]	sp|Q0DB53|RH52A_ORYSJ	1e-91	DEAD-box ATP-dependent RNA helicase 52A OS=Oryza sativa subsp. japonica GN=Os06g0602400 PE=2 SV=2	K12823	7e-94	cme:CMR479C	ATP-dependent RNA helicase DDX5/DBP2 [EC:3.6.4.13]	-	GO:0003676//nucleic acid binding;GO:0005524//ATP binding;GO:0008026//ATP-dependent helicase activity	-
CL1106.Contig2_All	695	gi|224146601|ref|XP_002326066.1|	2e-46	predicted protein [Populus trichocarpa] >gi|222862941|gb|EEF00448.1| predicted protein [Populus trichocarpa]	gi|224146601|ref|XP_002326066.1|	2e-46	predicted protein [Populus trichocarpa] >gi|222862941|gb|EEF00448.1| predicted protein [Populus trichocarpa]	sp|Q0DB53|RH52A_ORYSJ	1e-07	DEAD-box ATP-dependent RNA helicase 52A OS=Oryza sativa subsp. japonica GN=Os06g0602400 PE=2 SV=2	K12823	2e-08	cre:CHLREDRAFT_136376	ATP-dependent RNA helicase DDX5/DBP2 [EC:3.6.4.13]	-	GO:0003676//nucleic acid binding;GO:0005524//ATP binding;GO:0008026//ATP-dependent helicase activity	-
CL1107.Contig1_All	881	gi|224137296|ref|XP_002322522.1|	1e-09	predicted protein [Populus trichocarpa] >gi|222867152|gb|EEF04283.1| predicted protein [Populus trichocarpa]	gi|224137296|ref|XP_002322522.1|	1e-09	predicted protein [Populus trichocarpa] >gi|222867152|gb|EEF04283.1| predicted protein [Populus trichocarpa]	sp|Q9SU30|CPR30_ARATH	1e-08	F-box protein CPR30 OS=Arabidopsis thaliana GN=CPR30 PE=1 SV=2	--	--	--	--	GO:0031348//negative regulation of defense response;GO:0042177//negative regulation of protein catabolic process	GO:0005515//protein binding	GO:0005737//cytoplasm;GO:0005634//nucleus
CL1107.Contig10_All	351	--	--	--	--	--	--	--	--	--	--	--	--	--	-	-	-
CL1107.Contig11_All	949	gi|224137296|ref|XP_002322522.1|	1e-09	predicted protein [Populus trichocarpa] >gi|222867152|gb|EEF04283.1| predicted protein [Populus trichocarpa]	gi|224137296|ref|XP_002322522.1|	1e-09	predicted protein [Populus trichocarpa] >gi|222867152|gb|EEF04283.1| predicted protein [Populus trichocarpa]	sp|Q9SU30|CPR30_ARATH	2e-08	F-box protein CPR30 OS=Arabidopsis thaliana GN=CPR30 PE=1 SV=2	--	--	--	--	GO:0031348//negative regulation of defense response;GO:0042177//negative regulation of protein catabolic process	GO:0005515//protein binding	GO:0005737//cytoplasm;GO:0005634//nucleus
CL1107.Contig12_All	1005	gi|224137296|ref|XP_002322522.1|	2e-09	predicted protein [Populus trichocarpa] >gi|222867152|gb|EEF04283.1| predicted protein [Populus trichocarpa]	gi|224137296|ref|XP_002322522.1|	2e-09	predicted protein [Populus trichocarpa] >gi|222867152|gb|EEF04283.1| predicted protein [Populus trichocarpa]	sp|Q9SU30|CPR30_ARATH	2e-08	F-box protein CPR30 OS=Arabidopsis thaliana GN=CPR30 PE=1 SV=2	--	--	--	--	GO:0031348//negative regulation of defense response;GO:0042177//negative regulation of protein catabolic process	GO:0005515//protein binding	GO:0005737//cytoplasm;GO:0005634//nucleus
CL1107.Contig2_All	1317	gi|224089629|ref|XP_002308787.1|	2e-17	f-box family protein [Populus trichocarpa] >gi|222854763|gb|EEE92310.1| f-box family protein [Populus trichocarpa]	gi|224089629|ref|XP_002308787.1|	2e-17	f-box family protein [Populus trichocarpa] >gi|222854763|gb|EEE92310.1| f-box family protein [Populus trichocarpa]	sp|Q9SU30|CPR30_ARATH	8e-12	F-box protein CPR30 OS=Arabidopsis thaliana GN=CPR30 PE=1 SV=2	--	--	--	--	GO:0031348//negative regulation of defense response;GO:0042177//negative regulation of protein catabolic process	GO:0005515//protein binding	GO:0005737//cytoplasm;GO:0005634//nucleus
CL1107.Contig3_All	1373	gi|224089629|ref|XP_002308787.1|	2e-17	f-box family protein [Populus trichocarpa] >gi|222854763|gb|EEE92310.1| f-box family protein [Populus trichocarpa]	gi|224089629|ref|XP_002308787.1|	2e-17	f-box family protein [Populus trichocarpa] >gi|222854763|gb|EEE92310.1| f-box family protein [Populus trichocarpa]	sp|Q9SU30|CPR30_ARATH	8e-12	F-box protein CPR30 OS=Arabidopsis thaliana GN=CPR30 PE=1 SV=2	--	--	--	--	GO:0031348//negative regulation of defense response;GO:0042177//negative regulation of protein catabolic process	GO:0005515//protein binding	GO:0005737//cytoplasm;GO:0005634//nucleus
CL1107.Contig4_All	2588	gi|224089629|ref|XP_002308787.1|	5e-17	f-box family protein [Populus trichocarpa] >gi|222854763|gb|EEE92310.1| f-box family protein [Populus trichocarpa]	gi|224089629|ref|XP_002308787.1|	5e-17	f-box family protein [Populus trichocarpa] >gi|222854763|gb|EEE92310.1| f-box family protein [Populus trichocarpa]	sp|Q9SU30|CPR30_ARATH	2e-11	F-box protein CPR30 OS=Arabidopsis thaliana GN=CPR30 PE=1 SV=2	--	--	--	--	GO:0031348//negative regulation of defense response;GO:0042177//negative regulation of protein catabolic process	GO:0005515//protein binding	GO:0005737//cytoplasm;GO:0005634//nucleus
CL1107.Contig5_All	2509	gi|224089631|ref|XP_002308788.1|	1e-13	predicted protein [Populus trichocarpa] >gi|222854764|gb|EEE92311.1| predicted protein [Populus trichocarpa]	gi|224089631|ref|XP_002308788.1|	1e-13	predicted protein [Populus trichocarpa] >gi|222854764|gb|EEE92311.1| predicted protein [Populus trichocarpa]	sp|Q9SU30|CPR30_ARATH	2e-11	F-box protein CPR30 OS=Arabidopsis thaliana GN=CPR30 PE=1 SV=2	--	--	--	--	GO:0031348//negative regulation of defense response;GO:0042177//negative regulation of protein catabolic process	GO:0005515//protein binding	GO:0005737//cytoplasm;GO:0005634//nucleus
CL1107.Contig6_All	2644	gi|224089629|ref|XP_002308787.1|	5e-17	f-box family protein [Populus trichocarpa] >gi|222854763|gb|EEE92310.1| f-box family protein [Populus trichocarpa]	gi|224089629|ref|XP_002308787.1|	5e-17	f-box family protein [Populus trichocarpa] >gi|222854763|gb|EEE92310.1| f-box family protein [Populus trichocarpa]	sp|Q9SU30|CPR30_ARATH	2e-11	F-box protein CPR30 OS=Arabidopsis thaliana GN=CPR30 PE=1 SV=2	--	--	--	--	GO:0031348//negative regulation of defense response;GO:0042177//negative regulation of protein catabolic process	GO:0005515//protein binding	GO:0005737//cytoplasm;GO:0005634//nucleus
CL1107.Contig7_All	1294	gi|224089631|ref|XP_002308788.1|	6e-14	predicted protein [Populus trichocarpa] >gi|222854764|gb|EEE92311.1| predicted protein [Populus trichocarpa]	gi|224089631|ref|XP_002308788.1|	6e-14	predicted protein [Populus trichocarpa] >gi|222854764|gb|EEE92311.1| predicted protein [Populus trichocarpa]	sp|Q9SU30|CPR30_ARATH	8e-12	F-box protein CPR30 OS=Arabidopsis thaliana GN=CPR30 PE=1 SV=2	--	--	--	--	GO:0031348//negative regulation of defense response;GO:0042177//negative regulation of protein catabolic process	GO:0005515//protein binding	GO:0005737//cytoplasm;GO:0005634//nucleus
CL1107.Contig8_All	1238	gi|224089631|ref|XP_002308788.1|	6e-14	predicted protein [Populus trichocarpa] >gi|222854764|gb|EEE92311.1| predicted protein [Populus trichocarpa]	gi|224089631|ref|XP_002308788.1|	6e-14	predicted protein [Populus trichocarpa] >gi|222854764|gb|EEE92311.1| predicted protein [Populus trichocarpa]	sp|Q9SU30|CPR30_ARATH	7e-12	F-box protein CPR30 OS=Arabidopsis thaliana GN=CPR30 PE=1 SV=2	--	--	--	--	GO:0031348//negative regulation of defense response;GO:0042177//negative regulation of protein catabolic process	GO:0005515//protein binding	GO:0005737//cytoplasm;GO:0005634//nucleus
CL1107.Contig9_All	2565	gi|224089631|ref|XP_002308788.1|	1e-13	predicted protein [Populus trichocarpa] >gi|222854764|gb|EEE92311.1| predicted protein [Populus trichocarpa]	gi|224089631|ref|XP_002308788.1|	1e-13	predicted protein [Populus trichocarpa] >gi|222854764|gb|EEE92311.1| predicted protein [Populus trichocarpa]	sp|Q9SU30|CPR30_ARATH	2e-11	F-box protein CPR30 OS=Arabidopsis thaliana GN=CPR30 PE=1 SV=2	--	--	--	--	GO:0031348//negative regulation of defense response;GO:0042177//negative regulation of protein catabolic process	GO:0005515//protein binding	GO:0005737//cytoplasm;GO:0005634//nucleus
CL1108.Contig1_All	1165	--	--	--	--	--	--	--	--	--	--	--	--	--	-	-	-
CL1108.Contig2_All	1267	--	--	--	--	--	--	--	--	--	--	--	--	--	-	-	-
CL1108.Contig3_All	1312	--	--	--	--	--	--	--	--	--	--	--	--	--	-	-	-
CL1109.Contig1_All	1178	--	--	--	--	--	--	--	--	--	--	--	--	--	-	-	-
CL1109.Contig2_All	4572	AT1G58370.1	0	| Symbols: RXF12, ATXYN1 | glycosyl hydrolase family 10 protein / carbohydrate-binding domain-containing protein | chr1:21684751-21688209 FORWARD LENGTH=917	gi|225458944|ref|XP_002283550.1|	4e-36	PREDICTED: endo-1,4-beta-xylanase A-like [Vitis vinifera]	sp|P15718|POLB_MAIZE	1e-06	Putative Pol polyprotein from transposon element Bs1 OS=Zea mays PE=4 SV=1	--	--	--	--	GO:0045492//xylan biosynthetic process;GO:0010413//glucuronoxylan metabolic process	GO:0043169//cation binding;GO:0031176//endo-1,4-beta-xylanase activity	GO:0005618//cell wall;GO:0005576//extracellular region
CL1109.Contig3_All	1065	--	--	--	--	--	--	--	--	--	--	--	--	--	-	-	-
CL1109.Contig4_All	1250	--	--	--	--	--	--	--	--	--	--	--	--	--	-	-	-
CL1109.Contig5_All	1141	--	--	--	--	--	--	--	--	--	--	--	--	--	-	-	-
CL111.Contig1_All	2505	AT3G56640.1	0	| Symbols: SEC15A | exocyst complex component sec15A | chr3:20981964-20984336 FORWARD LENGTH=790	gi|225440157|ref|XP_002277968.1|	0	PREDICTED: probable exocyst complex component 6 [Vitis vinifera] >gi|297741688|emb|CBI32820.3| unnamed protein product [Vitis vinifera]	sp|Q9LXX6|EXOC6_ARATH	0	Probable exocyst complex component 6 OS=Arabidopsis thaliana GN=At3g56640 PE=3 SV=2	--	--	--	--	GO:0009846//pollen germination;GO:0006904//vesicle docking involved in exocytosis;GO:0009860//pollen tube growth	-	GO:0000145//exocyst;GO:0005829//cytosol
CL111.Contig2_All	2668	AT3G56640.1	0	| Symbols: SEC15A | exocyst complex component sec15A | chr3:20981964-20984336 FORWARD LENGTH=790	gi|225440157|ref|XP_002277968.1|	0	PREDICTED: probable exocyst complex component 6 [Vitis vinifera] >gi|297741688|emb|CBI32820.3| unnamed protein product [Vitis vinifera]	sp|Q9LXX6|EXOC6_ARATH	0	Probable exocyst complex component 6 OS=Arabidopsis thaliana GN=At3g56640 PE=3 SV=2	--	--	--	--	GO:0009846//pollen germination;GO:0006904//vesicle docking involved in exocytosis;GO:0009860//pollen tube growth	-	GO:0000145//exocyst;GO:0005829//cytosol
CL111.Contig3_All	418	AT3G56640.1	5e-28	| Symbols: SEC15A | exocyst complex component sec15A | chr3:20981964-20984336 FORWARD LENGTH=790	gi|470126882|ref|XP_004299411.1|	9e-36	PREDICTED: probable exocyst complex component 6-like [Fragaria vesca subsp. vesca]	sp|Q9LXX6|EXOC6_ARATH	1e-34	Probable exocyst complex component 6 OS=Arabidopsis thaliana GN=At3g56640 PE=3 SV=2	--	--	--	--	GO:0009846//pollen germination;GO:0006904//vesicle docking involved in exocytosis;GO:0009860//pollen tube growth	-	GO:0000145//exocyst;GO:0005829//cytosol
CL1110.Contig1_All	1872	AT1G50420.1	0	| Symbols: SCL3, SCL-3 | scarecrow-like 3 | chr1:18678177-18679625 REVERSE LENGTH=482	gi|225449883|ref|XP_002267910.1|	0	PREDICTED: scarecrow-like protein 3 [Vitis vinifera]	sp|Q9LPR8|SCL3_ARATH	2e-177	Scarecrow-like protein 3 OS=Arabidopsis thaliana GN=SCL3 PE=2 SV=1	K14494	5e-58	vvi:100232937	DELLA protein	GO:0009739//response to gibberellin stimulus;GO:0006355//regulation of transcription, DNA-dependent	GO:0003677//DNA binding;GO:0003700//sequence-specific DNA binding transcription factor activity	GO:0005634//nucleus
CL1110.Contig2_All	2131	AT1G50420.1	3e-178	| Symbols: SCL3, SCL-3 | scarecrow-like 3 | chr1:18678177-18679625 REVERSE LENGTH=482	gi|359479301|ref|XP_002266911.2|	0	PREDICTED: scarecrow-like protein 3-like [Vitis vinifera] >gi|147775853|emb|CAN60488.1| hypothetical protein VITISV_027673 [Vitis vinifera]	sp|Q9LPR8|SCL3_ARATH	3e-175	Scarecrow-like protein 3 OS=Arabidopsis thaliana GN=SCL3 PE=2 SV=1	K14494	3e-60	ppp:PHYPADRAFT_235432	DELLA protein	GO:0009739//response to gibberellin stimulus;GO:0006355//regulation of transcription, DNA-dependent	GO:0003677//DNA binding;GO:0003700//sequence-specific DNA binding transcription factor activity	GO:0005634//nucleus
CL1110.Contig3_All	2432	AT1G50420.1	6e-177	| Symbols: SCL3, SCL-3 | scarecrow-like 3 | chr1:18678177-18679625 REVERSE LENGTH=482	gi|359479301|ref|XP_002266911.2|	0	PREDICTED: scarecrow-like protein 3-like [Vitis vinifera] >gi|147775853|emb|CAN60488.1| hypothetical protein VITISV_027673 [Vitis vinifera]	sp|Q9LPR8|SCL3_ARATH	4e-175	Scarecrow-like protein 3 OS=Arabidopsis thaliana GN=SCL3 PE=2 SV=1	K14494	3e-60	ppp:PHYPADRAFT_235432	DELLA protein	GO:0009739//response to gibberellin stimulus;GO:0006355//regulation of transcription, DNA-dependent	GO:0003677//DNA binding;GO:0003700//sequence-specific DNA binding transcription factor activity	GO:0005634//nucleus
CL1111.Contig1_All	1407	AT5G38200.1	0	| Symbols: | Class I glutamine amidotransferase-like superfamily protein | chr5:15256383-15258474 FORWARD LENGTH=436	gi|356569047|ref|XP_003552718.1|	0	PREDICTED: putative glutamine amidotransferase-like protein RP404-like [Glycine max]	--	--	--	--	--	--	--	GO:0006541//glutamine metabolic process	GO:0016787//hydrolase activity	GO:0005794//Golgi apparatus
CL1111.Contig2_All	1104	AT5G38200.1	7e-158	| Symbols: | Class I glutamine amidotransferase-like superfamily protein | chr5:15256383-15258474 FORWARD LENGTH=436	gi|356569047|ref|XP_003552718.1|	4e-133	PREDICTED: putative glutamine amidotransferase-like protein RP404-like [Glycine max]	--	--	--	--	--	--	--	GO:0006541//glutamine metabolic process	GO:0016787//hydrolase activity	GO:0005794//Golgi apparatus
CL1112.Contig1_All	1300	AT5G65430.1	4e-150	| Symbols: GRF8, 14-3-3KAPPA, GF14 KAPPA | general regulatory factor 8 | chr5:26148546-26150255 REVERSE LENGTH=248	gi|255545912|ref|XP_002514016.1|	7e-125	14-3-3 protein, putative [Ricinus communis] >gi|223547102|gb|EEF48599.1| 14-3-3 protein, putative [Ricinus communis]	sp|P93206|14331_SOLLC	2e-121	14-3-3 protein 1 OS=Solanum lycopersicum GN=TFT1 PE=3 SV=2	K06630	1e-124	vvi:100257548	tyrosine 3-monooxygenase/tryptophan 5-monooxygenase activation protein	GO:0009740//gibberellic acid mediated signaling pathway;GO:0006355//regulation of transcription, DNA-dependent;GO:0009407//toxin catabolic process;GO:0042742//defense response to bacterium;GO:0009742//brassinosteroid mediated signaling pathway;GO:0046686//response to cadmium ion;GO:0048366//leaf development;GO:0009686//gibberellin biosynthetic process	GO:0016818//hydrolase activity, acting on acid anhydrides, in phosphorus-containing anhydrides;GO:0019904//protein domain specific binding;GO:0005524//ATP binding;GO:0045309//protein phosphorylated amino acid binding	GO:0009941//chloroplast envelope;GO:0009505//plant-type cell wall;GO:0005829//cytosol;GO:0005886//plasma membrane;GO:0005634//nucleus
CL1112.Contig2_All	1163	AT5G65430.1	1e-152	| Symbols: GRF8, 14-3-3KAPPA, GF14 KAPPA | general regulatory factor 8 | chr5:26148546-26150255 REVERSE LENGTH=248	gi|297797573|ref|XP_002866671.1|	1e-121	hypothetical protein ARALYDRAFT_496774 [Arabidopsis lyrata subsp. lyrata] >gi|297312506|gb|EFH42930.1| hypothetical protein ARALYDRAFT_496774 [Arabidopsis lyrata subsp. lyrata]	sp|P48348|14338_ARATH	2e-122	14-3-3-like protein GF14 kappa OS=Arabidopsis thaliana GN=GRF8 PE=2 SV=2	K06630	1e-120	vvi:100257548	tyrosine 3-monooxygenase/tryptophan 5-monooxygenase activation protein	GO:0006094//gluconeogenesis;GO:0009740//gibberellic acid mediated signaling pathway;GO:0006355//regulation of transcription, DNA-dependent;GO:0009651//response to salt stress;GO:0009407//toxin catabolic process;GO:0016310//phosphorylation;GO:0042742//defense response to bacterium;GO:0006096//glycolysis;GO:0032880//regulation of protein localization;GO:0009742//brassinosteroid mediated signaling p…	GO:0016818//hydrolase activity, acting on acid anhydrides, in phosphorus-containing anhydrides;GO:0019904//protein domain specific binding;GO:0005524//ATP binding;GO:0045309//protein phosphorylated amino acid binding	GO:0009941//chloroplast envelope;GO:0009505//plant-type cell wall;GO:0005829//cytosol;GO:0005886//plasma membrane;GO:0005634//nucleus
CL1112.Contig3_All	1175	AT5G65430.1	1e-149	| Symbols: GRF8, 14-3-3KAPPA, GF14 KAPPA | general regulatory factor 8 | chr5:26148546-26150255 REVERSE LENGTH=248	gi|255545912|ref|XP_002514016.1|	4e-126	14-3-3 protein, putative [Ricinus communis] >gi|223547102|gb|EEF48599.1| 14-3-3 protein, putative [Ricinus communis]	sp|P93206|14331_SOLLC	2e-120	14-3-3 protein 1 OS=Solanum lycopersicum GN=TFT1 PE=3 SV=2	K06630	2e-125	vvi:100257548	tyrosine 3-monooxygenase/tryptophan 5-monooxygenase activation protein	GO:0009740//gibberellic acid mediated signaling pathway;GO:0006355//regulation of transcription, DNA-dependent;GO:0009407//toxin catabolic process;GO:0042742//defense response to bacterium;GO:0009742//brassinosteroid mediated signaling pathway;GO:0046686//response to cadmium ion;GO:0048366//leaf development;GO:0009686//gibberellin biosynthetic process	GO:0016818//hydrolase activity, acting on acid anhydrides, in phosphorus-containing anhydrides;GO:0019904//protein domain specific binding;GO:0005524//ATP binding;GO:0045309//protein phosphorylated amino acid binding	GO:0009941//chloroplast envelope;GO:0009505//plant-type cell wall;GO:0005829//cytosol;GO:0005886//plasma membrane;GO:0005634//nucleus
CL1113.Contig1_All	493	--	--	--	--	--	--	--	--	--	--	--	--	--	-	-	-
CL1114.Contig1_All	1843	AT3G26618.1	0	| Symbols: ERF1-3 | eukaryotic release factor 1-3 | chr3:9788854-9790161 FORWARD LENGTH=435	gi|225458331|ref|XP_002283027.1|	0	PREDICTED: eukaryotic peptide chain release factor subunit 1-3 [Vitis vinifera] >gi|147780810|emb|CAN77215.1| hypothetical protein VITISV_036372 [Vitis vinifera]	sp|P35614|ERF1Z_ARATH	0	Eukaryotic peptide chain release factor subunit 1-3 OS=Arabidopsis thaliana GN=ERF1-3 PE=2 SV=1	K03265	0	vvi:100248954	peptide chain release factor subunit 1	GO:0006415//translational termination	GO:0016149//translation release factor activity, codon specific	GO:0005737//cytoplasm;GO:0005886//plasma membrane
CL1114.Contig2_All	1924	AT3G26618.1	0	| Symbols: ERF1-3 | eukaryotic release factor 1-3 | chr3:9788854-9790161 FORWARD LENGTH=435	gi|225458331|ref|XP_002283027.1|	0	PREDICTED: eukaryotic peptide chain release factor subunit 1-3 [Vitis vinifera] >gi|147780810|emb|CAN77215.1| hypothetical protein VITISV_036372 [Vitis vinifera]	sp|P35614|ERF1Z_ARATH	0	Eukaryotic peptide chain release factor subunit 1-3 OS=Arabidopsis thaliana GN=ERF1-3 PE=2 SV=1	K03265	0	vvi:100248954	peptide chain release factor subunit 1	GO:0006415//translational termination	GO:0016149//translation release factor activity, codon specific	GO:0005737//cytoplasm;GO:0005886//plasma membrane
CL1114.Contig3_All	209	AT3G26618.1	2e-18	| Symbols: ERF1-3 | eukaryotic release factor 1-3 | chr3:9788854-9790161 FORWARD LENGTH=435	gi|242038419|ref|XP_002466604.1|	1e-18	hypothetical protein SORBIDRAFT_01g010860 [Sorghum bicolor] >gi|241920458|gb|EER93602.1| hypothetical protein SORBIDRAFT_01g010860 [Sorghum bicolor]	sp|P35614|ERF1Z_ARATH	3e-16	Eukaryotic peptide chain release factor subunit 1-3 OS=Arabidopsis thaliana GN=ERF1-3 PE=2 SV=1	K03265	9e-20	zma:100285172	peptide chain release factor subunit 1	GO:0006415//translational termination	GO:0016149//translation release factor activity, codon specific	GO:0005737//cytoplasm;GO:0005886//plasma membrane
CL1114.Contig4_All	1773	AT3G26618.1	0	| Symbols: ERF1-3 | eukaryotic release factor 1-3 | chr3:9788854-9790161 FORWARD LENGTH=435	gi|225458331|ref|XP_002283027.1|	0	PREDICTED: eukaryotic peptide chain release factor subunit 1-3 [Vitis vinifera] >gi|147780810|emb|CAN77215.1| hypothetical protein VITISV_036372 [Vitis vinifera]	sp|P35614|ERF1Z_ARATH	0	Eukaryotic peptide chain release factor subunit 1-3 OS=Arabidopsis thaliana GN=ERF1-3 PE=2 SV=1	K03265	0	vvi:100248954	peptide chain release factor subunit 1	GO:0006415//translational termination	GO:0016149//translation release factor activity, codon specific	GO:0005737//cytoplasm;GO:0005886//plasma membrane
CL1114.Contig5_All	1692	AT3G26618.1	0	| Symbols: ERF1-3 | eukaryotic release factor 1-3 | chr3:9788854-9790161 FORWARD LENGTH=435	gi|225458331|ref|XP_002283027.1|	0	PREDICTED: eukaryotic peptide chain release factor subunit 1-3 [Vitis vinifera] >gi|147780810|emb|CAN77215.1| hypothetical protein VITISV_036372 [Vitis vinifera]	sp|P35614|ERF1Z_ARATH	0	Eukaryotic peptide chain release factor subunit 1-3 OS=Arabidopsis thaliana GN=ERF1-3 PE=2 SV=1	K03265	0	vvi:100248954	peptide chain release factor subunit 1	GO:0006415//translational termination	GO:0016149//translation release factor activity, codon specific	GO:0005737//cytoplasm;GO:0005886//plasma membrane
CL1114.Contig6_All	2058	AT3G26618.1	0	| Symbols: ERF1-3 | eukaryotic release factor 1-3 | chr3:9788854-9790161 FORWARD LENGTH=435	gi|356531058|ref|XP_003534095.1|	0	PREDICTED: eukaryotic peptide chain release factor subunit 1-3-like [Glycine max]	sp|P35614|ERF1Z_ARATH	0	Eukaryotic peptide chain release factor subunit 1-3 OS=Arabidopsis thaliana GN=ERF1-3 PE=2 SV=1	K03265	0	vvi:100242471	peptide chain release factor subunit 1	GO:0006415//translational termination	GO:0016149//translation release factor activity, codon specific	GO:0005737//cytoplasm;GO:0005886//plasma membrane
CL1115.Contig10_All	1718	AT1G10650.1	1e-126	| Symbols: | SBP (S-ribonuclease binding protein) family protein | chr1:3524122-3525318 REVERSE LENGTH=339	gi|462419349|gb|EMJ23612.1|	9e-150	hypothetical protein PRUPE_ppa008184mg [Prunus persica]	--	--	--	--	--	--	--	-	GO:0008270//zinc ion binding	GO:0005737//cytoplasm
CL1115.Contig12_All	1393	AT1G10650.1	1e-128	| Symbols: | SBP (S-ribonuclease binding protein) family protein | chr1:3524122-3525318 REVERSE LENGTH=339	gi|462419349|gb|EMJ23612.1|	3e-150	hypothetical protein PRUPE_ppa008184mg [Prunus persica]	--	--	--	--	--	--	--	-	GO:0008270//zinc ion binding	GO:0005737//cytoplasm
CL1115.Contig2_All	1657	AT1G10650.1	7e-127	| Symbols: | SBP (S-ribonuclease binding protein) family protein | chr1:3524122-3525318 REVERSE LENGTH=339	gi|462419349|gb|EMJ23612.1|	9e-150	hypothetical protein PRUPE_ppa008184mg [Prunus persica]	--	--	--	--	--	--	--	-	GO:0008270//zinc ion binding	GO:0005737//cytoplasm
CL1115.Contig5_All	1544	AT1G10650.1	2e-127	| Symbols: | SBP (S-ribonuclease binding protein) family protein | chr1:3524122-3525318 REVERSE LENGTH=339	gi|462419349|gb|EMJ23612.1|	8e-150	hypothetical protein PRUPE_ppa008184mg [Prunus persica]	--	--	--	--	--	--	--	-	GO:0008270//zinc ion binding	GO:0005737//cytoplasm
CL1115.Contig6_All	1295	AT1G10650.2	4e-72	| Symbols: | SBP (S-ribonuclease binding protein) family protein | chr1:3524122-3525060 REVERSE LENGTH=283	gi|462419349|gb|EMJ23612.1|	9e-06	hypothetical protein PRUPE_ppa008184mg [Prunus persica]	--	--	--	--	--	--	--	-	GO:0008270//zinc ion binding	GO:0005737//cytoplasm
CL1115.Contig7_All	1201	AT1G10650.2	1e-72	| Symbols: | SBP (S-ribonuclease binding protein) family protein | chr1:3524122-3525060 REVERSE LENGTH=283	gi|462419349|gb|EMJ23612.1|	8e-06	hypothetical protein PRUPE_ppa008184mg [Prunus persica]	--	--	--	--	--	--	--	-	GO:0008270//zinc ion binding	GO:0005737//cytoplasm
CL1115.Contig9_All	1493	AT1G10650.1	1e-127	| Symbols: | SBP (S-ribonuclease binding protein) family protein | chr1:3524122-3525318 REVERSE LENGTH=339	gi|462419349|gb|EMJ23612.1|	8e-150	hypothetical protein PRUPE_ppa008184mg [Prunus persica]	--	--	--	--	--	--	--	-	GO:0008270//zinc ion binding	GO:0005737//cytoplasm
CL1116.Contig1_All	1517	AT1G07570.1	0	| Symbols: APK1A, APK1 | Protein kinase superfamily protein | chr1:2331369-2333210 REVERSE LENGTH=410	gi|224059486|ref|XP_002299870.1|	0	predicted protein [Populus trichocarpa] >gi|222847128|gb|EEE84675.1| predicted protein [Populus trichocarpa]	sp|Q06548|APK1A_ARATH	9e-164	Protein kinase APK1A, chloroplastic OS=Arabidopsis thaliana GN=APK1A PE=2 SV=1	K00924	5e-156	osa:4337593	[EC:2.7.1.-]	GO:0046777//protein autophosphorylation;GO:0002213//defense response to insect;GO:0050832//defense response to fungus	GO:0004674//protein serine/threonine kinase activity;GO:0004713//protein tyrosine kinase activity;GO:0005524//ATP binding	GO:0005730//nucleolus;GO:0009507//chloroplast;GO:0005886//plasma membrane
CL1116.Contig2_All	1673	AT1G07570.1	0	| Symbols: APK1A, APK1 | Protein kinase superfamily protein | chr1:2331369-2333210 REVERSE LENGTH=410	gi|224059486|ref|XP_002299870.1|	0	predicted protein [Populus trichocarpa] >gi|222847128|gb|EEE84675.1| predicted protein [Populus trichocarpa]	sp|Q06548|APK1A_ARATH	1e-163	Protein kinase APK1A, chloroplastic OS=Arabidopsis thaliana GN=APK1A PE=2 SV=1	K00924	6e-156	osa:4337593	[EC:2.7.1.-]	GO:0046777//protein autophosphorylation;GO:0002213//defense response to insect;GO:0050832//defense response to fungus	GO:0004674//protein serine/threonine kinase activity;GO:0004713//protein tyrosine kinase activity;GO:0005524//ATP binding	GO:0005730//nucleolus;GO:0009507//chloroplast;GO:0005886//plasma membrane
CL1116.Contig3_All	1564	AT1G07570.1	0	| Symbols: APK1A, APK1 | Protein kinase superfamily protein | chr1:2331369-2333210 REVERSE LENGTH=410	gi|224059486|ref|XP_002299870.1|	0	predicted protein [Populus trichocarpa] >gi|222847128|gb|EEE84675.1| predicted protein [Populus trichocarpa]	sp|Q06548|APK1A_ARATH	9e-164	Protein kinase APK1A, chloroplastic OS=Arabidopsis thaliana GN=APK1A PE=2 SV=1	K00924	5e-156	osa:4337593	[EC:2.7.1.-]	GO:0046777//protein autophosphorylation;GO:0002213//defense response to insect;GO:0050832//defense response to fungus	GO:0004674//protein serine/threonine kinase activity;GO:0004713//protein tyrosine kinase activity;GO:0005524//ATP binding	GO:0005730//nucleolus;GO:0009507//chloroplast;GO:0005886//plasma membrane
CL1116.Contig4_All	278	AT1G07570.1	1e-44	| Symbols: APK1A, APK1 | Protein kinase superfamily protein | chr1:2331369-2333210 REVERSE LENGTH=410	gi|359478936|ref|XP_002283646.2|	2e-37	PREDICTED: protein kinase APK1A, chloroplastic-like [Vitis vinifera]	sp|Q06548|APK1A_ARATH	1e-37	Protein kinase APK1A, chloroplastic OS=Arabidopsis thaliana GN=APK1A PE=2 SV=1	K00924	4e-34	osa:4337593	[EC:2.7.1.-]	GO:0046777//protein autophosphorylation;GO:0002213//defense response to insect;GO:0050832//defense response to fungus	GO:0004674//protein serine/threonine kinase activity;GO:0005524//ATP binding;GO:0004715//non-membrane spanning protein tyrosine kinase activity	GO:0005730//nucleolus;GO:0009507//chloroplast;GO:0005886//plasma membrane
CL1117.Contig1_All	1728	gi|147811103|emb|CAN74563.1|	3e-29	hypothetical protein VITISV_037255 [Vitis vinifera]	gi|147811103|emb|CAN74563.1|	3e-29	hypothetical protein VITISV_037255 [Vitis vinifera]	--	--	--	--	--	--	--	-	-	-
CL1117.Contig2_All	1452	gi|147811103|emb|CAN74563.1|	1e-26	hypothetical protein VITISV_037255 [Vitis vinifera]	gi|147811103|emb|CAN74563.1|	1e-26	hypothetical protein VITISV_037255 [Vitis vinifera]	--	--	--	--	--	--	--	-	-	-
CL1117.Contig3_All	1419	gi|147811103|emb|CAN74563.1|	1e-28	hypothetical protein VITISV_037255 [Vitis vinifera]	gi|147811103|emb|CAN74563.1|	1e-28	hypothetical protein VITISV_037255 [Vitis vinifera]	--	--	--	--	--	--	--	-	-	-
CL1118.Contig1_All	705	--	--	--	--	--	--	--	--	--	--	--	--	--	-	-	-
CL1118.Contig2_All	1709	--	--	--	--	--	--	--	--	--	--	--	--	--	-	-	-
CL1118.Contig3_All	1283	--	--	--	--	--	--	--	--	--	--	--	--	--	-	-	-
CL1119.Contig1_All	610	--	--	--	--	--	--	--	--	--	--	--	--	--	-	-	-
CL1119.Contig2_All	1806	--	--	--	--	--	--	--	--	--	--	--	--	--	-	-	-
CL1119.Contig3_All	1716	--	--	--	--	--	--	--	--	--	--	--	--	--	-	-	-
CL1119.Contig4_All	1734	--	--	--	--	--	--	--	--	--	--	--	--	--	-	-	-
CL1119.Contig5_All	1797	--	--	--	--	--	--	--	--	--	--	--	--	--	-	-	-
CL112.Contig1_All	726	--	--	--	--	--	--	--	--	--	--	--	--	--	-	-	-
CL112.Contig2_All	485	--	--	--	--	--	--	--	--	--	--	--	--	--	-	-	-
CL112.Contig3_All	986	--	--	--	--	--	--	--	--	--	--	--	--	--	-	-	-
CL112.Contig4_All	532	--	--	--	--	--	--	--	--	--	--	--	--	--	-	-	-
CL112.Contig5_All	1693	--	--	--	--	--	--	--	--	--	--	--	--	--	-	-	-
CL1120.Contig1_All	1365	AT5G35810.1	4e-21	| Symbols: | Ankyrin repeat family protein | chr5:13993428-13994549 REVERSE LENGTH=347	gi|224115944|ref|XP_002317167.1|	1e-65	predicted protein [Populus trichocarpa] >gi|222860232|gb|EEE97779.1| predicted protein [Populus trichocarpa]	sp|Q9C7A2|Y3236_ARATH	5e-09	Ankyrin repeat-containing protein At3g12360 OS=Arabidopsis thaliana GN=At3g12360 PE=2 SV=1	--	--	--	--	-	-	-
CL1120.Contig2_All	1955	AT5G35810.1	1e-32	| Symbols: | Ankyrin repeat family protein | chr5:13993428-13994549 REVERSE LENGTH=347	gi|224115944|ref|XP_002317167.1|	3e-126	predicted protein [Populus trichocarpa] >gi|222860232|gb|EEE97779.1| predicted protein [Populus trichocarpa]	sp|Q9C7A2|Y3236_ARATH	9e-16	Ankyrin repeat-containing protein At3g12360 OS=Arabidopsis thaliana GN=At3g12360 PE=2 SV=1	--	--	--	--	-	-	-
CL1120.Contig3_All	2075	AT5G35810.1	2e-32	| Symbols: | Ankyrin repeat family protein | chr5:13993428-13994549 REVERSE LENGTH=347	gi|224115944|ref|XP_002317167.1|	3e-126	predicted protein [Populus trichocarpa] >gi|222860232|gb|EEE97779.1| predicted protein [Populus trichocarpa]	sp|Q9C7A2|Y3236_ARATH	9e-16	Ankyrin repeat-containing protein At3g12360 OS=Arabidopsis thaliana GN=At3g12360 PE=2 SV=1	--	--	--	--	-	-	-
CL1120.Contig4_All	244	--	--	--	--	--	--	--	--	--	--	--	--	--	-	-	-
CL1120.Contig5_All	649	gi|147776588|emb|CAN63022.1|	3e-07	hypothetical protein VITISV_042518 [Vitis vinifera]	gi|147776588|emb|CAN63022.1|	3e-07	hypothetical protein VITISV_042518 [Vitis vinifera]	--	--	--	--	--	--	--	-	-	-
CL1120.Contig6_All	1007	gi|147857332|emb|CAN79190.1|	1e-28	hypothetical protein VITISV_000232 [Vitis vinifera]	gi|147857332|emb|CAN79190.1|	1e-28	hypothetical protein VITISV_000232 [Vitis vinifera]	sp|P0C2F6|RNHX1_ARATH	2e-06	Putative ribonuclease H protein At1g65750 OS=Arabidopsis thaliana GN=At1g65750 PE=3 SV=1	--	--	--	--	-	-	-
CL1121.Contig1_All	647	AT1G70710.1	7e-100	| Symbols: ATGH9B1, CEL1, GH9B1 | glycosyl hydrolase 9B1 | chr1:26659356-26662962 REVERSE LENGTH=492	gi|297841815|ref|XP_002888789.1|	5e-86	hypothetical protein ARALYDRAFT_894888 [Arabidopsis lyrata subsp. lyrata] >gi|297334630|gb|EFH65048.1| hypothetical protein ARALYDRAFT_894888 [Arabidopsis lyrata subsp. lyrata]	sp|Q9CAC1|GUN8_ARATH	8e-87	Endoglucanase 8 OS=Arabidopsis thaliana GN=CEL1 PE=2 SV=1	K01179	4e-66	sbi:SORBI_02g030710	endoglucanase [EC:3.2.1.4]	GO:0005975//carbohydrate metabolic process;GO:0009664//plant-type cell wall organization;GO:0042547//cell wall modification involved in multidimensional cell growth	GO:0008810//cellulase activity	GO:0005576//extracellular region;GO:0009507//chloroplast
CL1121.Contig2_All	1609	AT1G70710.1	0	| Symbols: ATGH9B1, CEL1, GH9B1 | glycosyl hydrolase 9B1 | chr1:26659356-26662962 REVERSE LENGTH=492	gi|462419059|gb|EMJ23322.1|	0	hypothetical protein PRUPE_ppa004644mg [Prunus persica]	sp|Q9CAC1|GUN8_ARATH	0	Endoglucanase 8 OS=Arabidopsis thaliana GN=CEL1 PE=2 SV=1	K01179	1e-172	mtr:MTR_3g117500	endoglucanase [EC:3.2.1.4]	GO:0005975//carbohydrate metabolic process;GO:0042547//cell wall modification involved in multidimensional cell growth	GO:0008810//cellulase activity	GO:0009507//chloroplast
CL1122.Contig1_All	1453	AT4G05390.1	0	| Symbols: ATRFNR1, RFNR1 | root FNR 1 | chr4:2738839-2740483 REVERSE LENGTH=378	gi|470115606|ref|XP_004293987.1|	0	PREDICTED: ferredoxin--NADP reductase, root isozyme, chloroplastic-like [Fragaria vesca subsp. vesca]	sp|Q41014|FENR2_PEA	0	Ferredoxin--NADP reductase, root isozyme, chloroplastic OS=Pisum sativum PE=2 SV=2	K02641	0	rcu:RCOM_1338000	ferredoxin--NADP+ reductase [EC:1.18.1.2]	GO:0015979//photosynthesis;GO:0022900//electron transport chain	GO:0050660//flavin adenine dinucleotide binding;GO:0005507//copper ion binding;GO:0050661//NADP binding;GO:0004324//ferredoxin-NADP+ reductase activity	GO:0042651//thylakoid membrane;GO:0009507//chloroplast
CL1122.Contig2_All	1492	AT4G05390.1	0	| Symbols: ATRFNR1, RFNR1 | root FNR 1 | chr4:2738839-2740483 REVERSE LENGTH=378	gi|470115606|ref|XP_004293987.1|	0	PREDICTED: ferredoxin--NADP reductase, root isozyme, chloroplastic-like [Fragaria vesca subsp. vesca]	sp|Q41014|FENR2_PEA	0	Ferredoxin--NADP reductase, root isozyme, chloroplastic OS=Pisum sativum PE=2 SV=2	K02641	0	rcu:RCOM_1338000	ferredoxin--NADP+ reductase [EC:1.18.1.2]	GO:0015979//photosynthesis;GO:0022900//electron transport chain	GO:0050660//flavin adenine dinucleotide binding;GO:0005507//copper ion binding;GO:0050661//NADP binding;GO:0004324//ferredoxin-NADP+ reductase activity	GO:0042651//thylakoid membrane;GO:0009507//chloroplast
CL1122.Contig3_All	1380	AT4G05390.1	0	| Symbols: ATRFNR1, RFNR1 | root FNR 1 | chr4:2738839-2740483 REVERSE LENGTH=378	gi|358248040|ref|NP_001239798.1|	0	uncharacterized protein LOC100807968 [Glycine max]	sp|Q41014|FENR2_PEA	0	Ferredoxin--NADP reductase, root isozyme, chloroplastic OS=Pisum sativum PE=2 SV=2	K02641	0	gmx:100807968	ferredoxin--NADP+ reductase [EC:1.18.1.2]	GO:0015979//photosynthesis;GO:0022900//electron transport chain	GO:0050660//flavin adenine dinucleotide binding;GO:0005507//copper ion binding;GO:0050661//NADP binding;GO:0004324//ferredoxin-NADP+ reductase activity	GO:0042651//thylakoid membrane;GO:0009507//chloroplast
CL1122.Contig4_All	1419	AT4G05390.1	0	| Symbols: ATRFNR1, RFNR1 | root FNR 1 | chr4:2738839-2740483 REVERSE LENGTH=378	gi|358248040|ref|NP_001239798.1|	0	uncharacterized protein LOC100807968 [Glycine max]	sp|Q41014|FENR2_PEA	0	Ferredoxin--NADP reductase, root isozyme, chloroplastic OS=Pisum sativum PE=2 SV=2	K02641	0	gmx:100807968	ferredoxin--NADP+ reductase [EC:1.18.1.2]	GO:0015979//photosynthesis;GO:0022900//electron transport chain	GO:0050660//flavin adenine dinucleotide binding;GO:0005507//copper ion binding;GO:0050661//NADP binding;GO:0004324//ferredoxin-NADP+ reductase activity	GO:0042651//thylakoid membrane;GO:0009507//chloroplast
CL1122.Contig5_All	436	AT4G05390.2	9e-93	| Symbols: RFNR1 | root FNR 1 | chr4:2738839-2740483 REVERSE LENGTH=350	gi|357448501|ref|XP_003594526.1|	9e-78	Ferredoxin-NADP reductase [Medicago truncatula] >gi|355483574|gb|AES64777.1| Ferredoxin-NADP reductase [Medicago truncatula]	sp|Q41014|FENR2_PEA	4e-78	Ferredoxin--NADP reductase, root isozyme, chloroplastic OS=Pisum sativum PE=2 SV=2	K02641	9e-79	mtr:MTR_2g030200	ferredoxin--NADP+ reductase [EC:1.18.1.2]	GO:0015979//photosynthesis;GO:0022900//electron transport chain	GO:0050660//flavin adenine dinucleotide binding;GO:0005507//copper ion binding;GO:0050661//NADP binding;GO:0004324//ferredoxin-NADP+ reductase activity	GO:0042651//thylakoid membrane;GO:0009507//chloroplast
CL1123.Contig1_All	1218	AT1G18440.1	2e-111	| Symbols: | Peptidyl-tRNA hydrolase family protein | chr1:6345994-6347686 FORWARD LENGTH=288	gi|462405219|gb|EMJ10683.1|	2e-100	hypothetical protein PRUPE_ppa010131mg [Prunus persica]	sp|Q8GW64|PTHC_ARATH	2e-92	Peptidyl-tRNA hydrolase, chloroplastic OS=Arabidopsis thaliana GN=At1g18440 PE=2 SV=2	K01056	3e-97	mtr:MTR_8g103890	peptidyl-tRNA hydrolase, PTH1 family [EC:3.1.1.29]	GO:0006783//heme biosynthetic process;GO:0006412//translation	GO:0004045//aminoacyl-tRNA hydrolase activity	GO:0009507//chloroplast
CL1123.Contig2_All	1242	AT1G18440.1	9e-99	| Symbols: | Peptidyl-tRNA hydrolase family protein | chr1:6345994-6347686 FORWARD LENGTH=288	gi|297734182|emb|CBI15429.3|	8e-09	unnamed protein product [Vitis vinifera]	sp|Q8GW64|PTHC_ARATH	1e-81	Peptidyl-tRNA hydrolase, chloroplastic OS=Arabidopsis thaliana GN=At1g18440 PE=2 SV=2	K01056	7e-87	vvi:100264722	peptidyl-tRNA hydrolase, PTH1 family [EC:3.1.1.29]	GO:0006783//heme biosynthetic process;GO:0006412//translation	GO:0004045//aminoacyl-tRNA hydrolase activity	GO:0009507//chloroplast;GO:0005739//mitochondrion
CL1123.Contig3_All	575	AT1G18440.1	5e-38	| Symbols: | Peptidyl-tRNA hydrolase family protein | chr1:6345994-6347686 FORWARD LENGTH=288	gi|462405219|gb|EMJ10683.1|	8e-38	hypothetical protein PRUPE_ppa010131mg [Prunus persica]	sp|Q8GW64|PTHC_ARATH	1e-33	Peptidyl-tRNA hydrolase, chloroplastic OS=Arabidopsis thaliana GN=At1g18440 PE=2 SV=2	K01056	3e-36	mtr:MTR_8g103890	peptidyl-tRNA hydrolase, PTH1 family [EC:3.1.1.29]	GO:0006783//heme biosynthetic process;GO:0006412//translation	GO:0004045//aminoacyl-tRNA hydrolase activity	GO:0009507//chloroplast
CL1124.Contig1_All	490	--	--	--	--	--	--	--	--	--	--	--	--	--	-	-	-
CL1124.Contig2_All	695	--	--	--	--	--	--	--	--	--	--	--	--	--	-	-	-
CL1124.Contig3_All	805	--	--	--	--	--	--	--	--	--	--	--	--	--	-	-	-
CL1124.Contig5_All	650	--	--	--	--	--	--	--	--	--	--	--	--	--	-	-	-
CL1125.Contig1_All	2611	AT5G20280.1	0	| Symbols: ATSPS1F, SPS1F | sucrose phosphate synthase 1F | chr5:6844994-6849997 REVERSE LENGTH=1043	gi|225446235|ref|XP_002265473.1|	0	PREDICTED: probable sucrose-phosphate synthase 1 isoform 1 [Vitis vinifera]	sp|O22060|SPSA1_CITUN	0	Probable sucrose-phosphate synthase 1 OS=Citrus unshiu GN=SPS1 PE=2 SV=1	K00696	0	vvi:100241955	sucrose-phosphate synthase [EC:2.4.1.14]	GO:0009058//biosynthetic process;GO:0005985//sucrose metabolic process	GO:0046524//sucrose-phosphate synthase activity	GO:0005886//plasma membrane
CL1125.Contig2_All	870	AT5G20280.1	6e-161	| Symbols: ATSPS1F, SPS1F | sucrose phosphate synthase 1F | chr5:6844994-6849997 REVERSE LENGTH=1043	gi|255582303|ref|XP_002531942.1|	2e-152	sucrose phosphate syntase, putative [Ricinus communis] >gi|223528388|gb|EEF30424.1| sucrose phosphate syntase, putative [Ricinus communis]	sp|O22060|SPSA1_CITUN	7e-154	Probable sucrose-phosphate synthase 1 OS=Citrus unshiu GN=SPS1 PE=2 SV=1	K00696	2e-153	rcu:RCOM_0271410	sucrose-phosphate synthase [EC:2.4.1.14]	GO:0009058//biosynthetic process;GO:0005985//sucrose metabolic process	GO:0046524//sucrose-phosphate synthase activity	GO:0005886//plasma membrane
CL1126.Contig1_All	1042	AT2G39445.1	4e-66	| Symbols: | Phosphatidylinositol N-acetylglucosaminyltransferase, GPI19/PIG-P subunit | chr2:16470025-16471125 REVERSE LENGTH=181	gi|225460050|ref|XP_002273786.1|	3e-70	PREDICTED: phosphatidylinositol N-acetylglucosaminyltransferase subunit P [Vitis vinifera]	sp|O64792|PIGP_ARATH	5e-40	Phosphatidylinositol N-acetylglucosaminyltransferase subunit P OS=Arabidopsis thaliana GN=At1g61280 PE=2 SV=1	K03861	2e-71	vvi:100251682	phosphatidylinositol glycan, class P	-	GO:0017176//phosphatidylinositol N-acetylglucosaminyltransferase activity	GO:0005634//nucleus
CL1126.Contig2_All	995	AT2G39445.1	3e-66	| Symbols: | Phosphatidylinositol N-acetylglucosaminyltransferase, GPI19/PIG-P subunit | chr2:16470025-16471125 REVERSE LENGTH=181	gi|225460050|ref|XP_002273786.1|	2e-70	PREDICTED: phosphatidylinositol N-acetylglucosaminyltransferase subunit P [Vitis vinifera]	sp|O64792|PIGP_ARATH	5e-40	Phosphatidylinositol N-acetylglucosaminyltransferase subunit P OS=Arabidopsis thaliana GN=At1g61280 PE=2 SV=1	K03861	2e-71	vvi:100251682	phosphatidylinositol glycan, class P	-	GO:0017176//phosphatidylinositol N-acetylglucosaminyltransferase activity	GO:0005634//nucleus
CL1126.Contig3_All	977	AT2G39445.1	2e-66	| Symbols: | Phosphatidylinositol N-acetylglucosaminyltransferase, GPI19/PIG-P subunit | chr2:16470025-16471125 REVERSE LENGTH=181	gi|225460050|ref|XP_002273786.1|	2e-70	PREDICTED: phosphatidylinositol N-acetylglucosaminyltransferase subunit P [Vitis vinifera]	sp|O64792|PIGP_ARATH	5e-40	Phosphatidylinositol N-acetylglucosaminyltransferase subunit P OS=Arabidopsis thaliana GN=At1g61280 PE=2 SV=1	K03861	2e-71	vvi:100251682	phosphatidylinositol glycan, class P	-	GO:0017176//phosphatidylinositol N-acetylglucosaminyltransferase activity	GO:0005634//nucleus
CL1126.Contig4_All	1131	AT2G39445.1	1e-65	| Symbols: | Phosphatidylinositol N-acetylglucosaminyltransferase, GPI19/PIG-P subunit | chr2:16470025-16471125 REVERSE LENGTH=181	gi|225460050|ref|XP_002273786.1|	3e-70	PREDICTED: phosphatidylinositol N-acetylglucosaminyltransferase subunit P [Vitis vinifera]	sp|O64792|PIGP_ARATH	6e-40	Phosphatidylinositol N-acetylglucosaminyltransferase subunit P OS=Arabidopsis thaliana GN=At1g61280 PE=2 SV=1	K03861	3e-71	vvi:100251682	phosphatidylinositol glycan, class P	-	GO:0017176//phosphatidylinositol N-acetylglucosaminyltransferase activity	GO:0005634//nucleus
CL1126.Contig5_All	1078	AT2G39445.1	6e-66	| Symbols: | Phosphatidylinositol N-acetylglucosaminyltransferase, GPI19/PIG-P subunit | chr2:16470025-16471125 REVERSE LENGTH=181	gi|225460050|ref|XP_002273786.1|	3e-70	PREDICTED: phosphatidylinositol N-acetylglucosaminyltransferase subunit P [Vitis vinifera]	sp|O64792|PIGP_ARATH	5e-40	Phosphatidylinositol N-acetylglucosaminyltransferase subunit P OS=Arabidopsis thaliana GN=At1g61280 PE=2 SV=1	K03861	2e-71	vvi:100251682	phosphatidylinositol glycan, class P	-	GO:0017176//phosphatidylinositol N-acetylglucosaminyltransferase activity	GO:0005634//nucleus
CL1126.Contig6_All	1125	AT2G39445.1	9e-66	| Symbols: | Phosphatidylinositol N-acetylglucosaminyltransferase, GPI19/PIG-P subunit | chr2:16470025-16471125 REVERSE LENGTH=181	gi|225460050|ref|XP_002273786.1|	3e-70	PREDICTED: phosphatidylinositol N-acetylglucosaminyltransferase subunit P [Vitis vinifera]	sp|O64792|PIGP_ARATH	6e-40	Phosphatidylinositol N-acetylglucosaminyltransferase subunit P OS=Arabidopsis thaliana GN=At1g61280 PE=2 SV=1	K03861	3e-71	vvi:100251682	phosphatidylinositol glycan, class P	-	GO:0017176//phosphatidylinositol N-acetylglucosaminyltransferase activity	GO:0005634//nucleus
CL1126.Contig7_All	1024	AT2G39445.1	4e-66	| Symbols: | Phosphatidylinositol N-acetylglucosaminyltransferase, GPI19/PIG-P subunit | chr2:16470025-16471125 REVERSE LENGTH=181	gi|225460050|ref|XP_002273786.1|	2e-70	PREDICTED: phosphatidylinositol N-acetylglucosaminyltransferase subunit P [Vitis vinifera]	sp|O64792|PIGP_ARATH	5e-40	Phosphatidylinositol N-acetylglucosaminyltransferase subunit P OS=Arabidopsis thaliana GN=At1g61280 PE=2 SV=1	K03861	2e-71	vvi:100251682	phosphatidylinositol glycan, class P	-	GO:0017176//phosphatidylinositol N-acetylglucosaminyltransferase activity	GO:0005634//nucleus
CL1126.Contig8_All	1145	AT2G39445.1	1e-65	| Symbols: | Phosphatidylinositol N-acetylglucosaminyltransferase, GPI19/PIG-P subunit | chr2:16470025-16471125 REVERSE LENGTH=181	gi|225460050|ref|XP_002273786.1|	3e-70	PREDICTED: phosphatidylinositol N-acetylglucosaminyltransferase subunit P [Vitis vinifera]	sp|O64792|PIGP_ARATH	6e-40	Phosphatidylinositol N-acetylglucosaminyltransferase subunit P OS=Arabidopsis thaliana GN=At1g61280 PE=2 SV=1	K03861	3e-71	vvi:100251682	phosphatidylinositol glycan, class P	-	GO:0017176//phosphatidylinositol N-acetylglucosaminyltransferase activity	GO:0005634//nucleus
CL1126.Contig9_All	1879	AT2G39445.1	2e-63	| Symbols: | Phosphatidylinositol N-acetylglucosaminyltransferase, GPI19/PIG-P subunit | chr2:16470025-16471125 REVERSE LENGTH=181	gi|225460050|ref|XP_002273786.1|	6e-70	PREDICTED: phosphatidylinositol N-acetylglucosaminyltransferase subunit P [Vitis vinifera]	sp|O64792|PIGP_ARATH	1e-39	Phosphatidylinositol N-acetylglucosaminyltransferase subunit P OS=Arabidopsis thaliana GN=At1g61280 PE=2 SV=1	K03861	5e-71	vvi:100251682	phosphatidylinositol glycan, class P	-	GO:0017176//phosphatidylinositol N-acetylglucosaminyltransferase activity	GO:0005634//nucleus
CL1127.Contig1_All	936	AT4G16430.1	1e-62	| Symbols: | basic helix-loop-helix (bHLH) DNA-binding superfamily protein | chr4:9267599-9269002 FORWARD LENGTH=467	gi|470107155|ref|XP_004289915.1|	4e-68	PREDICTED: transcription factor bHLH3-like [Fragaria vesca subsp. vesca]	sp|O23487|BH003_ARATH	3e-54	Transcription factor bHLH3 OS=Arabidopsis thaliana GN=BHLH3 PE=2 SV=1	K13422	4e-24	ppp:PHYPADRAFT_164647	transcription factor MYC2	GO:0006355//regulation of transcription, DNA-dependent	GO:0005488//binding;GO:0016491//oxidoreductase activity	-
CL1127.Contig2_All	854	AT4G16430.1	1e-62	| Symbols: | basic helix-loop-helix (bHLH) DNA-binding superfamily protein | chr4:9267599-9269002 FORWARD LENGTH=467	gi|470107155|ref|XP_004289915.1|	1e-67	PREDICTED: transcription factor bHLH3-like [Fragaria vesca subsp. vesca]	sp|O23487|BH003_ARATH	5e-54	Transcription factor bHLH3 OS=Arabidopsis thaliana GN=BHLH3 PE=2 SV=1	K13422	4e-24	ppp:PHYPADRAFT_164647	transcription factor MYC2	GO:0006355//regulation of transcription, DNA-dependent	GO:0005488//binding;GO:0016491//oxidoreductase activity	-
CL1127.Contig3_All	763	AT4G16430.1	2e-62	| Symbols: | basic helix-loop-helix (bHLH) DNA-binding superfamily protein | chr4:9267599-9269002 FORWARD LENGTH=467	gi|302398591|gb|ADL36590.1|	1e-67	BHLH domain class transcription factor [Malus x domestica]	sp|O23487|BH003_ARATH	2e-53	Transcription factor bHLH3 OS=Arabidopsis thaliana GN=BHLH3 PE=2 SV=1	K13422	4e-24	ppp:PHYPADRAFT_164647	transcription factor MYC2	GO:0006355//regulation of transcription, DNA-dependent	GO:0005488//binding;GO:0016491//oxidoreductase activity	-
CL1127.Contig4_All	834	AT4G16430.1	5e-62	| Symbols: | basic helix-loop-helix (bHLH) DNA-binding superfamily protein | chr4:9267599-9269002 FORWARD LENGTH=467	gi|302398591|gb|ADL36590.1|	1e-67	BHLH domain class transcription factor [Malus x domestica]	sp|O23487|BH003_ARATH	2e-53	Transcription factor bHLH3 OS=Arabidopsis thaliana GN=BHLH3 PE=2 SV=1	K13422	5e-24	ppp:PHYPADRAFT_164647	transcription factor MYC2	GO:0006355//regulation of transcription, DNA-dependent	GO:0005488//binding;GO:0016491//oxidoreductase activity	-
CL1128.Contig1_All	2078	AT2G13650.3	1e-156	| Symbols: GONST1 | golgi nucleotide sugar transporter 1 | chr2:5687584-5690303 REVERSE LENGTH=333	gi|296088545|emb|CBI37536.3|	0	unnamed protein product [Vitis vinifera]	sp|Q941R4|GONS1_ARATH	7e-146	GDP-mannose transporter GONST1 OS=Arabidopsis thaliana GN=GONST1 PE=1 SV=2	K15356	3e-177	vvi:100259141	GDP-mannose transporter	GO:0015784//GDP-mannose transport;GO:0055085//transmembrane transport	GO:0005458//GDP-mannose transmembrane transporter activity	GO:0005794//Golgi apparatus;GO:0005886//plasma membrane
CL1128.Contig2_All	1910	AT2G13650.3	2e-157	| Symbols: GONST1 | golgi nucleotide sugar transporter 1 | chr2:5687584-5690303 REVERSE LENGTH=333	gi|296088545|emb|CBI37536.3|	8e-164	unnamed protein product [Vitis vinifera]	sp|Q941R4|GONS1_ARATH	7e-146	GDP-mannose transporter GONST1 OS=Arabidopsis thaliana GN=GONST1 PE=1 SV=2	K15356	6e-165	vvi:100259141	GDP-mannose transporter	GO:0015784//GDP-mannose transport;GO:0055085//transmembrane transport	GO:0005458//GDP-mannose transmembrane transporter activity	GO:0005794//Golgi apparatus;GO:0005886//plasma membrane;GO:0016021//integral to membrane
CL1128.Contig3_All	2048	AT2G13650.3	1e-156	| Symbols: GONST1 | golgi nucleotide sugar transporter 1 | chr2:5687584-5690303 REVERSE LENGTH=333	gi|296088545|emb|CBI37536.3|	0	unnamed protein product [Vitis vinifera]	sp|Q941R4|GONS1_ARATH	7e-146	GDP-mannose transporter GONST1 OS=Arabidopsis thaliana GN=GONST1 PE=1 SV=2	K15356	3e-177	vvi:100259141	GDP-mannose transporter	GO:0015784//GDP-mannose transport;GO:0055085//transmembrane transport	GO:0005458//GDP-mannose transmembrane transporter activity	GO:0005794//Golgi apparatus;GO:0005886//plasma membrane
CL1129.Contig1_All	714	--	--	--	--	--	--	--	--	--	--	--	--	--	-	-	-
CL1129.Contig2_All	680	--	--	--	--	--	--	--	--	--	--	--	--	--	-	-	-
CL113.Contig1_All	1644	gi|224128252|ref|XP_002329118.1|	2e-08	predicted protein [Populus trichocarpa] >gi|222869787|gb|EEF06918.1| predicted protein [Populus trichocarpa]	gi|224128252|ref|XP_002329118.1|	2e-08	predicted protein [Populus trichocarpa] >gi|222869787|gb|EEF06918.1| predicted protein [Populus trichocarpa]	--	--	--	--	--	--	--	-	-	-
CL113.Contig10_All	3212	AT1G28220.1	8e-06	| Symbols: ATPUP3, PUP3 | purine permease 3 | chr1:9860303-9861434 REVERSE LENGTH=351	gi|470127468|ref|XP_004299691.1|	1e-07	PREDICTED: purine permease 3-like [Fragaria vesca subsp. vesca]	sp|Q9FZ95|PUP3_ARATH	5e-06	Purine permease 3 OS=Arabidopsis thaliana GN=PUP3 PE=2 SV=1	--	--	--	--	-	-	-
CL113.Contig2_All	2344	AT1G28220.1	5e-06	| Symbols: ATPUP3, PUP3 | purine permease 3 | chr1:9860303-9861434 REVERSE LENGTH=351	gi|470127468|ref|XP_004299691.1|	1e-07	PREDICTED: purine permease 3-like [Fragaria vesca subsp. vesca]	sp|Q9FZ95|PUP3_ARATH	3e-06	Purine permease 3 OS=Arabidopsis thaliana GN=PUP3 PE=2 SV=1	--	--	--	--	-	-	-
CL113.Contig3_All	3015	AT1G28220.1	7e-06	| Symbols: ATPUP3, PUP3 | purine permease 3 | chr1:9860303-9861434 REVERSE LENGTH=351	gi|470127468|ref|XP_004299691.1|	1e-07	PREDICTED: purine permease 3-like [Fragaria vesca subsp. vesca]	sp|Q9FZ95|PUP3_ARATH	4e-06	Purine permease 3 OS=Arabidopsis thaliana GN=PUP3 PE=2 SV=1	--	--	--	--	-	-	-
CL113.Contig4_All	2000	gi|224128252|ref|XP_002329118.1|	6e-07	predicted protein [Populus trichocarpa] >gi|222869787|gb|EEF06918.1| predicted protein [Populus trichocarpa]	gi|224128252|ref|XP_002329118.1|	6e-07	predicted protein [Populus trichocarpa] >gi|222869787|gb|EEF06918.1| predicted protein [Populus trichocarpa]	--	--	--	--	--	--	--	-	-	-
CL113.Contig5_All	1330	gi|224128252|ref|XP_002329118.1|	3e-07	predicted protein [Populus trichocarpa] >gi|222869787|gb|EEF06918.1| predicted protein [Populus trichocarpa]	gi|224128252|ref|XP_002329118.1|	3e-07	predicted protein [Populus trichocarpa] >gi|222869787|gb|EEF06918.1| predicted protein [Populus trichocarpa]	--	--	--	--	--	--	--	-	-	-
CL113.Contig6_All	1451	gi|224128252|ref|XP_002329118.1|	8e-11	predicted protein [Populus trichocarpa] >gi|222869787|gb|EEF06918.1| predicted protein [Populus trichocarpa]	gi|224128252|ref|XP_002329118.1|	8e-11	predicted protein [Populus trichocarpa] >gi|222869787|gb|EEF06918.1| predicted protein [Populus trichocarpa]	--	--	--	--	--	--	--	-	-	-
CL113.Contig7_All	1489	gi|224128252|ref|XP_002329118.1|	4e-07	predicted protein [Populus trichocarpa] >gi|222869787|gb|EEF06918.1| predicted protein [Populus trichocarpa]	gi|224128252|ref|XP_002329118.1|	4e-07	predicted protein [Populus trichocarpa] >gi|222869787|gb|EEF06918.1| predicted protein [Populus trichocarpa]	--	--	--	--	--	--	--	-	-	-
CL113.Contig8_All	2541	AT1G28220.1	6e-06	| Symbols: ATPUP3, PUP3 | purine permease 3 | chr1:9860303-9861434 REVERSE LENGTH=351	gi|470127468|ref|XP_004299691.1|	1e-07	PREDICTED: purine permease 3-like [Fragaria vesca subsp. vesca]	sp|Q9FZ95|PUP3_ARATH	4e-06	Purine permease 3 OS=Arabidopsis thaliana GN=PUP3 PE=2 SV=1	--	--	--	--	-	-	-
CL113.Contig9_All	1659	gi|224128252|ref|XP_002329118.1|	2e-08	predicted protein [Populus trichocarpa] >gi|222869787|gb|EEF06918.1| predicted protein [Populus trichocarpa]	gi|224128252|ref|XP_002329118.1|	2e-08	predicted protein [Populus trichocarpa] >gi|222869787|gb|EEF06918.1| predicted protein [Populus trichocarpa]	--	--	--	--	--	--	--	-	-	-
CL1130.Contig1_All	457	--	--	--	--	--	--	--	--	--	--	--	--	--	-	-	-
CL1130.Contig2_All	708	--	--	--	--	--	--	--	--	--	--	--	--	--	-	-	-
CL1132.Contig1_All	703	AT1G68790.1	2e-20	| Symbols: LINC3 | little nuclei3 | chr1:25834932-25839157 REVERSE LENGTH=1085	gi|359473006|ref|XP_002278531.2|	1e-49	PREDICTED: putative nuclear matrix constituent protein 1-like protein-like [Vitis vinifera]	--	--	--	--	--	--	--	-	-	-
CL1132.Contig2_All	542	AT1G68790.1	4e-18	| Symbols: LINC3 | little nuclei3 | chr1:25834932-25839157 REVERSE LENGTH=1085	gi|359473006|ref|XP_002278531.2|	2e-32	PREDICTED: putative nuclear matrix constituent protein 1-like protein-like [Vitis vinifera]	--	--	--	--	--	--	--	-	-	-
CL1132.Contig3_All	434	AT1G68790.1	3e-18	| Symbols: LINC3 | little nuclei3 | chr1:25834932-25839157 REVERSE LENGTH=1085	gi|359473006|ref|XP_002278531.2|	1e-31	PREDICTED: putative nuclear matrix constituent protein 1-like protein-like [Vitis vinifera]	--	--	--	--	--	--	--	-	-	-
CL1133.Contig1_All	715	--	--	--	--	--	--	--	--	--	--	--	--	--	-	-	-
CL1133.Contig2_All	797	--	--	--	--	--	--	--	--	--	--	--	--	--	-	-	-
CL1133.Contig3_All	778	--	--	--	--	--	--	--	--	--	--	--	--	--	-	-	-
CL1133.Contig4_All	267	--	--	--	--	--	--	--	--	--	--	--	--	--	-	-	-
CL1134.Contig1_All	3022	AT1G10130.1	2e-37	| Symbols: ECA3, ATECA3 | endoplasmic reticulum-type calcium-transporting ATPase 3 | chr1:3311139-3321941 FORWARD LENGTH=998	gi|224081875|ref|XP_002306511.1|	0	endoplasmic reticulum [ER]-type calcium ATPase [Populus trichocarpa] >gi|222855960|gb|EEE93507.1| endoplasmic reticulum [ER]-type calcium ATPase [Populus trichocarpa]	sp|P54211|PMA1_DUNBI	4e-41	Plasma membrane ATPase OS=Dunaliella bioculata GN=PMA1 PE=2 SV=1	K01531	0	pop:POPTR_818433	Mg2+-importing ATPase [EC:3.6.3.2]	GO:0015693//magnesium ion transport	GO:0046872//metal ion binding;GO:0015444//magnesium-importing ATPase activity;GO:0005524//ATP binding	GO:0016021//integral to membrane
CL1134.Contig2_All	3214	AT1G07810.1	3e-57	| Symbols: ECA1, ATECA1, ACA3 | ER-type Ca2+-ATPase 1 | chr1:2416681-2420572 FORWARD LENGTH=1061	gi|470103461|ref|XP_004288155.1|	0	PREDICTED: magnesium-transporting ATPase, P-type 1-like [Fragaria vesca subsp. vesca]	sp|P92939|ECA1_ARATH	6e-63	Calcium-transporting ATPase 1, endoplasmic reticulum-type OS=Arabidopsis thaliana GN=ECA1 PE=1 SV=2	K01531	0	pop:POPTR_818433	Mg2+-importing ATPase [EC:3.6.3.2]	GO:0015693//magnesium ion transport	GO:0046872//metal ion binding;GO:0015444//magnesium-importing ATPase activity;GO:0005524//ATP binding	GO:0016021//integral to membrane
CL1135.Contig1_All	413	AT2G04160.1	1e-29	| Symbols: AIR3 | Subtilisin-like serine endopeptidase family protein | chr2:1401450-1407694 REVERSE LENGTH=772	gi|462409228|gb|EMJ14562.1|	3e-37	hypothetical protein PRUPE_ppa026835mg, partial [Prunus persica]	sp|O65351|SUBL_ARATH	4e-15	Subtilisin-like protease OS=Arabidopsis thaliana GN=ARA12 PE=1 SV=1	--	--	--	--	GO:0043086//negative regulation of catalytic activity;GO:0006508//proteolysis	GO:0042802//identical protein binding;GO:0004252//serine-type endopeptidase activity	-
CL1135.Contig2_All	1076	AT5G59810.1	4e-100	| Symbols: ATSBT5.4, SBT5.4 | Subtilase family protein | chr5:24096895-24100387 REVERSE LENGTH=778	gi|296090005|emb|CBI39824.3|	1e-110	unnamed protein product [Vitis vinifera]	sp|O65351|SUBL_ARATH	1e-63	Subtilisin-like protease OS=Arabidopsis thaliana GN=ARA12 PE=1 SV=1	--	--	--	--	GO:0008152//metabolic process	GO:0016491//oxidoreductase activity;GO:0008236//serine-type peptidase activity	-
CL1136.Contig1_All	359	AT1G78890.1	3e-05	| Symbols: | unknown protein; BEST Arabidopsis thaliana protein match is: unknown protein (TAIR:AT1G16840.1); Has 30201 Blast hits to 17322 proteins in 780 species: Archae - 12; Bacteria - 1396; Metazoa - 17338; Fungi - 3422; Plants - 5037; Viruses - 0; Other Eukaryotes - 2996 (source: NCBI BLink). | chr1:29656623-29657537 FORWARD LENGTH=155	gi|462411255|gb|EMJ16304.1|	1e-06	hypothetical protein PRUPE_ppa012774mg [Prunus persica] >gi|462411256|gb|EMJ16305.1| hypothetical protein PRUPE_ppa012774mg [Prunus persica]	--	--	--	--	--	--	--	-	-	-
CL1136.Contig2_All	593	--	--	--	--	--	--	--	--	--	--	--	--	--	-	-	-
CL1137.Contig1_All	1129	AT1G04340.1	9e-43	| Symbols: | HR-like lesion-inducing protein-related | chr1:1163345-1164737 REVERSE LENGTH=159	gi|255576844|ref|XP_002529308.1|	8e-58	conserved hypothetical protein [Ricinus communis] >gi|223531232|gb|EEF33077.1| conserved hypothetical protein [Ricinus communis]	--	--	--	--	--	--	--	-	-	GO:0005783//endoplasmic reticulum;GO:0005794//Golgi apparatus;GO:0009507//chloroplast
CL1137.Contig2_All	1114	AT1G04340.1	9e-43	| Symbols: | HR-like lesion-inducing protein-related | chr1:1163345-1164737 REVERSE LENGTH=159	gi|255576844|ref|XP_002529308.1|	8e-58	conserved hypothetical protein [Ricinus communis] >gi|223531232|gb|EEF33077.1| conserved hypothetical protein [Ricinus communis]	--	--	--	--	--	--	--	-	-	GO:0005783//endoplasmic reticulum;GO:0005794//Golgi apparatus;GO:0009507//chloroplast
CL1138.Contig1_All	1257	AT1G21580.1	7e-122	| Symbols: | Zinc finger C-x8-C-x5-C-x3-H type family protein | chr1:7557822-7565655 REVERSE LENGTH=2166	gi|255558556|ref|XP_002520303.1|	3e-146	protein with unknown function [Ricinus communis] >gi|223540522|gb|EEF42089.1| protein with unknown function [Ricinus communis]	sp|Q3ED78|C3H7_ARATH	1e-101	Zinc finger CCCH domain-containing protein 7 OS=Arabidopsis thaliana GN=At1g21570 PE=1 SV=1	--	--	--	--	-	GO:0003676//nucleic acid binding;GO:0008270//zinc ion binding	GO:0005634//nucleus
CL1138.Contig2_All	3016	AT1G21580.1	5e-122	| Symbols: | Zinc finger C-x8-C-x5-C-x3-H type family protein | chr1:7557822-7565655 REVERSE LENGTH=2166	gi|462418862|gb|EMJ23125.1|	1e-134	hypothetical protein PRUPE_ppa000052mg [Prunus persica]	sp|Q3ED78|C3H7_ARATH	2e-115	Zinc finger CCCH domain-containing protein 7 OS=Arabidopsis thaliana GN=At1g21570 PE=1 SV=1	K14404	6e-14	cme:CMF161C	cleavage and polyadenylation specificity factor subunit 4	-	GO:0003676//nucleic acid binding;GO:0008270//zinc ion binding	GO:0005634//nucleus
CL1138.Contig3_All	3304	AT1G21580.1	0	| Symbols: | Zinc finger C-x8-C-x5-C-x3-H type family protein | chr1:7557822-7565655 REVERSE LENGTH=2166	gi|302141758|emb|CBI18961.3|	0	unnamed protein product [Vitis vinifera]	sp|Q3ED78|C3H7_ARATH	9e-152	Zinc finger CCCH domain-containing protein 7 OS=Arabidopsis thaliana GN=At1g21570 PE=1 SV=1	K14404	6e-14	cme:CMF161C	cleavage and polyadenylation specificity factor subunit 4	-	GO:0005488//binding	-
CL1139.Contig1_All	1564	AT1G75400.1	5e-96	| Symbols: | RING/U-box superfamily protein | chr1:28297609-28299464 FORWARD LENGTH=455	gi|225458179|ref|XP_002281188.1|	7e-136	PREDICTED: uncharacterized protein LOC100242078 [Vitis vinifera]	--	--	--	--	--	--	--	-	-	-
CL1139.Contig2_All	1599	AT1G75400.1	7e-96	| Symbols: | RING/U-box superfamily protein | chr1:28297609-28299464 FORWARD LENGTH=455	gi|225458179|ref|XP_002281188.1|	7e-136	PREDICTED: uncharacterized protein LOC100242078 [Vitis vinifera]	--	--	--	--	--	--	--	-	-	-
CL114.Contig1_All	464	--	--	--	--	--	--	--	--	--	--	--	--	--	-	-	-
CL114.Contig10_All	1469	--	--	--	--	--	--	--	--	--	--	--	--	--	-	-	-
CL114.Contig12_All	2470	--	--	--	--	--	--	--	--	--	--	--	--	--	-	-	-
CL114.Contig13_All	2649	--	--	--	--	--	--	--	--	--	--	--	--	--	-	-	-
CL114.Contig14_All	2568	--	--	--	--	--	--	--	--	--	--	--	--	--	-	-	-
CL114.Contig15_All	1457	--	--	--	--	--	--	--	--	--	--	--	--	--	-	-	-
CL114.Contig16_All	2932	gi|332322098|emb|CCA65994.1|	2e-06	hypothetical protein [Beta vulgaris subsp. vulgaris]	gi|332322098|emb|CCA65994.1|	2e-06	hypothetical protein [Beta vulgaris subsp. vulgaris]	--	--	--	--	--	--	--	-	-	-
CL114.Contig17_All	2717	gi|332322098|emb|CCA65994.1|	1e-08	hypothetical protein [Beta vulgaris subsp. vulgaris]	gi|332322098|emb|CCA65994.1|	1e-08	hypothetical protein [Beta vulgaris subsp. vulgaris]	--	--	--	--	--	--	--	-	-	-
CL114.Contig18_All	2730	--	--	--	--	--	--	--	--	--	--	--	--	--	-	-	-
CL114.Contig19_All	936	--	--	--	--	--	--	--	--	--	--	--	--	--	-	-	-
CL114.Contig2_All	1429	--	--	--	--	--	--	--	--	--	--	--	--	--	-	-	-
CL114.Contig20_All	1082	--	--	--	--	--	--	--	--	--	--	--	--	--	-	-	-
CL114.Contig21_All	1696	--	--	--	--	--	--	--	--	--	--	--	--	--	-	-	-
CL114.Contig22_All	1229	--	--	--	--	--	--	--	--	--	--	--	--	--	-	-	-
CL114.Contig23_All	1002	--	--	--	--	--	--	--	--	--	--	--	--	--	-	-	-
CL114.Contig24_All	929	--	--	--	--	--	--	--	--	--	--	--	--	--	-	-	-
CL114.Contig25_All	1520	gi|242070283|ref|XP_002450418.1|	6e-07	hypothetical protein SORBIDRAFT_05g005061 [Sorghum bicolor] >gi|241936261|gb|EES09406.1| hypothetical protein SORBIDRAFT_05g005061 [Sorghum bicolor]	gi|242070283|ref|XP_002450418.1|	6e-07	hypothetical protein SORBIDRAFT_05g005061 [Sorghum bicolor] >gi|241936261|gb|EES09406.1| hypothetical protein SORBIDRAFT_05g005061 [Sorghum bicolor]	--	--	--	--	--	--	--	-	-	-
CL114.Contig26_All	300	--	--	--	--	--	--	--	--	--	--	--	--	--	-	-	-
CL114.Contig27_All	2316	--	--	--	--	--	--	--	--	--	--	--	--	--	-	-	-
CL114.Contig28_All	1604	gi|242070283|ref|XP_002450418.1|	6e-07	hypothetical protein SORBIDRAFT_05g005061 [Sorghum bicolor] >gi|241936261|gb|EES09406.1| hypothetical protein SORBIDRAFT_05g005061 [Sorghum bicolor]	gi|242070283|ref|XP_002450418.1|	6e-07	hypothetical protein SORBIDRAFT_05g005061 [Sorghum bicolor] >gi|241936261|gb|EES09406.1| hypothetical protein SORBIDRAFT_05g005061 [Sorghum bicolor]	--	--	--	--	--	--	--	-	-	-
CL114.Contig29_All	1114	--	--	--	--	--	--	--	--	--	--	--	--	--	-	-	-
CL114.Contig3_All	1443	--	--	--	--	--	--	--	--	--	--	--	--	--	-	-	-
CL114.Contig4_All	1574	--	--	--	--	--	--	--	--	--	--	--	--	--	-	-	-
CL114.Contig5_All	1588	--	--	--	--	--	--	--	--	--	--	--	--	--	-	-	-
CL114.Contig6_All	1379	--	--	--	--	--	--	--	--	--	--	--	--	--	-	-	-
CL114.Contig7_All	1353	--	--	--	--	--	--	--	--	--	--	--	--	--	-	-	-
CL114.Contig8_All	1234	--	--	--	--	--	--	--	--	--	--	--	--	--	-	-	-
CL114.Contig9_All	1678	--	--	--	--	--	--	--	--	--	--	--	--	--	-	-	-
CL1140.Contig1_All	1136	--	--	--	--	--	--	--	--	--	--	--	--	--	-	-	-
CL1140.Contig2_All	1065	--	--	--	--	--	--	--	--	--	--	--	--	--	-	-	-
CL1140.Contig3_All	1108	--	--	--	--	--	--	--	--	--	--	--	--	--	-	-	-
CL1141.Contig1_All	278	--	--	--	--	--	--	--	--	--	--	--	--	--	-	-	-
CL1141.Contig2_All	374	--	--	--	--	--	--	--	--	--	--	--	--	--	-	-	-
CL1142.Contig1_All	390	--	--	--	--	--	--	--	--	--	--	--	--	--	-	-	-
CL1143.Contig1_All	1757	AT3G54000.1	2e-25	| Symbols: | CONTAINS InterPro DOMAIN/s: Uncharacterised conserved protein UCP022260 (InterPro:IPR016802); Has 94 Blast hits to 94 proteins in 14 species: Archae - 0; Bacteria - 0; Metazoa - 0; Fungi - 0; Plants - 94; Viruses - 0; Other Eukaryotes - 0 (source: NCBI BLink). | chr3:19996757-19998197 FORWARD LENGTH=352	gi|225449309|ref|XP_002281465.1|	4e-111	PREDICTED: uncharacterized protein LOC100256408 [Vitis vinifera]	--	--	--	--	--	--	--	-	-	-
CL1143.Contig2_All	1314	AT3G54000.1	7e-18	| Symbols: | CONTAINS InterPro DOMAIN/s: Uncharacterised conserved protein UCP022260 (InterPro:IPR016802); Has 94 Blast hits to 94 proteins in 14 species: Archae - 0; Bacteria - 0; Metazoa - 0; Fungi - 0; Plants - 94; Viruses - 0; Other Eukaryotes - 0 (source: NCBI BLink). | chr3:19996757-19998197 FORWARD LENGTH=352	gi|225449309|ref|XP_002281465.1|	6e-84	PREDICTED: uncharacterized protein LOC100256408 [Vitis vinifera]	--	--	--	--	--	--	--	-	-	-
CL1143.Contig3_All	1863	AT3G54000.1	4e-22	| Symbols: | CONTAINS InterPro DOMAIN/s: Uncharacterised conserved protein UCP022260 (InterPro:IPR016802); Has 94 Blast hits to 94 proteins in 14 species: Archae - 0; Bacteria - 0; Metazoa - 0; Fungi - 0; Plants - 94; Viruses - 0; Other Eukaryotes - 0 (source: NCBI BLink). | chr3:19996757-19998197 FORWARD LENGTH=352	gi|147786973|emb|CAN66597.1|	1e-106	hypothetical protein VITISV_030013 [Vitis vinifera]	--	--	--	--	--	--	--	-	-	-
CL1143.Contig4_All	1792	AT3G54000.1	2e-25	| Symbols: | CONTAINS InterPro DOMAIN/s: Uncharacterised conserved protein UCP022260 (InterPro:IPR016802); Has 94 Blast hits to 94 proteins in 14 species: Archae - 0; Bacteria - 0; Metazoa - 0; Fungi - 0; Plants - 94; Viruses - 0; Other Eukaryotes - 0 (source: NCBI BLink). | chr3:19996757-19998197 FORWARD LENGTH=352	gi|225449309|ref|XP_002281465.1|	4e-111	PREDICTED: uncharacterized protein LOC100256408 [Vitis vinifera]	--	--	--	--	--	--	--	-	-	-
CL1143.Contig5_All	674	gi|225449309|ref|XP_002281465.1|	1e-20	PREDICTED: uncharacterized protein LOC100256408 [Vitis vinifera]	gi|225449309|ref|XP_002281465.1|	1e-20	PREDICTED: uncharacterized protein LOC100256408 [Vitis vinifera]	--	--	--	--	--	--	--	-	-	-
CL1144.Contig1_All	2208	AT1G21750.1	0	| Symbols: ATPDIL1-1, ATPDI5, PDI5, PDIL1-1 | PDI-like 1-1 | chr1:7645767-7648514 FORWARD LENGTH=501	gi|225459587|ref|XP_002285864.1|	0	PREDICTED: protein disulfide-isomerase [Vitis vinifera] >gi|302141800|emb|CBI19003.3| unnamed protein product [Vitis vinifera]	sp|Q9XF61|PDI_DATGL	0	Protein disulfide-isomerase OS=Datisca glomerata GN=PDI PE=2 SV=1	K09580	0	vvi:100259138	protein disulfide-isomerase A1 [EC:5.3.4.1]	GO:0006662//glycerol ether metabolic process;GO:0048316//seed development;GO:0034976//response to endoplasmic reticulum stress;GO:0009651//response to salt stress;GO:0045454//cell redox homeostasis;GO:0043067//regulation of programmed cell death;GO:0010043//response to zinc ion;GO:0046686//response to cadmium ion;GO:0009790//embryo development	GO:0009055//electron carrier activity;GO:0016853//isomerase activity;GO:0004579//dolichyl-diphosphooligosaccharide-protein glycotransferase activity;GO:0015035//protein disulfide oxidoreductase activity	GO:0000327//lytic vacuole within protein storage vacuole;GO:0009505//plant-type cell wall;GO:0009579//thylakoid;GO:0009507//chloroplast;GO:0005783//endoplasmic reticulum;GO:0005886//plasma membrane
CL1144.Contig2_All	1990	AT1G21750.1	0	| Symbols: ATPDIL1-1, ATPDI5, PDI5, PDIL1-1 | PDI-like 1-1 | chr1:7645767-7648514 FORWARD LENGTH=501	gi|225459587|ref|XP_002285864.1|	0	PREDICTED: protein disulfide-isomerase [Vitis vinifera] >gi|302141800|emb|CBI19003.3| unnamed protein product [Vitis vinifera]	sp|Q9XF61|PDI_DATGL	0	Protein disulfide-isomerase OS=Datisca glomerata GN=PDI PE=2 SV=1	K09580	0	vvi:100259138	protein disulfide-isomerase A1 [EC:5.3.4.1]	GO:0006662//glycerol ether metabolic process;GO:0048316//seed development;GO:0034976//response to endoplasmic reticulum stress;GO:0009651//response to salt stress;GO:0045454//cell redox homeostasis;GO:0043067//regulation of programmed cell death;GO:0010043//response to zinc ion;GO:0046686//response to cadmium ion;GO:0009790//embryo development	GO:0009055//electron carrier activity;GO:0016853//isomerase activity;GO:0004579//dolichyl-diphosphooligosaccharide-protein glycotransferase activity;GO:0015035//protein disulfide oxidoreductase activity	GO:0000327//lytic vacuole within protein storage vacuole;GO:0009505//plant-type cell wall;GO:0009579//thylakoid;GO:0009507//chloroplast;GO:0005783//endoplasmic reticulum;GO:0005886//plasma membrane
CL1144.Contig3_All	1267	AT1G77510.1	1e-174	| Symbols: ATPDIL1-2, PDI6, ATPDI6, PDIL1-2 | PDI-like 1-2 | chr1:29126742-29129433 FORWARD LENGTH=508	gi|225459587|ref|XP_002285864.1|	4e-13	PREDICTED: protein disulfide-isomerase [Vitis vinifera] >gi|302141800|emb|CBI19003.3| unnamed protein product [Vitis vinifera]	sp|Q43116|PDI_RICCO	6e-160	Protein disulfide-isomerase OS=Ricinus communis PE=2 SV=1	K09580	3e-169	vvi:100259138	protein disulfide-isomerase A1 [EC:5.3.4.1]	GO:0006662//glycerol ether metabolic process;GO:0048316//seed development;GO:0034976//response to endoplasmic reticulum stress;GO:0009651//response to salt stress;GO:0045454//cell redox homeostasis;GO:0043067//regulation of programmed cell death;GO:0010043//response to zinc ion;GO:0046686//response to cadmium ion;GO:0009790//embryo development	GO:0009055//electron carrier activity;GO:0016853//isomerase activity;GO:0004579//dolichyl-diphosphooligosaccharide-protein glycotransferase activity;GO:0015035//protein disulfide oxidoreductase activity	GO:0000327//lytic vacuole within protein storage vacuole;GO:0009505//plant-type cell wall;GO:0009579//thylakoid;GO:0009507//chloroplast;GO:0005783//endoplasmic reticulum;GO:0005886//plasma membrane
CL1144.Contig4_All	2224	AT1G21750.1	0	| Symbols: ATPDIL1-1, ATPDI5, PDI5, PDIL1-1 | PDI-like 1-1 | chr1:7645767-7648514 FORWARD LENGTH=501	gi|225459587|ref|XP_002285864.1|	0	PREDICTED: protein disulfide-isomerase [Vitis vinifera] >gi|302141800|emb|CBI19003.3| unnamed protein product [Vitis vinifera]	sp|Q9XF61|PDI_DATGL	0	Protein disulfide-isomerase OS=Datisca glomerata GN=PDI PE=2 SV=1	K09580	0	vvi:100259138	protein disulfide-isomerase A1 [EC:5.3.4.1]	GO:0006662//glycerol ether metabolic process;GO:0048316//seed development;GO:0034976//response to endoplasmic reticulum stress;GO:0009651//response to salt stress;GO:0045454//cell redox homeostasis;GO:0043067//regulation of programmed cell death;GO:0010043//response to zinc ion;GO:0046686//response to cadmium ion;GO:0009790//embryo development	GO:0009055//electron carrier activity;GO:0016853//isomerase activity;GO:0004579//dolichyl-diphosphooligosaccharide-protein glycotransferase activity;GO:0015035//protein disulfide oxidoreductase activity	GO:0000327//lytic vacuole within protein storage vacuole;GO:0009505//plant-type cell wall;GO:0009579//thylakoid;GO:0009507//chloroplast;GO:0005783//endoplasmic reticulum;GO:0005886//plasma membrane
CL1144.Contig5_All	2272	AT1G21750.1	0	| Symbols: ATPDIL1-1, ATPDI5, PDI5, PDIL1-1 | PDI-like 1-1 | chr1:7645767-7648514 FORWARD LENGTH=501	gi|225459587|ref|XP_002285864.1|	0	PREDICTED: protein disulfide-isomerase [Vitis vinifera] >gi|302141800|emb|CBI19003.3| unnamed protein product [Vitis vinifera]	sp|Q9XF61|PDI_DATGL	0	Protein disulfide-isomerase OS=Datisca glomerata GN=PDI PE=2 SV=1	K09580	0	vvi:100259138	protein disulfide-isomerase A1 [EC:5.3.4.1]	GO:0006662//glycerol ether metabolic process;GO:0048316//seed development;GO:0034976//response to endoplasmic reticulum stress;GO:0009651//response to salt stress;GO:0045454//cell redox homeostasis;GO:0043067//regulation of programmed cell death;GO:0010043//response to zinc ion;GO:0046686//response to cadmium ion;GO:0009790//embryo development	GO:0009055//electron carrier activity;GO:0016853//isomerase activity;GO:0004579//dolichyl-diphosphooligosaccharide-protein glycotransferase activity;GO:0015035//protein disulfide oxidoreductase activity	GO:0000327//lytic vacuole within protein storage vacuole;GO:0009505//plant-type cell wall;GO:0009579//thylakoid;GO:0009507//chloroplast;GO:0005783//endoplasmic reticulum;GO:0005886//plasma membrane
CL1145.Contig1_All	946	gi|462408069|gb|EMJ13403.1|	4e-23	hypothetical protein PRUPE_ppa012956mg [Prunus persica]	gi|462408069|gb|EMJ13403.1|	4e-23	hypothetical protein PRUPE_ppa012956mg [Prunus persica]	--	--	--	--	--	--	--	-	-	-
CL1145.Contig2_All	982	gi|462408069|gb|EMJ13403.1|	4e-23	hypothetical protein PRUPE_ppa012956mg [Prunus persica]	gi|462408069|gb|EMJ13403.1|	4e-23	hypothetical protein PRUPE_ppa012956mg [Prunus persica]	--	--	--	--	--	--	--	-	-	-
CL1145.Contig3_All	1060	gi|462408069|gb|EMJ13403.1|	5e-19	hypothetical protein PRUPE_ppa012956mg [Prunus persica]	gi|462408069|gb|EMJ13403.1|	5e-19	hypothetical protein PRUPE_ppa012956mg [Prunus persica]	--	--	--	--	--	--	--	-	-	-
CL1145.Contig4_All	1022	gi|462408069|gb|EMJ13403.1|	5e-19	hypothetical protein PRUPE_ppa012956mg [Prunus persica]	gi|462408069|gb|EMJ13403.1|	5e-19	hypothetical protein PRUPE_ppa012956mg [Prunus persica]	--	--	--	--	--	--	--	-	-	-
CL1146.Contig1_All	614	--	--	--	--	--	--	--	--	--	--	--	--	--	-	-	-
CL1146.Contig2_All	1268	AT5G37510.1	4e-11	| Symbols: EMB1467, CI76 | NADH-ubiquinone dehydrogenase, mitochondrial, putative | chr5:14897490-14900352 FORWARD LENGTH=745	gi|147818474|emb|CAN74119.1|	2e-11	hypothetical protein VITISV_002050 [Vitis vinifera]	sp|Q9FGI6|NDUS1_ARATH	8e-11	NADH dehydrogenase [ubiquinone] iron-sulfur protein 1, mitochondrial OS=Arabidopsis thaliana GN=EMB1467 PE=1 SV=2	K03934	2e-11	vvi:100246750	NADH dehydrogenase (ubiquinone) Fe-S protein 1 [EC:1.6.5.3 1.6.99.3]	GO:0009630//gravitropism;GO:0051788//response to misfolded protein;GO:0009853//photorespiration;GO:0009793//embryo development ending in seed dormancy;GO:0080129//proteasome core complex assembly;GO:0006511//ubiquitin-dependent protein catabolic process;GO:0045333//cellular respiration;GO:0006979//response to oxidative stress	GO:0008137//NADH dehydrogenase (ubiquinone) activity	GO:0009507//chloroplast;GO:0005747//mitochondrial respiratory chain complex I
CL1146.Contig3_All	913	AT5G37510.1	4e-11	| Symbols: EMB1467, CI76 | NADH-ubiquinone dehydrogenase, mitochondrial, putative | chr5:14897490-14900352 FORWARD LENGTH=745	gi|296087205|emb|CBI33579.3|	3e-10	unnamed protein product [Vitis vinifera]	sp|Q9FGI6|NDUS1_ARATH	1e-10	NADH dehydrogenase [ubiquinone] iron-sulfur protein 1, mitochondrial OS=Arabidopsis thaliana GN=EMB1467 PE=1 SV=2	K03934	3e-11	vvi:100246750	NADH dehydrogenase (ubiquinone) Fe-S protein 1 [EC:1.6.5.3 1.6.99.3]	GO:0006979//response to oxidative stress;GO:0006511//ubiquitin-dependent protein catabolic process;GO:0051788//response to misfolded protein;GO:0045333//cellular respiration;GO:0080129//proteasome core complex assembly;GO:0009630//gravitropism;GO:0009853//photorespiration;GO:0009793//embryo development ending in seed dormancy	GO:0008137//NADH dehydrogenase (ubiquinone) activity	GO:0005747//mitochondrial respiratory chain complex I;GO:0009507//chloroplast
CL1146.Contig5_All	989	AT5G37510.1	4e-11	| Symbols: EMB1467, CI76 | NADH-ubiquinone dehydrogenase, mitochondrial, putative | chr5:14897490-14900352 FORWARD LENGTH=745	gi|296087205|emb|CBI33579.3|	7e-10	unnamed protein product [Vitis vinifera]	sp|Q9FGI6|NDUS1_ARATH	1e-10	NADH dehydrogenase [ubiquinone] iron-sulfur protein 1, mitochondrial OS=Arabidopsis thaliana GN=EMB1467 PE=1 SV=2	K03934	6e-11	vvi:100246750	NADH dehydrogenase (ubiquinone) Fe-S protein 1 [EC:1.6.5.3 1.6.99.3]	GO:0006979//response to oxidative stress;GO:0006511//ubiquitin-dependent protein catabolic process;GO:0051788//response to misfolded protein;GO:0045333//cellular respiration;GO:0080129//proteasome core complex assembly;GO:0009630//gravitropism;GO:0009853//photorespiration;GO:0009793//embryo development ending in seed dormancy	GO:0008137//NADH dehydrogenase (ubiquinone) activity	GO:0005747//mitochondrial respiratory chain complex I;GO:0009507//chloroplast
CL1146.Contig6_All	814	AT5G37510.1	4e-11	| Symbols: EMB1467, CI76 | NADH-ubiquinone dehydrogenase, mitochondrial, putative | chr5:14897490-14900352 FORWARD LENGTH=745	gi|296087205|emb|CBI33579.3|	5e-10	unnamed protein product [Vitis vinifera]	sp|Q9FGI6|NDUS1_ARATH	2e-10	NADH dehydrogenase [ubiquinone] iron-sulfur protein 1, mitochondrial OS=Arabidopsis thaliana GN=EMB1467 PE=1 SV=2	K03934	4e-11	vvi:100246750	NADH dehydrogenase (ubiquinone) Fe-S protein 1 [EC:1.6.5.3 1.6.99.3]	GO:0006979//response to oxidative stress;GO:0006511//ubiquitin-dependent protein catabolic process;GO:0051788//response to misfolded protein;GO:0045333//cellular respiration;GO:0080129//proteasome core complex assembly;GO:0009630//gravitropism;GO:0009853//photorespiration;GO:0009793//embryo development ending in seed dormancy	GO:0008137//NADH dehydrogenase (ubiquinone) activity	GO:0005747//mitochondrial respiratory chain complex I;GO:0009507//chloroplast
CL1147.Contig1_All	1537	AT5G54160.1	4e-126	| Symbols: ATOMT1, OMT1 | O-methyltransferase 1 | chr5:21982075-21984167 FORWARD LENGTH=363	gi|359473984|ref|XP_003631385.1|	1e-131	PREDICTED: LOW QUALITY PROTEIN: caffeic acid 3-O-methyltransferase 1-like [Vitis vinifera]	sp|Q00763|COMT1_POPTM	2e-118	Caffeic acid 3-O-methyltransferase 1 OS=Populus tremuloides GN=OMT1 PE=1 SV=1	K05279	7e-118	pop:POPTR_834247	flavonol 3-O-methyltransferase [EC:2.1.1.76]	GO:0009699//phenylpropanoid biosynthetic process	GO:0008757//S-adenosylmethionine-dependent methyltransferase activity;GO:0008171//O-methyltransferase activity	GO:0044424//intracellular part
CL1147.Contig2_All	1467	AT5G54160.1	2e-126	| Symbols: ATOMT1, OMT1 | O-methyltransferase 1 | chr5:21982075-21984167 FORWARD LENGTH=363	gi|359473984|ref|XP_003631385.1|	2e-131	PREDICTED: LOW QUALITY PROTEIN: caffeic acid 3-O-methyltransferase 1-like [Vitis vinifera]	sp|Q00763|COMT1_POPTM	2e-118	Caffeic acid 3-O-methyltransferase 1 OS=Populus tremuloides GN=OMT1 PE=1 SV=1	K05279	9e-118	pop:POPTR_834247	flavonol 3-O-methyltransferase [EC:2.1.1.76]	GO:0009699//phenylpropanoid biosynthetic process	GO:0008757//S-adenosylmethionine-dependent methyltransferase activity;GO:0008171//O-methyltransferase activity	GO:0044424//intracellular part
CL1148.Contig1_All	1234	AT1G15880.1	3e-116	| Symbols: GOS11, atgos11 | golgi snare 11 | chr1:5458718-5460089 REVERSE LENGTH=223	gi|255572761|ref|XP_002527313.1|	1e-99	golgi snare 11 protein, putative [Ricinus communis] >gi|223533313|gb|EEF35065.1| golgi snare 11 protein, putative [Ricinus communis]	sp|Q9LMP7|GOS11_ARATH	2e-94	Golgi SNAP receptor complex member 1-1 OS=Arabidopsis thaliana GN=GOS11 PE=2 SV=1	K08495	8e-101	rcu:RCOM_0470970	golgi SNAP receptor complex member 1	GO:0016558//protein import into peroxisome matrix;GO:0006891//intra-Golgi vesicle-mediated transport;GO:0006869//lipid transport;GO:0006944//cellular membrane fusion;GO:0006888//ER to Golgi vesicle-mediated transport;GO:0010351//lithium ion transport	GO:0000149//SNARE binding	GO:0005829//cytosol;GO:0016021//integral to membrane;GO:0000139//Golgi membrane;GO:0005801//cis-Golgi network
CL1148.Contig2_All	1426	AT1G15880.1	2e-115	| Symbols: GOS11, atgos11 | golgi snare 11 | chr1:5458718-5460089 REVERSE LENGTH=223	gi|255572761|ref|XP_002527313.1|	7e-100	golgi snare 11 protein, putative [Ricinus communis] >gi|223533313|gb|EEF35065.1| golgi snare 11 protein, putative [Ricinus communis]	sp|Q9LMP7|GOS11_ARATH	2e-94	Golgi SNAP receptor complex member 1-1 OS=Arabidopsis thaliana GN=GOS11 PE=2 SV=1	K08495	6e-101	rcu:RCOM_0470970	golgi SNAP receptor complex member 1	GO:0016558//protein import into peroxisome matrix;GO:0006891//intra-Golgi vesicle-mediated transport;GO:0006869//lipid transport;GO:0006944//cellular membrane fusion;GO:0006888//ER to Golgi vesicle-mediated transport;GO:0010351//lithium ion transport	GO:0000149//SNARE binding	GO:0005829//cytosol;GO:0016021//integral to membrane;GO:0000139//Golgi membrane;GO:0005801//cis-Golgi network
CL1149.Contig1_All	654	--	--	--	--	--	--	--	--	--	--	--	--	--	-	-	-
CL1149.Contig2_All	490	--	--	--	--	--	--	--	--	--	--	--	--	--	-	-	-
CL1149.Contig3_All	1074	--	--	--	--	--	--	--	--	--	--	--	--	--	-	-	-
CL1149.Contig4_All	1022	--	--	--	--	--	--	--	--	--	--	--	--	--	-	-	-
CL1149.Contig6_All	458	--	--	--	--	--	--	--	--	--	--	--	--	--	-	-	-
CL115.Contig1_All	778	AT5G64960.1	8e-10	| Symbols: CDKC2, CDKC;2 | cyclin dependent kinase group C2 | chr5:25955497-25958427 FORWARD LENGTH=513	gi|297794099|ref|XP_002864934.1|	4e-09	cyclin-dependent kinase C_2 [Arabidopsis lyrata subsp. lyrata] >gi|297310769|gb|EFH41193.1| cyclin-dependent kinase C_2 [Arabidopsis lyrata subsp. lyrata]	sp|Q6I5Y0|CDKC1_ORYSJ	3e-10	Cyclin-dependent kinase C-1 OS=Oryza sativa subsp. japonica GN=CDKC-1 PE=2 SV=1	K08819	9e-10	osa:4338674	cyclin-dependent kinase 12/13 [EC:2.7.11.22 2.7.11.23]	GO:0009615//response to virus;GO:0044238//primary metabolic process;GO:0044260;GO:0009908//flower development;GO:0048366//leaf development	GO:0004672//protein kinase activity;GO:0005515//protein binding	GO:0005829//cytosol;GO:0005634//nucleus
CL115.Contig10_All	1485	AT5G64960.1	4e-45	| Symbols: CDKC2, CDKC;2 | cyclin dependent kinase group C2 | chr5:25955497-25958427 FORWARD LENGTH=513	gi|356501366|ref|XP_003519496.1|	4e-51	PREDICTED: cyclin-dependent kinase C-2-like [Glycine max]	sp|Q6I5Y0|CDKC1_ORYSJ	2e-51	Cyclin-dependent kinase C-1 OS=Oryza sativa subsp. japonica GN=CDKC-1 PE=2 SV=1	K08819	3e-52	gmx:100795971	cyclin-dependent kinase 12/13 [EC:2.7.11.22 2.7.11.23]	GO:0009615//response to virus;GO:0048440//carpel development;GO:0010228//vegetative to reproductive phase transition of meristem;GO:0050792//regulation of viral reproduction;GO:0048366//leaf development;GO:0006397//mRNA processing	GO:0004672//protein kinase activity;GO:0005515//protein binding	GO:0005829//cytosol;GO:0016604//nuclear body
CL115.Contig11_All	1319	AT5G64960.1	2e-31	| Symbols: CDKC2, CDKC;2 | cyclin dependent kinase group C2 | chr5:25955497-25958427 FORWARD LENGTH=513	gi|356501366|ref|XP_003519496.1|	8e-37	PREDICTED: cyclin-dependent kinase C-2-like [Glycine max]	sp|Q6I5Y0|CDKC1_ORYSJ	2e-37	Cyclin-dependent kinase C-1 OS=Oryza sativa subsp. japonica GN=CDKC-1 PE=2 SV=1	K08819	7e-38	gmx:100795971	cyclin-dependent kinase 12/13 [EC:2.7.11.22 2.7.11.23]	GO:0009615//response to virus;GO:0048440//carpel development;GO:0050792//regulation of viral reproduction;GO:0048366//leaf development;GO:0006397//mRNA processing	GO:0004672//protein kinase activity;GO:0005515//protein binding	GO:0005829//cytosol;GO:0016604//nuclear body
CL115.Contig12_All	1242	AT5G64960.1	1e-35	| Symbols: CDKC2, CDKC;2 | cyclin dependent kinase group C2 | chr5:25955497-25958427 FORWARD LENGTH=513	gi|356501366|ref|XP_003519496.1|	4e-41	PREDICTED: cyclin-dependent kinase C-2-like [Glycine max]	sp|Q6I5Y0|CDKC1_ORYSJ	5e-42	Cyclin-dependent kinase C-1 OS=Oryza sativa subsp. japonica GN=CDKC-1 PE=2 SV=1	K08819	3e-42	gmx:100795971	cyclin-dependent kinase 12/13 [EC:2.7.11.22 2.7.11.23]	GO:0009615//response to virus;GO:0048440//carpel development;GO:0050792//regulation of viral reproduction;GO:0048366//leaf development;GO:0006397//mRNA processing	GO:0004672//protein kinase activity;GO:0005515//protein binding	GO:0005829//cytosol;GO:0016604//nuclear body
CL115.Contig2_All	1405	AT5G64960.1	4e-48	| Symbols: CDKC2, CDKC;2 | cyclin dependent kinase group C2 | chr5:25955497-25958427 FORWARD LENGTH=513	gi|356501366|ref|XP_003519496.1|	9e-54	PREDICTED: cyclin-dependent kinase C-2-like [Glycine max]	sp|Q6I5Y0|CDKC1_ORYSJ	2e-54	Cyclin-dependent kinase C-1 OS=Oryza sativa subsp. japonica GN=CDKC-1 PE=2 SV=1	K08819	7e-55	gmx:100795971	cyclin-dependent kinase 12/13 [EC:2.7.11.22 2.7.11.23]	GO:0009615//response to virus;GO:0048440//carpel development;GO:0010228//vegetative to reproductive phase transition of meristem;GO:0050792//regulation of viral reproduction;GO:0048366//leaf development;GO:0006397//mRNA processing	GO:0004672//protein kinase activity;GO:0005515//protein binding	GO:0005829//cytosol;GO:0016604//nuclear body
CL115.Contig3_All	724	AT5G64960.1	2e-10	| Symbols: CDKC2, CDKC;2 | cyclin dependent kinase group C2 | chr5:25955497-25958427 FORWARD LENGTH=513	gi|115463673|ref|NP_001055436.1|	1e-09	Os05g0389700 [Oryza sativa Japonica Group] >gi|75323639|sp|Q6I5Y0.1|CDKC1_ORYSJ RecName: Full=Cyclin-dependent kinase C-1; Short=CDKC;1 >gi|113578987|dbj|BAF17350.1| Os05g0389700 [Oryza sativa Japonica Group]	sp|Q6I5Y0|CDKC1_ORYSJ	4e-11	Cyclin-dependent kinase C-1 OS=Oryza sativa subsp. japonica GN=CDKC-1 PE=2 SV=1	K08819	1e-10	osa:4338674	cyclin-dependent kinase 12/13 [EC:2.7.11.22 2.7.11.23]	GO:0009791//post-embryonic development;GO:0048608//reproductive structure development;GO:0044237//cellular metabolic process	GO:0005488//binding;GO:0016301//kinase activity	GO:0044424//intracellular part
CL115.Contig4_All	1211	AT5G64960.1	2e-58	| Symbols: CDKC2, CDKC;2 | cyclin dependent kinase group C2 | chr5:25955497-25958427 FORWARD LENGTH=513	gi|356501366|ref|XP_003519496.1|	1e-62	PREDICTED: cyclin-dependent kinase C-2-like [Glycine max]	sp|Q6I5Y0|CDKC1_ORYSJ	4e-64	Cyclin-dependent kinase C-1 OS=Oryza sativa subsp. japonica GN=CDKC-1 PE=2 SV=1	K08819	8e-64	gmx:100795971	cyclin-dependent kinase 12/13 [EC:2.7.11.22 2.7.11.23]	GO:0009615//response to virus;GO:0048440//carpel development;GO:0050792//regulation of viral reproduction;GO:0048366//leaf development;GO:0006397//mRNA processing	GO:0004672//protein kinase activity;GO:0005515//protein binding	GO:0005829//cytosol;GO:0016604//nuclear body
CL115.Contig5_All	1413	AT5G64960.1	1e-60	| Symbols: CDKC2, CDKC;2 | cyclin dependent kinase group C2 | chr5:25955497-25958427 FORWARD LENGTH=513	gi|356501366|ref|XP_003519496.1|	2e-66	PREDICTED: cyclin-dependent kinase C-2-like [Glycine max]	sp|Q6I5Y0|CDKC1_ORYSJ	2e-67	Cyclin-dependent kinase C-1 OS=Oryza sativa subsp. japonica GN=CDKC-1 PE=2 SV=1	K08819	2e-67	gmx:100795971	cyclin-dependent kinase 12/13 [EC:2.7.11.22 2.7.11.23]	GO:0009615//response to virus;GO:0048440//carpel development;GO:0010228//vegetative to reproductive phase transition of meristem;GO:0050792//regulation of viral reproduction;GO:0048366//leaf development;GO:0006397//mRNA processing	GO:0004672//protein kinase activity;GO:0005515//protein binding	GO:0005829//cytosol;GO:0016604//nuclear body
CL115.Contig6_All	1558	AT5G64960.1	2e-39	| Symbols: CDKC2, CDKC;2 | cyclin dependent kinase group C2 | chr5:25955497-25958427 FORWARD LENGTH=513	gi|356501366|ref|XP_003519496.1|	6e-45	PREDICTED: cyclin-dependent kinase C-2-like [Glycine max]	sp|Q6I5Y0|CDKC1_ORYSJ	1e-45	Cyclin-dependent kinase C-1 OS=Oryza sativa subsp. japonica GN=CDKC-1 PE=2 SV=1	K08819	5e-46	gmx:100795971	cyclin-dependent kinase 12/13 [EC:2.7.11.22 2.7.11.23]	GO:0009615//response to virus;GO:0048440//carpel development;GO:0010228//vegetative to reproductive phase transition of meristem;GO:0050792//regulation of viral reproduction;GO:0048366//leaf development;GO:0006397//mRNA processing	GO:0004672//protein kinase activity;GO:0005515//protein binding	GO:0005829//cytosol;GO:0016604//nuclear body
CL115.Contig7_All	927	AT5G64960.1	7e-14	| Symbols: CDKC2, CDKC;2 | cyclin dependent kinase group C2 | chr5:25955497-25958427 FORWARD LENGTH=513	gi|297794099|ref|XP_002864934.1|	4e-13	cyclin-dependent kinase C_2 [Arabidopsis lyrata subsp. lyrata] >gi|297310769|gb|EFH41193.1| cyclin-dependent kinase C_2 [Arabidopsis lyrata subsp. lyrata]	sp|Q6I5Y0|CDKC1_ORYSJ	3e-14	Cyclin-dependent kinase C-1 OS=Oryza sativa subsp. japonica GN=CDKC-1 PE=2 SV=1	K08819	7e-14	pop:POPTR_569512	cyclin-dependent kinase 12/13 [EC:2.7.11.22 2.7.11.23]	GO:0044238//primary metabolic process;GO:0044260;GO:0051704;GO:0009908//flower development;GO:0044767	GO:0005488//binding;GO:0004672//protein kinase activity	GO:0005634//nucleus
CL115.Contig8_All	859	AT5G10270.1	1e-06	| Symbols: CDKC;1 | cyclin-dependent kinase C;1 | chr5:3221715-3224674 REVERSE LENGTH=505	gi|452822337|gb|EME29357.1|	1e-06	cyclin-dependent serine/threonine protein kinase [Galdieria sulphuraria]	sp|Q6I5Y0|CDKC1_ORYSJ	3e-07	Cyclin-dependent kinase C-1 OS=Oryza sativa subsp. japonica GN=CDKC-1 PE=2 SV=1	K02211	7e-07	vvi:100253284	cyclin-dependent kinase 9 [EC:2.7.11.22 2.7.11.23]	-	-	-
CL115.Contig9_All	1482	AT5G64960.1	7e-44	| Symbols: CDKC2, CDKC;2 | cyclin dependent kinase group C2 | chr5:25955497-25958427 FORWARD LENGTH=513	gi|356501366|ref|XP_003519496.1|	2e-49	PREDICTED: cyclin-dependent kinase C-2-like [Glycine max]	sp|Q8W4P1|CDKC2_ARATH	5e-50	Cyclin-dependent kinase C-2 OS=Arabidopsis thaliana GN=CDKC-2 PE=1 SV=2	K08819	2e-50	gmx:100795971	cyclin-dependent kinase 12/13 [EC:2.7.11.22 2.7.11.23]	GO:0009615//response to virus;GO:0048440//carpel development;GO:0010228//vegetative to reproductive phase transition of meristem;GO:0050792//regulation of viral reproduction;GO:0048366//leaf development;GO:0006397//mRNA processing	GO:0004674//protein serine/threonine kinase activity;GO:0005515//protein binding	GO:0005829//cytosol;GO:0016604//nuclear body
CL1150.Contig1_All	594	AT5G64140.1	1e-18	| Symbols: RPS28 | ribosomal protein S28 | chr5:25667529-25667723 REVERSE LENGTH=64	gi|356503875|ref|XP_003520726.1|	9e-25	PREDICTED: 40S ribosomal protein S28-like [Glycine max]	sp|P46302|RS28_MAIZE	2e-23	40S ribosomal protein S28 OS=Zea mays GN=RPS28 PE=3 SV=1	K02979	9e-25	mtr:MTR_6g013210	small subunit ribosomal protein S28e	GO:0006412//translation;GO:0006407//rRNA export from nucleus	GO:0003735//structural constituent of ribosome	GO:0005618//cell wall;GO:0022627//cytosolic small ribosomal subunit;GO:0005886//plasma membrane
CL1150.Contig2_All	575	AT5G64140.1	1e-18	| Symbols: RPS28 | ribosomal protein S28 | chr5:25667529-25667723 REVERSE LENGTH=64	gi|356503875|ref|XP_003520726.1|	8e-25	PREDICTED: 40S ribosomal protein S28-like [Glycine max]	sp|P46302|RS28_MAIZE	2e-23	40S ribosomal protein S28 OS=Zea mays GN=RPS28 PE=3 SV=1	K02979	8e-25	mtr:MTR_6g013210	small subunit ribosomal protein S28e	GO:0006412//translation;GO:0006407//rRNA export from nucleus	GO:0003735//structural constituent of ribosome	GO:0005618//cell wall;GO:0022627//cytosolic small ribosomal subunit;GO:0005886//plasma membrane
CL1151.Contig1_All	235	AT3G05340.1	7e-15	| Symbols: | Tetratricopeptide repeat (TPR)-like superfamily protein | chr3:1524071-1526047 REVERSE LENGTH=658	gi|255542634|ref|XP_002512380.1|	4e-17	pentatricopeptide repeat-containing protein, putative [Ricinus communis] >gi|223548341|gb|EEF49832.1| pentatricopeptide repeat-containing protein, putative [Ricinus communis]	sp|Q9MA85|PP215_ARATH	4e-13	Pentatricopeptide repeat-containing protein At3g05340 OS=Arabidopsis thaliana GN=PCMP-E83 PE=2 SV=2	--	--	--	--	-	-	-
CL1152.Contig1_All	1708	AT3G21280.1	1e-10	| Symbols: UBP7 | ubiquitin-specific protease 7 | chr3:7478166-7482037 REVERSE LENGTH=532	gi|225442341|ref|XP_002281000.1|	7e-12	PREDICTED: ubiquitin carboxyl-terminal hydrolase 6 [Vitis vinifera] >gi|297743111|emb|CBI35978.3| unnamed protein product [Vitis vinifera]	sp|Q84WC6|UBP7_ARATH	3e-10	Ubiquitin carboxyl-terminal hydrolase 7 OS=Arabidopsis thaliana GN=UBP7 PE=1 SV=1	K11843	6e-13	vvi:100254966	ubiquitin carboxyl-terminal hydrolase 14 [EC:3.1.2.15]	GO:0070647//protein modification by small protein conjugation or removal	GO:0008234//cysteine-type peptidase activity	-
CL1152.Contig2_All	923	AT3G21280.1	6e-12	| Symbols: UBP7 | ubiquitin-specific protease 7 | chr3:7478166-7482037 REVERSE LENGTH=532	gi|225442341|ref|XP_002281000.1|	2e-12	PREDICTED: ubiquitin carboxyl-terminal hydrolase 6 [Vitis vinifera] >gi|297743111|emb|CBI35978.3| unnamed protein product [Vitis vinifera]	sp|Q84WC6|UBP7_ARATH	2e-11	Ubiquitin carboxyl-terminal hydrolase 7 OS=Arabidopsis thaliana GN=UBP7 PE=1 SV=1	K11843	2e-13	vvi:100254966	ubiquitin carboxyl-terminal hydrolase 14 [EC:3.1.2.15]	GO:0070647//protein modification by small protein conjugation or removal	GO:0008234//cysteine-type peptidase activity	-
CL1153.Contig1_All	2062	gi|462406074|gb|EMJ11538.1|	3e-18	hypothetical protein PRUPE_ppa001944mg [Prunus persica]	gi|462406074|gb|EMJ11538.1|	3e-18	hypothetical protein PRUPE_ppa001944mg [Prunus persica]	--	--	--	--	--	--	--	-	-	-
CL1153.Contig2_All	214	--	--	--	--	--	--	--	--	--	--	--	--	--	-	-	-
CL1153.Contig3_All	2762	AT5G24320.1	0	| Symbols: | Transducin/WD40 repeat-like superfamily protein | chr5:8284858-8287651 REVERSE LENGTH=694	gi|359473960|ref|XP_002263491.2|	0	PREDICTED: uncharacterized protein LOC100249640 [Vitis vinifera]	sp|P49178|GBB_MAIZE	2e-10	Guanine nucleotide-binding protein subunit beta OS=Zea mays GN=GB1 PE=2 SV=1	K14963	1e-20	rcu:RCOM_0188680	COMPASS component SWD3	-	-	-
CL1154.Contig1_All	624	AT2G19480.3	1e-11	| Symbols: NAP1;2 | nucleosome assembly protein 1;2 | chr2:8438601-8441040 FORWARD LENGTH=372	gi|224087993|ref|XP_002308283.1|	8e-27	nucleosome/chromatin assembly factor group [Populus trichocarpa] >gi|222854259|gb|EEE91806.1| nucleosome/chromatin assembly factor group [Populus trichocarpa]	--	--	--	K11279	7e-28	pop:POPTR_819264	nucleosome assembly protein 1-like 1	GO:0006281//DNA repair;GO:0009294//DNA mediated transformation;GO:0006334//nucleosome assembly;GO:0046686//response to cadmium ion	-	GO:0005829//cytosol;GO:0005634//nucleus;GO:0005886//plasma membrane
CL1154.Contig2_All	517	gi|326503006|dbj|BAJ99128.1|	3e-12	predicted protein [Hordeum vulgare subsp. vulgare]	gi|326503006|dbj|BAJ99128.1|	3e-12	predicted protein [Hordeum vulgare subsp. vulgare]	--	--	--	K11279	1e-12	rcu:RCOM_1047060	nucleosome assembly protein 1-like 1	GO:0009294//DNA mediated transformation;GO:0046686//response to cadmium ion;GO:0006334//nucleosome assembly;GO:0006289//nucleotide-excision repair	GO:0003682//chromatin binding	GO:0005737//cytoplasm;GO:0005886//plasma membrane;GO:0005634//nucleus
CL1155.Contig1_All	706	AT3G26360.1	1e-27	| Symbols: | Ribosomal protein S21 family protein | chr3:9655963-9656373 REVERSE LENGTH=101	gi|470128711|ref|XP_004300279.1|	2e-37	PREDICTED: uncharacterized protein LOC101295627 [Fragaria vesca subsp. vesca]	--	--	--	--	--	--	--	GO:0006412//translation	GO:0003735//structural constituent of ribosome	GO:0005840//ribosome;GO:0005739//mitochondrion
CL1155.Contig2_All	692	AT3G26360.1	1e-27	| Symbols: | Ribosomal protein S21 family protein | chr3:9655963-9656373 REVERSE LENGTH=101	gi|470128711|ref|XP_004300279.1|	2e-37	PREDICTED: uncharacterized protein LOC101295627 [Fragaria vesca subsp. vesca]	--	--	--	--	--	--	--	GO:0006412//translation	GO:0003735//structural constituent of ribosome	GO:0005840//ribosome;GO:0005739//mitochondrion
CL1155.Contig3_All	747	AT3G26360.1	2e-27	| Symbols: | Ribosomal protein S21 family protein | chr3:9655963-9656373 REVERSE LENGTH=101	gi|470128711|ref|XP_004300279.1|	9e-35	PREDICTED: uncharacterized protein LOC101295627 [Fragaria vesca subsp. vesca]	--	--	--	--	--	--	--	GO:0006412//translation	GO:0003735//structural constituent of ribosome	GO:0005840//ribosome;GO:0005739//mitochondrion
CL1155.Contig4_All	739	AT3G26360.1	2e-27	| Symbols: | Ribosomal protein S21 family protein | chr3:9655963-9656373 REVERSE LENGTH=101	gi|470128711|ref|XP_004300279.1|	2e-37	PREDICTED: uncharacterized protein LOC101295627 [Fragaria vesca subsp. vesca]	--	--	--	--	--	--	--	GO:0006412//translation	GO:0003735//structural constituent of ribosome	GO:0005840//ribosome;GO:0005739//mitochondrion
CL1155.Contig5_All	253	gi|462406714|gb|EMJ12178.1|	8e-07	hypothetical protein PRUPE_ppa021674mg [Prunus persica]	gi|462406714|gb|EMJ12178.1|	8e-07	hypothetical protein PRUPE_ppa021674mg [Prunus persica]	--	--	--	--	--	--	--	-	-	-
CL1156.Contig1_All	856	AT3G27160.1	1e-26	| Symbols: GHS1 | Ribosomal protein S21 family protein | chr3:10017531-10018854 FORWARD LENGTH=183	gi|225451423|ref|XP_002268728.1|	2e-56	PREDICTED: uncharacterized protein LOC100241260 [Vitis vinifera]	sp|P82024|RR21_SPIOL	6e-09	30S ribosomal protein S21, chloroplastic (Fragment) OS=Spinacia oleracea GN=rps21 PE=1 SV=1	--	--	--	--	GO:0042254//ribosome biogenesis;GO:0006412//translation	GO:0003735//structural constituent of ribosome	GO:0005840//ribosome;GO:0009570//chloroplast stroma;GO:0009534//chloroplast thylakoid
CL1156.Contig2_All	549	AT3G27160.1	1e-27	| Symbols: GHS1 | Ribosomal protein S21 family protein | chr3:10017531-10018854 FORWARD LENGTH=183	gi|225451423|ref|XP_002268728.1|	6e-42	PREDICTED: uncharacterized protein LOC100241260 [Vitis vinifera]	sp|P82024|RR21_SPIOL	3e-09	30S ribosomal protein S21, chloroplastic (Fragment) OS=Spinacia oleracea GN=rps21 PE=1 SV=1	--	--	--	--	-	-	GO:0009570//chloroplast stroma;GO:0009534//chloroplast thylakoid
CL1157.Contig1_All	1032	AT1G55320.2	7e-128	| Symbols: AAE18 | acyl-activating enzyme 18 | chr1:20634194-20636659 FORWARD LENGTH=511	gi|225435726|ref|XP_002285701.1|	5e-131	PREDICTED: acetyl-coenzyme A synthetase [Vitis vinifera] >gi|297746451|emb|CBI16507.3| unnamed protein product [Vitis vinifera]	sp|Q84P17|AEE18_ARATH	2e-112	Probable acyl-activating enzyme 18, peroxisomal OS=Arabidopsis thaliana GN=AAE18 PE=2 SV=1	K15164	9e-108	aly:ARALYDRAFT_314757	mediator of RNA polymerase II transcription subunit 13	GO:0009850//auxin metabolic process	GO:0003987//acetate-CoA ligase activity	GO:0005777//peroxisome;GO:0005739//mitochondrion
CL1157.Contig2_All	1049	AT1G55320.2	9e-128	| Symbols: AAE18 | acyl-activating enzyme 18 | chr1:20634194-20636659 FORWARD LENGTH=511	gi|225435726|ref|XP_002285701.1|	5e-131	PREDICTED: acetyl-coenzyme A synthetase [Vitis vinifera] >gi|297746451|emb|CBI16507.3| unnamed protein product [Vitis vinifera]	sp|Q84P17|AEE18_ARATH	2e-112	Probable acyl-activating enzyme 18, peroxisomal OS=Arabidopsis thaliana GN=AAE18 PE=2 SV=1	K15164	9e-108	aly:ARALYDRAFT_314757	mediator of RNA polymerase II transcription subunit 13	GO:0009850//auxin metabolic process	GO:0003987//acetate-CoA ligase activity	GO:0005777//peroxisome;GO:0005739//mitochondrion
CL1157.Contig3_All	2601	AT2G36360.2	0	| Symbols: | Galactose oxidase/kelch repeat superfamily protein | chr2:15243461-15247523 REVERSE LENGTH=496	gi|225449698|ref|XP_002267817.1|	0	PREDICTED: rab9 effector protein with kelch motifs-like [Vitis vinifera]	sp|Q84P17|AEE18_ARATH	6e-111	Probable acyl-activating enzyme 18, peroxisomal OS=Arabidopsis thaliana GN=AAE18 PE=2 SV=1	K15164	3e-107	aly:ARALYDRAFT_314757	mediator of RNA polymerase II transcription subunit 13	GO:0006486//protein glycosylation;GO:0006869//lipid transport	-	GO:0005737//cytoplasm
CL1158.Contig1_All	278	--	--	--	--	--	--	--	--	--	--	--	--	--	-	-	-
CL1158.Contig2_All	234	--	--	--	--	--	--	--	--	--	--	--	--	--	-	-	-
CL1158.Contig3_All	347	--	--	--	--	--	--	--	--	--	--	--	--	--	-	-	-
CL1159.Contig1_All	767	AT5G41650.1	1e-54	| Symbols: | Lactoylglutathione lyase / glyoxalase I family protein | chr5:16654956-16655578 FORWARD LENGTH=117	gi|460410953|ref|XP_004250879.1|	4e-51	PREDICTED: uncharacterized protein LOC101256249 [Solanum lycopersicum]	--	--	--	--	--	--	--	GO:0008152//metabolic process	GO:0016702//oxidoreductase activity, acting on single donors with incorporation of molecular oxygen, incorporation of two atoms of oxygen	-
CL1159.Contig2_All	707	AT1G64185.1	3e-54	| Symbols: | Lactoylglutathione lyase / glyoxalase I family protein | chr1:23824527-23825152 FORWARD LENGTH=118	gi|460410953|ref|XP_004250879.1|	4e-51	PREDICTED: uncharacterized protein LOC101256249 [Solanum lycopersicum]	--	--	--	--	--	--	--	GO:0008152//metabolic process	GO:0016702//oxidoreductase activity, acting on single donors with incorporation of molecular oxygen, incorporation of two atoms of oxygen	-
CL116.Contig1_All	641	--	--	--	--	--	--	--	--	--	--	--	--	--	-	-	-
CL116.Contig2_All	431	--	--	--	--	--	--	--	--	--	--	--	--	--	-	-	-
CL116.Contig3_All	469	--	--	--	--	--	--	--	--	--	--	--	--	--	-	-	-
CL116.Contig4_All	947	--	--	--	--	--	--	--	--	--	--	--	--	--	-	-	-
CL116.Contig5_All	222	--	--	--	--	--	--	--	--	--	--	--	--	--	-	-	-
CL1160.Contig1_All	1182	gi|224139726|ref|XP_002323247.1|	6e-54	predicted protein [Populus trichocarpa] >gi|222867877|gb|EEF05008.1| predicted protein [Populus trichocarpa]	gi|224139726|ref|XP_002323247.1|	6e-54	predicted protein [Populus trichocarpa] >gi|222867877|gb|EEF05008.1| predicted protein [Populus trichocarpa]	sp|O24160|TGA21_TOBAC	2e-34	TGACG-sequence-specific DNA-binding protein TGA-2.1 OS=Nicotiana tabacum GN=TGA21 PE=1 SV=1	K14431	5e-55	pop:POPTR_825048	transcription factor TGA	-	-	-
CL1160.Contig2_All	1056	gi|224139726|ref|XP_002323247.1|	5e-54	predicted protein [Populus trichocarpa] >gi|222867877|gb|EEF05008.1| predicted protein [Populus trichocarpa]	gi|224139726|ref|XP_002323247.1|	5e-54	predicted protein [Populus trichocarpa] >gi|222867877|gb|EEF05008.1| predicted protein [Populus trichocarpa]	sp|O24160|TGA21_TOBAC	2e-34	TGACG-sequence-specific DNA-binding protein TGA-2.1 OS=Nicotiana tabacum GN=TGA21 PE=1 SV=1	K14431	4e-55	pop:POPTR_825048	transcription factor TGA	-	-	-
CL1161.Contig1_All	514	AT2G26260.2	4e-20	| Symbols: AT3BETAHSD/D2, 3BETAHSD/D2 | 3beta-hydroxysteroid-dehydrogenase/decarboxylase isoform 2 | chr2:11178586-11182872 FORWARD LENGTH=473	gi|255550225|ref|XP_002516163.1|	6e-30	NAD dependent epimerase/dehydratase, putative [Ricinus communis] >gi|223544649|gb|EEF46165.1| NAD dependent epimerase/dehydratase, putative [Ricinus communis]	sp|Q67ZE1|HSDD2_ARATH	2e-23	3beta-hydroxysteroid-dehydrogenase/decarboxylase isoform 2 OS=Arabidopsis thaliana GN=3BETAHSD/D2 PE=2 SV=2	K07748	6e-31	rcu:RCOM_0707880	sterol-4alpha-carboxylate 3-dehydrogenase (decarboxylating) [EC:1.1.1.170]	GO:0019745//pentacyclic triterpenoid biosynthetic process;GO:0016126//sterol biosynthetic process;GO:0055114//oxidation-reduction process	GO:0003854//3-beta-hydroxy-delta5-steroid dehydrogenase activity;GO:0047012//sterol-4-alpha-carboxylate 3-dehydrogenase (decarboxylating) activity;GO:0000166//nucleotide binding	GO:0016020//membrane;GO:0005783//endoplasmic reticulum
CL1161.Contig2_All	535	AT2G26260.2	5e-20	| Symbols: AT3BETAHSD/D2, 3BETAHSD/D2 | 3beta-hydroxysteroid-dehydrogenase/decarboxylase isoform 2 | chr2:11178586-11182872 FORWARD LENGTH=473	gi|255550225|ref|XP_002516163.1|	7e-30	NAD dependent epimerase/dehydratase, putative [Ricinus communis] >gi|223544649|gb|EEF46165.1| NAD dependent epimerase/dehydratase, putative [Ricinus communis]	sp|Q67ZE1|HSDD2_ARATH	2e-23	3beta-hydroxysteroid-dehydrogenase/decarboxylase isoform 2 OS=Arabidopsis thaliana GN=3BETAHSD/D2 PE=2 SV=2	K07748	7e-31	rcu:RCOM_0707880	sterol-4alpha-carboxylate 3-dehydrogenase (decarboxylating) [EC:1.1.1.170]	GO:0019745//pentacyclic triterpenoid biosynthetic process;GO:0016126//sterol biosynthetic process;GO:0055114//oxidation-reduction process	GO:0003854//3-beta-hydroxy-delta5-steroid dehydrogenase activity;GO:0047012//sterol-4-alpha-carboxylate 3-dehydrogenase (decarboxylating) activity;GO:0000166//nucleotide binding	GO:0016020//membrane;GO:0005783//endoplasmic reticulum
CL1162.Contig1_All	2830	AT2G16940.1	2e-158	| Symbols: | Splicing factor, CC1-like | chr2:7342869-7347052 REVERSE LENGTH=561	gi|359475014|ref|XP_002279887.2|	0	PREDICTED: RNA-binding protein rsd1-like [Vitis vinifera]	sp|P49313|ROC1_NICPL	1e-15	30 kDa ribonucleoprotein, chloroplastic OS=Nicotiana plumbaginifolia PE=2 SV=1	K13091	0	vvi:100253813	RNA-binding protein 39	GO:0000398//mRNA splicing, via spliceosome	GO:0003723//RNA binding;GO:0000166//nucleotide binding	GO:0005634//nucleus;GO:0005829//cytosol
CL1162.Contig2_All	2181	AT5G09880.1	6e-171	| Symbols: | Splicing factor, CC1-like | chr5:3081646-3085179 REVERSE LENGTH=527	gi|462408677|gb|EMJ14011.1|	1e-08	hypothetical protein PRUPE_ppa002854mg [Prunus persica]	sp|Q9ZR40|U2A2B_NICPL	4e-36	Splicing factor U2af large subunit B OS=Nicotiana plumbaginifolia GN=U2AF65B PE=2 SV=1	K13091	0	vvi:100243992	RNA-binding protein 39	-	GO:0003676//nucleic acid binding	GO:0005634//nucleus
CL1162.Contig3_All	1873	AT2G16940.1	2e-162	| Symbols: | Splicing factor, CC1-like | chr2:7342869-7347052 REVERSE LENGTH=561	gi|297744588|emb|CBI37850.3|	0	unnamed protein product [Vitis vinifera]	sp|P49313|ROC1_NICPL	3e-16	30 kDa ribonucleoprotein, chloroplastic OS=Nicotiana plumbaginifolia PE=2 SV=1	K13091	0	vvi:100253813	RNA-binding protein 39	GO:0000398//mRNA splicing, via spliceosome	GO:0003723//RNA binding;GO:0000166//nucleotide binding	GO:0005634//nucleus;GO:0005829//cytosol
CL1162.Contig4_All	2384	AT2G16940.1	4e-160	| Symbols: | Splicing factor, CC1-like | chr2:7342869-7347052 REVERSE LENGTH=561	gi|359475014|ref|XP_002279887.2|	0	PREDICTED: RNA-binding protein rsd1-like [Vitis vinifera]	sp|P49313|ROC1_NICPL	8e-16	30 kDa ribonucleoprotein, chloroplastic OS=Nicotiana plumbaginifolia PE=2 SV=1	K13091	0	vvi:100253813	RNA-binding protein 39	GO:0000398//mRNA splicing, via spliceosome	GO:0003723//RNA binding;GO:0000166//nucleotide binding	GO:0005634//nucleus;GO:0005829//cytosol
CL1162.Contig5_All	2242	AT2G16940.1	9e-161	| Symbols: | Splicing factor, CC1-like | chr2:7342869-7347052 REVERSE LENGTH=561	gi|297744588|emb|CBI37850.3|	0	unnamed protein product [Vitis vinifera]	sp|P49313|ROC1_NICPL	8e-16	30 kDa ribonucleoprotein, chloroplastic OS=Nicotiana plumbaginifolia PE=2 SV=1	K13091	0	vvi:100253813	RNA-binding protein 39	GO:0000398//mRNA splicing, via spliceosome	GO:0003723//RNA binding;GO:0000166//nucleotide binding	GO:0005634//nucleus;GO:0005829//cytosol
CL1162.Contig6_All	2747	AT2G16940.1	1e-158	| Symbols: | Splicing factor, CC1-like | chr2:7342869-7347052 REVERSE LENGTH=561	gi|359475014|ref|XP_002279887.2|	0	PREDICTED: RNA-binding protein rsd1-like [Vitis vinifera]	sp|P49313|ROC1_NICPL	1e-15	30 kDa ribonucleoprotein, chloroplastic OS=Nicotiana plumbaginifolia PE=2 SV=1	K13091	0	vvi:100253813	RNA-binding protein 39	GO:0000398//mRNA splicing, via spliceosome	GO:0003723//RNA binding;GO:0000166//nucleotide binding	GO:0005634//nucleus;GO:0005829//cytosol
CL1163.Contig1_All	1592	AT2G31240.1	3e-51	| Symbols: | Tetratricopeptide repeat (TPR)-like superfamily protein | chr2:13317570-13319518 REVERSE LENGTH=617	gi|356548051|ref|XP_003542417.1|	2e-49	PREDICTED: nephrocystin-3-like [Glycine max]	--	--	--	--	--	--	--	GO:0034976//response to endoplasmic reticulum stress;GO:0006457//protein folding;GO:0009220//pyrimidine ribonucleotide biosynthetic process;GO:0009408//response to heat;GO:0009644//response to high light intensity;GO:0042542//response to hydrogen peroxide	-	GO:0043231//intracellular membrane-bounded organelle;GO:0044444//cytoplasmic part
CL1164.Contig2_All	2276	AT2G17580.1	4e-142	| Symbols: | Polynucleotide adenylyltransferase family protein | chr2:7646507-7650066 FORWARD LENGTH=757	gi|255561389|ref|XP_002521705.1|	0	poly(A) polymerase, putative [Ricinus communis] >gi|223539096|gb|EEF40692.1| poly(A) polymerase, putative [Ricinus communis]	--	--	--	K00974	5e-07	cme:CML128C	tRNA nucleotidyltransferase (CCA-adding enzyme) [EC:2.7.7.72 3.1.3.- 3.1.4.-]	-	GO:0016779//nucleotidyltransferase activity	GO:0009507//chloroplast
CL1165.Contig1_All	1356	--	--	--	--	--	--	--	--	--	--	--	--	--	-	-	-
CL1166.Contig1_All	1740	AT1G13570.1	8e-82	| Symbols: | F-box/RNI-like superfamily protein | chr1:4642528-4643930 REVERSE LENGTH=416	gi|147855627|emb|CAN79162.1|	3e-120	hypothetical protein VITISV_019244 [Vitis vinifera]	sp|Q9FZ70|FDL1_ARATH	1e-71	F-box/FBD/LRR-repeat protein At1g13570 OS=Arabidopsis thaliana GN=At1g13570 PE=2 SV=1	--	--	--	--	-	-	-
CL1166.Contig2_All	1669	AT1G13570.1	5e-80	| Symbols: | F-box/RNI-like superfamily protein | chr1:4642528-4643930 REVERSE LENGTH=416	gi|147855627|emb|CAN79162.1|	1e-118	hypothetical protein VITISV_019244 [Vitis vinifera]	sp|Q9FZ70|FDL1_ARATH	4e-70	F-box/FBD/LRR-repeat protein At1g13570 OS=Arabidopsis thaliana GN=At1g13570 PE=2 SV=1	--	--	--	--	-	-	-
CL1166.Contig3_All	1882	AT1G13570.1	3e-81	| Symbols: | F-box/RNI-like superfamily protein | chr1:4642528-4643930 REVERSE LENGTH=416	gi|147855627|emb|CAN79162.1|	4e-120	hypothetical protein VITISV_019244 [Vitis vinifera]	sp|Q9FZ70|FDL1_ARATH	1e-71	F-box/FBD/LRR-repeat protein At1g13570 OS=Arabidopsis thaliana GN=At1g13570 PE=2 SV=1	--	--	--	--	-	-	-
CL1166.Contig4_All	1772	AT1G13570.1	2e-80	| Symbols: | F-box/RNI-like superfamily protein | chr1:4642528-4643930 REVERSE LENGTH=416	gi|147855627|emb|CAN79162.1|	9e-119	hypothetical protein VITISV_019244 [Vitis vinifera]	sp|Q9FZ70|FDL1_ARATH	1e-70	F-box/FBD/LRR-repeat protein At1g13570 OS=Arabidopsis thaliana GN=At1g13570 PE=2 SV=1	--	--	--	--	-	-	-
CL1167.Contig1_All	896	AT2G21660.2	7e-06	| Symbols: ATGRP7, CCR2 | cold, circadian rhythm, and rna binding 2 | chr2:9265477-9266316 REVERSE LENGTH=159	gi|171451986|dbj|BAG15857.1|	4e-06	glycine-rich protein [Bruguiera gymnorhiza]	sp|Q99069|GRP1_SORBI	5e-06	Glycine-rich RNA-binding protein 1 (Fragment) OS=Sorghum bicolor GN=GRP1 PE=2 SV=1	--	--	--	--	-	-	-
CL1167.Contig2_All	853	--	--	--	--	--	--	--	--	--	--	--	--	--	-	-	-
CL1167.Contig3_All	1032	AT2G21660.2	2e-06	| Symbols: ATGRP7, CCR2 | cold, circadian rhythm, and rna binding 2 | chr2:9265477-9266316 REVERSE LENGTH=159	gi|34851124|gb|AAL13082.1|	5e-06	putative glycine-rich RNA-binding protein [Prunus avium]	sp|Q99069|GRP1_SORBI	1e-06	Glycine-rich RNA-binding protein 1 (Fragment) OS=Sorghum bicolor GN=GRP1 PE=2 SV=1	K13195	8e-06	pop:POPTR_712972	cold-inducible RNA-binding protein	-	-	-
CL1168.Contig1_All	515	--	--	--	--	--	--	--	--	--	--	--	--	--	-	-	-
CL1168.Contig2_All	1032	--	--	--	--	--	--	--	--	--	--	--	--	--	-	-	-
CL1168.Contig3_All	251	--	--	--	--	--	--	--	--	--	--	--	--	--	-	-	-
CL1169.Contig1_All	1736	AT5G63640.1	1e-125	| Symbols: | ENTH/VHS/GAT family protein | chr5:25478935-25481221 FORWARD LENGTH=447	gi|296082660|emb|CBI21665.3|	3e-158	unnamed protein product [Vitis vinifera]	--	--	--	--	--	--	--	GO:0006891//intra-Golgi vesicle-mediated transport;GO:0016310//phosphorylation;GO:0006886//intracellular protein transport	GO:0016301//kinase activity;GO:0008565//protein transporter activity	GO:0005795//Golgi stack;GO:0005886//plasma membrane;GO:0005634//nucleus
CL1169.Contig2_All	1567	AT5G63640.1	1e-106	| Symbols: | ENTH/VHS/GAT family protein | chr5:25478935-25481221 FORWARD LENGTH=447	gi|296082660|emb|CBI21665.3|	6e-142	unnamed protein product [Vitis vinifera]	--	--	--	--	--	--	--	GO:0016310//phosphorylation;GO:0006886//intracellular protein transport	GO:0016301//kinase activity	GO:0005886//plasma membrane;GO:0043231//intracellular membrane-bounded organelle
CL1169.Contig3_All	1837	AT5G63640.1	3e-125	| Symbols: | ENTH/VHS/GAT family protein | chr5:25478935-25481221 FORWARD LENGTH=447	gi|296082660|emb|CBI21665.3|	3e-158	unnamed protein product [Vitis vinifera]	--	--	--	--	--	--	--	GO:0006891//intra-Golgi vesicle-mediated transport;GO:0016310//phosphorylation;GO:0006886//intracellular protein transport	GO:0016301//kinase activity;GO:0008565//protein transporter activity	GO:0005795//Golgi stack;GO:0005886//plasma membrane;GO:0005634//nucleus
CL117.Contig1_All	1346	--	--	--	--	--	--	--	--	--	--	--	--	--	-	-	-
CL117.Contig2_All	794	--	--	--	--	--	--	--	--	--	--	--	--	--	-	-	-
CL1170.Contig1_All	708	gi|255545250|ref|XP_002513686.1|	2e-21	conserved hypothetical protein [Ricinus communis] >gi|223547594|gb|EEF49089.1| conserved hypothetical protein [Ricinus communis]	gi|255545250|ref|XP_002513686.1|	2e-21	conserved hypothetical protein [Ricinus communis] >gi|223547594|gb|EEF49089.1| conserved hypothetical protein [Ricinus communis]	--	--	--	--	--	--	--	-	-	-
CL1170.Contig2_All	535	gi|255545250|ref|XP_002513686.1|	1e-21	conserved hypothetical protein [Ricinus communis] >gi|223547594|gb|EEF49089.1| conserved hypothetical protein [Ricinus communis]	gi|255545250|ref|XP_002513686.1|	1e-21	conserved hypothetical protein [Ricinus communis] >gi|223547594|gb|EEF49089.1| conserved hypothetical protein [Ricinus communis]	--	--	--	--	--	--	--	-	-	-
CL1170.Contig3_All	569	gi|255545250|ref|XP_002513686.1|	1e-21	conserved hypothetical protein [Ricinus communis] >gi|223547594|gb|EEF49089.1| conserved hypothetical protein [Ricinus communis]	gi|255545250|ref|XP_002513686.1|	1e-21	conserved hypothetical protein [Ricinus communis] >gi|223547594|gb|EEF49089.1| conserved hypothetical protein [Ricinus communis]	--	--	--	--	--	--	--	-	-	-
CL1171.Contig1_All	492	--	--	--	--	--	--	--	--	--	--	--	--	--	-	-	-
CL1171.Contig2_All	518	--	--	--	--	--	--	--	--	--	--	--	--	--	-	-	-
CL1172.Contig1_All	1735	AT3G24740.2	2e-108	| Symbols: | Protein of unknown function (DUF1644) | chr3:9032397-9033461 FORWARD LENGTH=354	gi|255560205|ref|XP_002521120.1|	1e-102	conserved hypothetical protein [Ricinus communis] >gi|223539689|gb|EEF41271.1| conserved hypothetical protein [Ricinus communis]	--	--	--	--	--	--	--	GO:0000956//nuclear-transcribed mRNA catabolic process	-	-
CL1172.Contig2_All	2351	AT3G24740.2	8e-107	| Symbols: | Protein of unknown function (DUF1644) | chr3:9032397-9033461 FORWARD LENGTH=354	gi|255560205|ref|XP_002521120.1|	1e-102	conserved hypothetical protein [Ricinus communis] >gi|223539689|gb|EEF41271.1| conserved hypothetical protein [Ricinus communis]	--	--	--	--	--	--	--	GO:0000956//nuclear-transcribed mRNA catabolic process	-	-
CL1172.Contig3_All	1758	AT3G24740.2	5e-110	| Symbols: | Protein of unknown function (DUF1644) | chr3:9032397-9033461 FORWARD LENGTH=354	gi|255560205|ref|XP_002521120.1|	4e-102	conserved hypothetical protein [Ricinus communis] >gi|223539689|gb|EEF41271.1| conserved hypothetical protein [Ricinus communis]	--	--	--	--	--	--	--	GO:0000956//nuclear-transcribed mRNA catabolic process	-	-
CL1172.Contig4_All	2312	AT3G24740.2	6e-108	| Symbols: | Protein of unknown function (DUF1644) | chr3:9032397-9033461 FORWARD LENGTH=354	gi|255560205|ref|XP_002521120.1|	6e-102	conserved hypothetical protein [Ricinus communis] >gi|223539689|gb|EEF41271.1| conserved hypothetical protein [Ricinus communis]	--	--	--	--	--	--	--	GO:0000956//nuclear-transcribed mRNA catabolic process	-	-
CL1173.Contig1_All	2131	AT1G34320.1	2e-138	| Symbols: | Protein of unknown function (DUF668) | chr1:12520713-12524046 FORWARD LENGTH=657	gi|297735822|emb|CBI18542.3|	5e-39	unnamed protein product [Vitis vinifera]	--	--	--	--	--	--	--	-	-	GO:0005886//plasma membrane;GO:0009507//chloroplast
CL1173.Contig2_All	1841	AT1G34320.1	0	| Symbols: | Protein of unknown function (DUF668) | chr1:12520713-12524046 FORWARD LENGTH=657	gi|297735822|emb|CBI18542.3|	0	unnamed protein product [Vitis vinifera]	--	--	--	--	--	--	--	-	-	GO:0005886//plasma membrane;GO:0009507//chloroplast
CL1174.Contig1_All	432	AT5G61770.1	3e-18	| Symbols: PPAN | PETER PAN-like protein | chr5:24815888-24817495 FORWARD LENGTH=345	gi|449469080|ref|XP_004152249.1|	1e-19	PREDICTED: peter Pan-like protein-like [Cucumis sativus]	sp|Q9ASU7|PPAN_ARATH	4e-16	Peter Pan-like protein OS=Arabidopsis thaliana GN=PPAN PE=1 SV=1	K14859	3e-20	pop:POPTR_899693	ribosome biogenesis protein SSF1/2	-	-	-
CL1174.Contig2_All	363	AT5G61770.1	1e-20	| Symbols: PPAN | PETER PAN-like protein | chr5:24815888-24817495 FORWARD LENGTH=345	gi|449469080|ref|XP_004152249.1|	1e-21	PREDICTED: peter Pan-like protein-like [Cucumis sativus]	sp|Q9ASU7|PPAN_ARATH	7e-18	Peter Pan-like protein OS=Arabidopsis thaliana GN=PPAN PE=1 SV=1	K14859	1e-20	vvi:100252111	ribosome biogenesis protein SSF1/2	-	-	GO:0005634//nucleus
CL1174.Contig3_All	405	AT5G61770.1	2e-20	| Symbols: PPAN | PETER PAN-like protein | chr5:24815888-24817495 FORWARD LENGTH=345	gi|449469080|ref|XP_004152249.1|	1e-21	PREDICTED: peter Pan-like protein-like [Cucumis sativus]	sp|Q9ASU7|PPAN_ARATH	9e-18	Peter Pan-like protein OS=Arabidopsis thaliana GN=PPAN PE=1 SV=1	K14859	2e-20	vvi:100252111	ribosome biogenesis protein SSF1/2	-	-	GO:0005634//nucleus
CL1174.Contig4_All	390	AT5G61770.1	2e-18	| Symbols: PPAN | PETER PAN-like protein | chr5:24815888-24817495 FORWARD LENGTH=345	gi|449469080|ref|XP_004152249.1|	1e-19	PREDICTED: peter Pan-like protein-like [Cucumis sativus]	sp|Q9ASU7|PPAN_ARATH	3e-16	Peter Pan-like protein OS=Arabidopsis thaliana GN=PPAN PE=1 SV=1	K14859	2e-20	pop:POPTR_899693	ribosome biogenesis protein SSF1/2	-	-	-
CL1174.Contig5_All	364	AT5G61770.1	1e-20	| Symbols: PPAN | PETER PAN-like protein | chr5:24815888-24817495 FORWARD LENGTH=345	gi|449469080|ref|XP_004152249.1|	1e-21	PREDICTED: peter Pan-like protein-like [Cucumis sativus]	sp|Q9ASU7|PPAN_ARATH	7e-18	Peter Pan-like protein OS=Arabidopsis thaliana GN=PPAN PE=1 SV=1	K14859	1e-20	vvi:100252111	ribosome biogenesis protein SSF1/2	-	-	GO:0005634//nucleus
CL1174.Contig6_All	390	AT5G61770.1	2e-18	| Symbols: PPAN | PETER PAN-like protein | chr5:24815888-24817495 FORWARD LENGTH=345	gi|449469080|ref|XP_004152249.1|	1e-19	PREDICTED: peter Pan-like protein-like [Cucumis sativus]	sp|Q9ASU7|PPAN_ARATH	3e-16	Peter Pan-like protein OS=Arabidopsis thaliana GN=PPAN PE=1 SV=1	K14859	2e-20	pop:POPTR_899693	ribosome biogenesis protein SSF1/2	-	-	-
CL1175.Contig1_All	1281	AT5G17770.1	5e-146	| Symbols: ATCBR, CBR1, CBR | NADH:cytochrome B5 reductase 1 | chr5:5864543-5866495 REVERSE LENGTH=281	gi|225439170|ref|XP_002274424.1|	6e-140	PREDICTED: NADH-cytochrome b5 reductase 1 [Vitis vinifera] >gi|296085882|emb|CBI31206.3| unnamed protein product [Vitis vinifera]	sp|Q9ZNT1|NB5R1_ARATH	6e-126	NADH--cytochrome b5 reductase 1 OS=Arabidopsis thaliana GN=CBR1 PE=1 SV=1	K00326	5e-141	vvi:100263819	cytochrome-b5 reductase [EC:1.6.2.2]	GO:0022900//electron transport chain	GO:0004128//cytochrome-b5 reductase activity	GO:0009505//plant-type cell wall;GO:0005783//endoplasmic reticulum;GO:0005886//plasma membrane
CL1175.Contig2_All	854	AT5G17770.1	1e-57	| Symbols: ATCBR, CBR1, CBR | NADH:cytochrome B5 reductase 1 | chr5:5864543-5866495 REVERSE LENGTH=281	gi|225439170|ref|XP_002274424.1|	1e-64	PREDICTED: NADH-cytochrome b5 reductase 1 [Vitis vinifera] >gi|296085882|emb|CBI31206.3| unnamed protein product [Vitis vinifera]	sp|Q9ZNT1|NB5R1_ARATH	9e-53	NADH--cytochrome b5 reductase 1 OS=Arabidopsis thaliana GN=CBR1 PE=1 SV=1	K00326	1e-65	vvi:100263819	cytochrome-b5 reductase [EC:1.6.2.2]	GO:0022900//electron transport chain	GO:0004128//cytochrome-b5 reductase activity	GO:0009505//plant-type cell wall;GO:0005783//endoplasmic reticulum;GO:0005886//plasma membrane
CL1175.Contig3_All	938	AT5G17770.1	1e-45	| Symbols: ATCBR, CBR1, CBR | NADH:cytochrome B5 reductase 1 | chr5:5864543-5866495 REVERSE LENGTH=281	gi|225439170|ref|XP_002274424.1|	1e-61	PREDICTED: NADH-cytochrome b5 reductase 1 [Vitis vinifera] >gi|296085882|emb|CBI31206.3| unnamed protein product [Vitis vinifera]	sp|Q9ZNT1|NB5R1_ARATH	7e-50	NADH--cytochrome b5 reductase 1 OS=Arabidopsis thaliana GN=CBR1 PE=1 SV=1	K00326	1e-62	vvi:100263819	cytochrome-b5 reductase [EC:1.6.2.2]	GO:0022900//electron transport chain	GO:0004128//cytochrome-b5 reductase activity	GO:0009505//plant-type cell wall;GO:0005783//endoplasmic reticulum;GO:0005886//plasma membrane
CL1176.Contig1_All	1344	--	--	--	--	--	--	--	--	--	--	--	--	--	-	-	-
CL1177.Contig1_All	3991	AT1G15240.2	0	| Symbols: | Phox-associated domain;Phox-like;Sorting nexin, C-terminal | chr1:5243799-5248604 FORWARD LENGTH=1020	gi|297743269|emb|CBI36136.3|	0	unnamed protein product [Vitis vinifera]	--	--	--	--	--	--	--	GO:0007165//signal transduction	-	-
CL1177.Contig2_All	4207	AT1G15240.3	0	| Symbols: | Phox-associated domain;Phox-like;Sorting nexin, C-terminal | chr1:5243799-5248498 FORWARD LENGTH=1012	gi|297743269|emb|CBI36136.3|	1e-95	unnamed protein product [Vitis vinifera]	--	--	--	--	--	--	--	GO:0007165//signal transduction	-	-
CL1177.Contig3_All	2788	AT1G15240.3	0	| Symbols: | Phox-associated domain;Phox-like;Sorting nexin, C-terminal | chr1:5243799-5248498 FORWARD LENGTH=1012	gi|297743269|emb|CBI36136.3|	0	unnamed protein product [Vitis vinifera]	--	--	--	--	--	--	--	GO:0035556//intracellular signal transduction	GO:0035091//phosphatidylinositol binding	GO:0005634//nucleus
CL1178.Contig1_All	206	--	--	--	--	--	--	--	--	--	--	--	--	--	-	-	-
CL1178.Contig2_All	309	--	--	--	--	--	--	--	--	--	--	--	--	--	-	-	-
CL1179.Contig1_All	1394	AT5G60590.2	5e-109	| Symbols: | DHBP synthase RibB-like alpha/beta domain | chr5:24357066-24358443 FORWARD LENGTH=288	gi|462401307|gb|EMJ06864.1|	6e-106	hypothetical protein PRUPE_ppa009466mg [Prunus persica]	sp|F4JEP5|MSH5_ARATH	6e-07	DNA mismatch repair protein MSH5 OS=Arabidopsis thaliana GN=MSH5 PE=2 SV=1	K07566	2e-15	cre:CHLREDRAFT_107483	tRNA threonylcarbamoyladenosine biosynthesis protein	-	GO:0003725//double-stranded RNA binding	GO:0005739//mitochondrion
CL1179.Contig2_All	1451	AT5G60590.2	1e-108	| Symbols: | DHBP synthase RibB-like alpha/beta domain | chr5:24357066-24358443 FORWARD LENGTH=288	gi|462401307|gb|EMJ06864.1|	7e-106	hypothetical protein PRUPE_ppa009466mg [Prunus persica]	sp|F4JEP5|MSH5_ARATH	3e-06	DNA mismatch repair protein MSH5 OS=Arabidopsis thaliana GN=MSH5 PE=2 SV=1	K07566	2e-15	cre:CHLREDRAFT_107483	tRNA threonylcarbamoyladenosine biosynthesis protein	-	GO:0003725//double-stranded RNA binding	GO:0005739//mitochondrion
CL1179.Contig3_All	1343	AT5G60590.2	1e-107	| Symbols: | DHBP synthase RibB-like alpha/beta domain | chr5:24357066-24358443 FORWARD LENGTH=288	gi|462401307|gb|EMJ06864.1|	5e-103	hypothetical protein PRUPE_ppa009466mg [Prunus persica]	sp|F4JEP5|MSH5_ARATH	2e-06	DNA mismatch repair protein MSH5 OS=Arabidopsis thaliana GN=MSH5 PE=2 SV=1	K07566	2e-15	cre:CHLREDRAFT_107483	tRNA threonylcarbamoyladenosine biosynthesis protein	-	GO:0003725//double-stranded RNA binding	GO:0005739//mitochondrion
CL1179.Contig4_All	1374	AT5G60590.2	1e-107	| Symbols: | DHBP synthase RibB-like alpha/beta domain | chr5:24357066-24358443 FORWARD LENGTH=288	gi|462401307|gb|EMJ06864.1|	8e-104	hypothetical protein PRUPE_ppa009466mg [Prunus persica]	sp|F4JEP5|MSH5_ARATH	2e-06	DNA mismatch repair protein MSH5 OS=Arabidopsis thaliana GN=MSH5 PE=2 SV=1	K07566	9e-16	cre:CHLREDRAFT_107483	tRNA threonylcarbamoyladenosine biosynthesis protein	-	GO:0003725//double-stranded RNA binding	GO:0005739//mitochondrion
CL118.Contig1_All	1238	gi|57118009|gb|AAW34136.1|	8e-08	cysteine protease gp3a [Zingiber officinale]	gi|57118009|gb|AAW34136.1|	8e-08	cysteine protease gp3a [Zingiber officinale]	sp|P00785|ACTN_ACTCH	7e-07	Actinidain OS=Actinidia chinensis PE=1 SV=4	K01376	4e-06	ath:AT3G49340	[EC:3.4.22.-]	-	-	-
CL118.Contig2_All	1591	gi|57118009|gb|AAW34136.1|	1e-07	cysteine protease gp3a [Zingiber officinale]	gi|57118009|gb|AAW34136.1|	1e-07	cysteine protease gp3a [Zingiber officinale]	sp|P00785|ACTN_ACTCH	9e-07	Actinidain OS=Actinidia chinensis PE=1 SV=4	K01376	5e-06	ath:AT3G49340	[EC:3.4.22.-]	-	-	-
CL118.Contig3_All	356	AT5G60360.2	8e-11	| Symbols: AALP, ALP | aleurain-like protease | chr5:24280044-24282152 FORWARD LENGTH=357	gi|356530431|ref|XP_003533785.1|	1e-08	PREDICTED: cysteine proteinase [Glycine max]	sp|Q8H166|ALEU_ARATH	9e-10	Thiol protease aleurain OS=Arabidopsis thaliana GN=ALEU PE=1 SV=2	K01366	1e-09	sbi:SORBI_02g025920	cathepsin H [EC:3.4.22.16]	GO:0010035//response to inorganic substance;GO:0009056//catabolic process;GO:0044763;GO:0044765;GO:0006508//proteolysis;GO:1901700;GO:0006970//response to osmotic stress;GO:0007568//aging;GO:0009723//response to ethylene stimulus;GO:0044237//cellular metabolic process	GO:0008234//cysteine-type peptidase activity	GO:0005773//vacuole
CL118.Contig4_All	688	--	--	--	--	--	--	--	--	--	--	--	--	--	-	-	-
CL118.Contig5_All	599	--	--	--	--	--	--	--	--	--	--	--	--	--	-	-	-
CL1180.Contig1_All	1272	--	--	--	--	--	--	--	--	--	--	--	--	--	-	-	-
CL1180.Contig2_All	269	--	--	--	--	--	--	--	--	--	--	--	--	--	-	-	-
CL1180.Contig3_All	1644	--	--	--	--	--	--	--	--	--	--	--	--	--	-	-	-
CL1180.Contig4_All	980	--	--	--	--	--	--	--	--	--	--	--	--	--	-	-	-
CL1180.Contig5_All	1041	--	--	--	--	--	--	--	--	--	--	--	--	--	-	-	-
CL1181.Contig1_All	1814	AT3G11220.1	3e-126	| Symbols: ELO1 | Paxneb protein-related | chr3:3513830-3515990 REVERSE LENGTH=355	gi|224112513|ref|XP_002316217.1|	2e-145	predicted protein [Populus trichocarpa] >gi|222865257|gb|EEF02388.1| predicted protein [Populus trichocarpa]	sp|Q9C778|ELP4_ARATH	2e-119	Elongator complex protein 4 OS=Arabidopsis thaliana GN=ELP4 PE=1 SV=1	K11375	2e-146	pop:POPTR_567278	elongator complex protein 4	GO:0006979//response to oxidative stress;GO:0006357//regulation of transcription from RNA polymerase II promoter;GO:0010928//regulation of auxin mediated signaling pathway;GO:0035265//organ growth;GO:2000024//regulation of leaf development;GO:0031538//negative regulation of anthocyanin metabolic process;GO:0071329//cellular response to sucrose stimulus;GO:0009737//response to abscisic acid stimul…	GO:0005515//protein binding	GO:0033588//Elongator holoenzyme complex
CL1181.Contig2_All	983	AT3G11220.1	3e-40	| Symbols: ELO1 | Paxneb protein-related | chr3:3513830-3515990 REVERSE LENGTH=355	gi|224112513|ref|XP_002316217.1|	1e-56	predicted protein [Populus trichocarpa] >gi|222865257|gb|EEF02388.1| predicted protein [Populus trichocarpa]	sp|Q9C778|ELP4_ARATH	4e-42	Elongator complex protein 4 OS=Arabidopsis thaliana GN=ELP4 PE=1 SV=1	K11375	1e-57	pop:POPTR_567278	elongator complex protein 4	GO:0006979//response to oxidative stress;GO:0006357//regulation of transcription from RNA polymerase II promoter;GO:0010928//regulation of auxin mediated signaling pathway;GO:0035265//organ growth;GO:2000024//regulation of leaf development;GO:0031538//negative regulation of anthocyanin metabolic process;GO:0071329//cellular response to sucrose stimulus;GO:0009737//response to abscisic acid stimul…	GO:0005515//protein binding	GO:0033588//Elongator holoenzyme complex
CL1181.Contig3_All	1881	AT3G11220.1	6e-126	| Symbols: ELO1 | Paxneb protein-related | chr3:3513830-3515990 REVERSE LENGTH=355	gi|224112513|ref|XP_002316217.1|	2e-145	predicted protein [Populus trichocarpa] >gi|222865257|gb|EEF02388.1| predicted protein [Populus trichocarpa]	sp|Q9C778|ELP4_ARATH	2e-119	Elongator complex protein 4 OS=Arabidopsis thaliana GN=ELP4 PE=1 SV=1	K11375	2e-146	pop:POPTR_567278	elongator complex protein 4	GO:0006979//response to oxidative stress;GO:0006357//regulation of transcription from RNA polymerase II promoter;GO:0010928//regulation of auxin mediated signaling pathway;GO:0035265//organ growth;GO:2000024//regulation of leaf development;GO:0031538//negative regulation of anthocyanin metabolic process;GO:0071329//cellular response to sucrose stimulus;GO:0009737//response to abscisic acid stimul…	GO:0005515//protein binding	GO:0033588//Elongator holoenzyme complex
CL1181.Contig4_All	1860	AT3G11220.1	5e-126	| Symbols: ELO1 | Paxneb protein-related | chr3:3513830-3515990 REVERSE LENGTH=355	gi|224112513|ref|XP_002316217.1|	2e-145	predicted protein [Populus trichocarpa] >gi|222865257|gb|EEF02388.1| predicted protein [Populus trichocarpa]	sp|Q9C778|ELP4_ARATH	2e-119	Elongator complex protein 4 OS=Arabidopsis thaliana GN=ELP4 PE=1 SV=1	K11375	2e-146	pop:POPTR_567278	elongator complex protein 4	GO:0006979//response to oxidative stress;GO:0006357//regulation of transcription from RNA polymerase II promoter;GO:0010928//regulation of auxin mediated signaling pathway;GO:0035265//organ growth;GO:2000024//regulation of leaf development;GO:0031538//negative regulation of anthocyanin metabolic process;GO:0071329//cellular response to sucrose stimulus;GO:0009737//response to abscisic acid stimul…	GO:0005515//protein binding	GO:0033588//Elongator holoenzyme complex
CL1182.Contig1_All	748	--	--	--	--	--	--	--	--	--	--	--	--	--	-	-	-
CL1182.Contig2_All	1241	--	--	--	--	--	--	--	--	--	--	--	--	--	-	-	-
CL1182.Contig3_All	580	--	--	--	--	--	--	--	--	--	--	--	--	--	-	-	-
CL1183.Contig1_All	289	--	--	--	--	--	--	--	--	--	--	--	--	--	-	-	-
CL1183.Contig2_All	268	--	--	--	--	--	--	--	--	--	--	--	--	--	-	-	-
CL1184.Contig1_All	986	AT3G17980.1	3e-89	| Symbols: | Calcium-dependent lipid-binding (CaLB domain) family protein | chr3:6152417-6153115 FORWARD LENGTH=177	gi|470127131|ref|XP_004299529.1|	4e-81	PREDICTED: probable ADP-ribosylation factor GTPase-activating protein AGD11-like [Fragaria vesca subsp. vesca]	sp|Q8L7A4|AGD11_ARATH	6e-35	Probable ADP-ribosylation factor GTPase-activating protein AGD11 OS=Arabidopsis thaliana GN=AGD11 PE=2 SV=1	--	--	--	--	-	-	-
CL1184.Contig2_All	217	--	--	--	--	--	--	--	--	--	--	--	--	--	-	-	-
CL1185.Contig1_All	1234	AT3G07760.2	9e-76	| Symbols: | Sterile alpha motif (SAM) domain-containing protein | chr3:2476723-2477947 FORWARD LENGTH=125	gi|462411297|gb|EMJ16346.1|	5e-66	hypothetical protein PRUPE_ppa013325mg [Prunus persica]	--	--	--	--	--	--	--	-	-	-
CL1185.Contig2_All	1023	AT3G07760.2	1e-76	| Symbols: | Sterile alpha motif (SAM) domain-containing protein | chr3:2476723-2477947 FORWARD LENGTH=125	gi|462411297|gb|EMJ16346.1|	4e-66	hypothetical protein PRUPE_ppa013325mg [Prunus persica]	--	--	--	--	--	--	--	-	-	-
CL1185.Contig3_All	980	AT3G07760.2	3e-46	| Symbols: | Sterile alpha motif (SAM) domain-containing protein | chr3:2476723-2477947 FORWARD LENGTH=125	gi|224131826|ref|XP_002321188.1|	6e-41	predicted protein [Populus trichocarpa] >gi|222861961|gb|EEE99503.1| predicted protein [Populus trichocarpa]	--	--	--	--	--	--	--	-	-	-
CL1185.Contig4_All	908	AT3G07760.2	3e-77	| Symbols: | Sterile alpha motif (SAM) domain-containing protein | chr3:2476723-2477947 FORWARD LENGTH=125	gi|462411297|gb|EMJ16346.1|	3e-66	hypothetical protein PRUPE_ppa013325mg [Prunus persica]	--	--	--	--	--	--	--	-	-	-
CL1185.Contig5_All	1120	AT3G07760.2	3e-76	| Symbols: | Sterile alpha motif (SAM) domain-containing protein | chr3:2476723-2477947 FORWARD LENGTH=125	gi|462411297|gb|EMJ16346.1|	5e-66	hypothetical protein PRUPE_ppa013325mg [Prunus persica]	--	--	--	--	--	--	--	-	-	-
CL1185.Contig6_All	1317	AT3G07760.2	2e-75	| Symbols: | Sterile alpha motif (SAM) domain-containing protein | chr3:2476723-2477947 FORWARD LENGTH=125	gi|462411297|gb|EMJ16346.1|	6e-66	hypothetical protein PRUPE_ppa013325mg [Prunus persica]	--	--	--	--	--	--	--	-	-	-
CL1185.Contig7_All	1528	AT3G07760.2	1e-74	| Symbols: | Sterile alpha motif (SAM) domain-containing protein | chr3:2476723-2477947 FORWARD LENGTH=125	gi|462411297|gb|EMJ16346.1|	7e-66	hypothetical protein PRUPE_ppa013325mg [Prunus persica]	--	--	--	--	--	--	--	-	-	-
CL1186.Contig1_All	1551	AT3G57150.1	1e-169	| Symbols: NAP57, AtNAP57, CBF5, AtCBF5 | homologue of NAP57 | chr3:21154255-21155952 REVERSE LENGTH=565	gi|225440338|ref|XP_002270073.1|	0	PREDICTED: H/ACA ribonucleoprotein complex subunit 4 [Vitis vinifera]	sp|Q9LD90|CBF5_ARATH	4e-168	H/ACA ribonucleoprotein complex subunit 4 OS=Arabidopsis thaliana GN=CBF5 PE=1 SV=1	K11131	0	vvi:100258019	H/ACA ribonucleoprotein complex subunit 4 [EC:5.4.99.-]	GO:0001510//RNA methylation;GO:0006396//RNA processing;GO:0006164//purine nucleotide biosynthetic process;GO:0001522//pseudouridine synthesis	GO:0003723//RNA binding;GO:0009982//pseudouridine synthase activity	GO:0005829//cytosol;GO:0005730//nucleolus;GO:0009506//plasmodesma
CL1187.Contig1_All	1608	--	--	--	--	--	--	--	--	--	--	--	--	--	-	-	-
CL1187.Contig2_All	1716	--	--	--	--	--	--	--	--	--	--	--	--	--	-	-	-
CL1187.Contig3_All	1531	--	--	--	--	--	--	--	--	--	--	--	--	--	-	-	-
CL1187.Contig4_All	1423	--	--	--	--	--	--	--	--	--	--	--	--	--	-	-	-
CL1187.Contig5_All	1477	--	--	--	--	--	--	--	--	--	--	--	--	--	-	-	-
CL1187.Contig6_All	1585	--	--	--	--	--	--	--	--	--	--	--	--	--	-	-	-
CL1188.Contig1_All	1922	AT2G40090.1	0	| Symbols: ATATH9, ATH9 | ABC2 homolog 9 | chr2:16737685-16740303 REVERSE LENGTH=538	gi|225448410|ref|XP_002270951.1|	0	PREDICTED: putative ABC1 protein At2g40090 isoform 1 [Vitis vinifera] >gi|297736618|emb|CBI25489.3| unnamed protein product [Vitis vinifera]	sp|Q9MA15|Y1796_ARATH	1e-24	Uncharacterized aarF domain-containing protein kinase At1g79600, chloroplastic OS=Arabidopsis thaliana GN=At1g79600 PE=1 SV=1	K08869	0	vvi:100265631	aarF domain-containing kinase	GO:0045454//cell redox homeostasis;GO:0006662//glycerol ether metabolic process;GO:0007154//cell communication	GO:0009055//electron carrier activity;GO:0015035//protein disulfide oxidoreductase activity;GO:0016772//transferase activity, transferring phosphorus-containing groups;GO:0005215//transporter activity	GO:0005886//plasma membrane;GO:0005634//nucleus;GO:0005829//cytosol;GO:0009536//plastid
CL1188.Contig2_All	967	AT2G40090.1	3e-80	| Symbols: ATATH9, ATH9 | ABC2 homolog 9 | chr2:16737685-16740303 REVERSE LENGTH=538	gi|356568396|ref|XP_003552397.1|	3e-84	PREDICTED: putative ABC1 protein At2g40090-like [Glycine max]	sp|O04212|Y2090_ARATH	2e-76	Putative ABC1 protein At2g40090 OS=Arabidopsis thaliana GN=At2g40090 PE=2 SV=2	K08869	8e-85	gmx:100796182	aarF domain-containing kinase	GO:0045454//cell redox homeostasis;GO:0006662//glycerol ether metabolic process;GO:0007154//cell communication	GO:0009055//electron carrier activity;GO:0015035//protein disulfide oxidoreductase activity;GO:0016772//transferase activity, transferring phosphorus-containing groups;GO:0005215//transporter activity	GO:0005886//plasma membrane;GO:0005634//nucleus;GO:0005829//cytosol;GO:0009536//plastid
CL1189.Contig1_All	806	gi|225428019|ref|XP_002277777.1|	2e-10	PREDICTED: uncharacterized protein LOC100250259 [Vitis vinifera]	gi|225428019|ref|XP_002277777.1|	2e-10	PREDICTED: uncharacterized protein LOC100250259 [Vitis vinifera]	--	--	--	K10736	2e-11	vvi:100250259	minichromosome maintenance protein 10	-	-	-
CL1189.Contig2_All	725	gi|225428019|ref|XP_002277777.1|	1e-10	PREDICTED: uncharacterized protein LOC100250259 [Vitis vinifera]	gi|225428019|ref|XP_002277777.1|	1e-10	PREDICTED: uncharacterized protein LOC100250259 [Vitis vinifera]	--	--	--	K10736	2e-11	vvi:100250259	minichromosome maintenance protein 10	-	-	-
CL1189.Contig3_All	1690	AT2G20980.1	1e-139	| Symbols: MCM10 | minichromosome maintenance 10 | chr2:9011654-9013856 REVERSE LENGTH=396	gi|225428019|ref|XP_002277777.1|	4e-158	PREDICTED: uncharacterized protein LOC100250259 [Vitis vinifera]	--	--	--	K10736	3e-159	vvi:100250259	minichromosome maintenance protein 10	GO:0006270//DNA replication initiation	-	GO:0005634//nucleus
CL1189.Contig4_All	1771	AT2G20980.1	2e-139	| Symbols: MCM10 | minichromosome maintenance 10 | chr2:9011654-9013856 REVERSE LENGTH=396	gi|225428019|ref|XP_002277777.1|	4e-158	PREDICTED: uncharacterized protein LOC100250259 [Vitis vinifera]	--	--	--	K10736	4e-159	vvi:100250259	minichromosome maintenance protein 10	GO:0006270//DNA replication initiation	-	GO:0005634//nucleus
CL119.Contig1_All	1079	--	--	--	--	--	--	--	--	--	--	--	--	--	-	-	-
CL119.Contig2_All	1081	--	--	--	--	--	--	--	--	--	--	--	--	--	-	-	-
CL119.Contig3_All	982	--	--	--	--	--	--	--	--	--	--	--	--	--	-	-	-
CL119.Contig4_All	905	--	--	--	--	--	--	--	--	--	--	--	--	--	-	-	-
CL119.Contig5_All	808	--	--	--	--	--	--	--	--	--	--	--	--	--	-	-	-
CL1190.Contig1_All	2000	AT2G03810.4	6e-31	| Symbols: | 18S pre-ribosomal assembly protein gar2-related | chr2:1162703-1164286 FORWARD LENGTH=439	gi|297738198|emb|CBI27399.3|	3e-106	unnamed protein product [Vitis vinifera]	--	--	--	--	--	--	--	-	-	-
CL1190.Contig2_All	2334	AT2G03810.4	1e-30	| Symbols: | 18S pre-ribosomal assembly protein gar2-related | chr2:1162703-1164286 FORWARD LENGTH=439	gi|297738198|emb|CBI27399.3|	4e-106	unnamed protein product [Vitis vinifera]	--	--	--	--	--	--	--	-	-	-
CL1190.Contig3_All	1921	AT2G03810.4	5e-31	| Symbols: | 18S pre-ribosomal assembly protein gar2-related | chr2:1162703-1164286 FORWARD LENGTH=439	gi|297738198|emb|CBI27399.3|	3e-106	unnamed protein product [Vitis vinifera]	--	--	--	--	--	--	--	-	-	-
CL1190.Contig4_All	2456	AT2G03810.4	1e-30	| Symbols: | 18S pre-ribosomal assembly protein gar2-related | chr2:1162703-1164286 FORWARD LENGTH=439	gi|297738198|emb|CBI27399.3|	1e-107	unnamed protein product [Vitis vinifera]	--	--	--	--	--	--	--	-	-	-
CL1190.Contig5_All	2359	AT2G03810.4	1e-30	| Symbols: | 18S pre-ribosomal assembly protein gar2-related | chr2:1162703-1164286 FORWARD LENGTH=439	gi|297738198|emb|CBI27399.3|	1e-107	unnamed protein product [Vitis vinifera]	--	--	--	--	--	--	--	-	-	-
CL1190.Contig6_All	2030	AT2G03810.4	6e-31	| Symbols: | 18S pre-ribosomal assembly protein gar2-related | chr2:1162703-1164286 FORWARD LENGTH=439	gi|297738198|emb|CBI27399.3|	8e-108	unnamed protein product [Vitis vinifera]	--	--	--	--	--	--	--	-	-	-
CL1190.Contig7_All	2124	AT2G03810.4	7e-31	| Symbols: | 18S pre-ribosomal assembly protein gar2-related | chr2:1162703-1164286 FORWARD LENGTH=439	gi|297738198|emb|CBI27399.3|	9e-108	unnamed protein product [Vitis vinifera]	--	--	--	--	--	--	--	-	-	-
CL1191.Contig1_All	1492	AT5G63050.1	1e-113	| Symbols: EMB2759 | embryo defective 2759 | chr5:25293109-25294799 FORWARD LENGTH=345	gi|225466700|ref|XP_002263464.1|	9e-127	PREDICTED: uncharacterized protein LOC100265372 [Vitis vinifera] >gi|297733749|emb|CBI14996.3| unnamed protein product [Vitis vinifera]	--	--	--	--	--	--	--	-	-	-
CL1191.Contig2_All	1732	AT5G63050.1	2e-112	| Symbols: EMB2759 | embryo defective 2759 | chr5:25293109-25294799 FORWARD LENGTH=345	gi|225466700|ref|XP_002263464.1|	1e-126	PREDICTED: uncharacterized protein LOC100265372 [Vitis vinifera] >gi|297733749|emb|CBI14996.3| unnamed protein product [Vitis vinifera]	--	--	--	--	--	--	--	-	-	-
CL1192.Contig1_All	275	--	--	--	--	--	--	--	--	--	--	--	--	--	-	-	-
CL1192.Contig2_All	464	--	--	--	--	--	--	--	--	--	--	--	--	--	-	-	-
CL1192.Contig3_All	454	--	--	--	--	--	--	--	--	--	--	--	--	--	-	-	-
CL1192.Contig4_All	256	--	--	--	--	--	--	--	--	--	--	--	--	--	-	-	-
CL1193.Contig1_All	1716	AT3G61490.3	0	| Symbols: | Pectin lyase-like superfamily protein | chr3:22758439-22760137 FORWARD LENGTH=476	gi|225426168|ref|XP_002278930.1|	0	PREDICTED: probable polygalacturonase [Vitis vinifera]	sp|A7PZL3|PGLR_VITVI	0	Probable polygalacturonase OS=Vitis vinifera GN=GSVIVT00026920001 PE=1 SV=1	K01184	3e-29	aly:ARALYDRAFT_326150	polygalacturonase [EC:3.2.1.15]	GO:0005975//carbohydrate metabolic process	GO:0004650//polygalacturonase activity	GO:0005576//extracellular region
CL1193.Contig2_All	1770	AT3G61490.3	0	| Symbols: | Pectin lyase-like superfamily protein | chr3:22758439-22760137 FORWARD LENGTH=476	gi|225426168|ref|XP_002278930.1|	0	PREDICTED: probable polygalacturonase [Vitis vinifera]	sp|A7PZL3|PGLR_VITVI	0	Probable polygalacturonase OS=Vitis vinifera GN=GSVIVT00026920001 PE=1 SV=1	K01184	3e-29	aly:ARALYDRAFT_326150	polygalacturonase [EC:3.2.1.15]	GO:0005975//carbohydrate metabolic process	GO:0004650//polygalacturonase activity	GO:0005576//extracellular region
CL1193.Contig3_All	1877	AT3G61490.3	0	| Symbols: | Pectin lyase-like superfamily protein | chr3:22758439-22760137 FORWARD LENGTH=476	gi|225426168|ref|XP_002278930.1|	0	PREDICTED: probable polygalacturonase [Vitis vinifera]	sp|A7PZL3|PGLR_VITVI	0	Probable polygalacturonase OS=Vitis vinifera GN=GSVIVT00026920001 PE=1 SV=1	K01184	3e-29	aly:ARALYDRAFT_326150	polygalacturonase [EC:3.2.1.15]	GO:0005975//carbohydrate metabolic process	GO:0004650//polygalacturonase activity	GO:0005576//extracellular region
CL1193.Contig4_All	3655	AT3G61490.3	0	| Symbols: | Pectin lyase-like superfamily protein | chr3:22758439-22760137 FORWARD LENGTH=476	gi|225426168|ref|XP_002278930.1|	0	PREDICTED: probable polygalacturonase [Vitis vinifera]	sp|A7PZL3|PGLR_VITVI	0	Probable polygalacturonase OS=Vitis vinifera GN=GSVIVT00026920001 PE=1 SV=1	K16052	1e-82	ppp:PHYPADRAFT_193835	MscS family membrane protein YnaI	GO:0005975//carbohydrate metabolic process	GO:0004650//polygalacturonase activity	GO:0005576//extracellular region
CL1193.Contig5_All	3601	AT3G61490.3	0	| Symbols: | Pectin lyase-like superfamily protein | chr3:22758439-22760137 FORWARD LENGTH=476	gi|225426168|ref|XP_002278930.1|	0	PREDICTED: probable polygalacturonase [Vitis vinifera]	sp|A7PZL3|PGLR_VITVI	0	Probable polygalacturonase OS=Vitis vinifera GN=GSVIVT00026920001 PE=1 SV=1	K16052	1e-82	ppp:PHYPADRAFT_193835	MscS family membrane protein YnaI	GO:0005975//carbohydrate metabolic process	GO:0004650//polygalacturonase activity	GO:0005576//extracellular region
CL1193.Contig6_All	3733	AT3G61490.3	0	| Symbols: | Pectin lyase-like superfamily protein | chr3:22758439-22760137 FORWARD LENGTH=476	gi|225426168|ref|XP_002278930.1|	0	PREDICTED: probable polygalacturonase [Vitis vinifera]	sp|A7PZL3|PGLR_VITVI	0	Probable polygalacturonase OS=Vitis vinifera GN=GSVIVT00026920001 PE=1 SV=1	K16052	1e-82	ppp:PHYPADRAFT_193835	MscS family membrane protein YnaI	GO:0005975//carbohydrate metabolic process	GO:0004650//polygalacturonase activity	GO:0005576//extracellular region
CL1194.Contig1_All	391	gi|359486362|ref|XP_002278400.2|	4e-06	PREDICTED: uncharacterized protein LOC100243311 [Vitis vinifera]	gi|359486362|ref|XP_002278400.2|	4e-06	PREDICTED: uncharacterized protein LOC100243311 [Vitis vinifera]	--	--	--	--	--	--	--	-	-	-
CL1194.Contig2_All	864	AT5G05365.1	9e-08	| Symbols: | Heavy metal transport/detoxification superfamily protein | chr5:1590125-1590672 FORWARD LENGTH=77	gi|462416968|gb|EMJ21705.1|	1e-28	hypothetical protein PRUPE_ppa014222mg [Prunus persica]	--	--	--	K07213	7e-12	zma:100282864	copper chaperone	GO:0030001//metal ion transport	GO:0046872//metal ion binding	GO:0005737//cytoplasm
CL1195.Contig1_All	784	AT2G36970.1	8e-74	| Symbols: | UDP-Glycosyltransferase superfamily protein | chr2:15529050-15530712 FORWARD LENGTH=490	gi|462401902|gb|EMJ07459.1|	6e-77	hypothetical protein PRUPE_ppa015843mg [Prunus persica]	sp|Q9SJL0|U86A1_ARATH	8e-63	UDP-glycosyltransferase 86A1 OS=Arabidopsis thaliana GN=UGT86A1 PE=2 SV=1	K13692	2e-14	pop:POPTR_767628	UDP-glucose:(indol-3-yl)acetate beta-D-glucosyltransferase [EC:2.4.1.121]	GO:0009873//ethylene mediated signaling pathway;GO:0008152//metabolic process	GO:0047213//anthocyanidin 3-O-glucosyltransferase activity	-
CL1195.Contig2_All	1232	AT2G28080.1	2e-174	| Symbols: | UDP-Glycosyltransferase superfamily protein | chr2:11960774-11963227 REVERSE LENGTH=482	gi|462401902|gb|EMJ07459.1|	3e-165	hypothetical protein PRUPE_ppa015843mg [Prunus persica]	sp|Q9ZUV0|U86A2_ARATH	4e-142	UDP-glycosyltransferase 86A2 OS=Arabidopsis thaliana GN=UGT86A2 PE=2 SV=1	K13692	5e-47	vvi:100252177	UDP-glucose:(indol-3-yl)acetate beta-D-glucosyltransferase [EC:2.4.1.121]	GO:0008152//metabolic process	GO:0047213//anthocyanidin 3-O-glucosyltransferase activity	-
CL1196.Contig1_All	557	--	--	--	--	--	--	--	--	--	--	--	--	--	-	-	-
CL1196.Contig2_All	2446	AT5G40440.1	0	| Symbols: ATMKK3, MKK3 | mitogen-activated protein kinase kinase 3 | chr5:16182149-16184513 FORWARD LENGTH=520	gi|225452356|ref|XP_002274862.1|	0	PREDICTED: mitogen-activated protein kinase kinase 6 [Vitis vinifera] >gi|296087617|emb|CBI34873.3| unnamed protein product [Vitis vinifera]	sp|Q9FJV0|M2K6_ARATH	2e-63	Mitogen-activated protein kinase kinase 6 OS=Arabidopsis thaliana GN=MKK6 PE=1 SV=1	K04368	3e-63	aly:ARALYDRAFT_495747	mitogen-activated protein kinase kinase 1 [EC:2.7.12.2]	GO:0009864//induced systemic resistance, jasmonic acid mediated signaling pathway;GO:0006468//protein phosphorylation;GO:0009866//induced systemic resistance, ethylene mediated signaling pathway;GO:0009814//defense response, incompatible interaction;GO:0000165//MAPK cascade	GO:0004707//MAP kinase activity;GO:0004708//MAP kinase kinase activity;GO:0005524//ATP binding	GO:0005886//plasma membrane
CL1196.Contig3_All	2353	AT5G40440.1	0	| Symbols: ATMKK3, MKK3 | mitogen-activated protein kinase kinase 3 | chr5:16182149-16184513 FORWARD LENGTH=520	gi|225452356|ref|XP_002274862.1|	0	PREDICTED: mitogen-activated protein kinase kinase 6 [Vitis vinifera] >gi|296087617|emb|CBI34873.3| unnamed protein product [Vitis vinifera]	sp|Q9FJV0|M2K6_ARATH	2e-63	Mitogen-activated protein kinase kinase 6 OS=Arabidopsis thaliana GN=MKK6 PE=1 SV=1	K04368	3e-63	aly:ARALYDRAFT_495747	mitogen-activated protein kinase kinase 1 [EC:2.7.12.2]	GO:0009864//induced systemic resistance, jasmonic acid mediated signaling pathway;GO:0006468//protein phosphorylation;GO:0009866//induced systemic resistance, ethylene mediated signaling pathway;GO:0009814//defense response, incompatible interaction;GO:0000165//MAPK cascade	GO:0004707//MAP kinase activity;GO:0004708//MAP kinase kinase activity;GO:0005524//ATP binding	GO:0005886//plasma membrane
CL1196.Contig4_All	1879	AT5G40440.1	0	| Symbols: ATMKK3, MKK3 | mitogen-activated protein kinase kinase 3 | chr5:16182149-16184513 FORWARD LENGTH=520	gi|225452356|ref|XP_002274862.1|	0	PREDICTED: mitogen-activated protein kinase kinase 6 [Vitis vinifera] >gi|296087617|emb|CBI34873.3| unnamed protein product [Vitis vinifera]	sp|Q9FJV0|M2K6_ARATH	1e-63	Mitogen-activated protein kinase kinase 6 OS=Arabidopsis thaliana GN=MKK6 PE=1 SV=1	K04368	2e-63	aly:ARALYDRAFT_495747	mitogen-activated protein kinase kinase 1 [EC:2.7.12.2]	GO:0009864//induced systemic resistance, jasmonic acid mediated signaling pathway;GO:0006468//protein phosphorylation;GO:0009866//induced systemic resistance, ethylene mediated signaling pathway;GO:0009814//defense response, incompatible interaction;GO:0000165//MAPK cascade	GO:0004707//MAP kinase activity;GO:0004708//MAP kinase kinase activity;GO:0005524//ATP binding	GO:0005886//plasma membrane
CL1197.Contig1_All	320	AT5G53050.3	1e-05	| Symbols: | alpha/beta-Hydrolases superfamily protein | chr5:21510534-21513432 REVERSE LENGTH=396	--	--	--	--	--	--	--	--	--	--	-	-	-
CL1197.Contig2_All	297	gi|460390275|ref|XP_004240763.1|	6e-08	PREDICTED: quinone oxidoreductase 1-like [Solanum lycopersicum]	gi|460390275|ref|XP_004240763.1|	6e-08	PREDICTED: quinone oxidoreductase 1-like [Solanum lycopersicum]	--	--	--	K00344	1e-07	pop:POPTR_836840	NADPH2:quinone reductase [EC:1.6.5.5]	-	-	-
CL1197.Contig3_All	491	--	--	--	--	--	--	--	--	--	--	--	--	--	-	-	-
CL1197.Contig4_All	575	--	--	--	--	--	--	--	--	--	--	--	--	--	-	-	-
CL1197.Contig5_All	422	--	--	--	--	--	--	--	--	--	--	--	--	--	-	-	-
CL1197.Contig6_All	241	--	--	--	--	--	--	--	--	--	--	--	--	--	-	-	-
CL1197.Contig7_All	579	--	--	--	--	--	--	--	--	--	--	--	--	--	-	-	-
CL1197.Contig8_All	1353	AT5G53050.3	4e-09	| Symbols: | alpha/beta-Hydrolases superfamily protein | chr5:21510534-21513432 REVERSE LENGTH=396	gi|255566953|ref|XP_002524459.1|	3e-09	conserved hypothetical protein [Ricinus communis] >gi|223536247|gb|EEF37899.1| conserved hypothetical protein [Ricinus communis]	--	--	--	--	--	--	--	-	-	-
CL1198.Contig1_All	685	--	--	--	--	--	--	--	--	--	--	--	--	--	-	-	-
CL1199.Contig1_All	869	--	--	--	--	--	--	--	--	--	--	--	--	--	-	-	-
CL1199.Contig2_All	845	--	--	--	--	--	--	--	--	--	--	--	--	--	-	-	-
CL12.Contig1_All	712	--	--	--	--	--	--	--	--	--	--	--	--	--	-	-	-
CL12.Contig2_All	391	--	--	--	--	--	--	--	--	--	--	--	--	--	-	-	-
CL120.Contig1_All	1105	AT2G38185.3	3e-52	| Symbols: | RING/U-box superfamily protein | chr2:16000516-16002699 FORWARD LENGTH=346	gi|359478847|ref|XP_002279069.2|	4e-86	PREDICTED: uncharacterized protein LOC100258653 [Vitis vinifera] >gi|297745897|emb|CBI15953.3| unnamed protein product [Vitis vinifera]	sp|Q4FE47|XB35_ARATH	7e-08	Putative E3 ubiquitin-protein ligase XBAT35 OS=Arabidopsis thaliana GN=XBAT35 PE=2 SV=1	K01931	1e-23	ppp:PHYPADRAFT_82022	protein neuralized [EC:6.3.2.19]	GO:0007067//mitosis	GO:0008270//zinc ion binding	-
CL120.Contig2_All	357	AT2G38185.3	1e-19	| Symbols: | RING/U-box superfamily protein | chr2:16000516-16002699 FORWARD LENGTH=346	gi|359478847|ref|XP_002279069.2|	1e-31	PREDICTED: uncharacterized protein LOC100258653 [Vitis vinifera] >gi|297745897|emb|CBI15953.3| unnamed protein product [Vitis vinifera]	--	--	--	--	--	--	--	GO:0007067//mitosis	GO:0046872//metal ion binding	-
CL1200.Contig1_All	1446	AT4G32330.2	2e-54	| Symbols: | TPX2 (targeting protein for Xklp2) protein family | chr4:15609801-15611867 FORWARD LENGTH=436	gi|297738968|emb|CBI28213.3|	2e-67	unnamed protein product [Vitis vinifera]	sp|Q8GYX9|WDL1_ARATH	3e-23	Protein WVD2-like 1 OS=Arabidopsis thaliana GN=WDL1 PE=2 SV=1	--	--	--	--	GO:0019252//starch biosynthetic process;GO:0043085//positive regulation of catalytic activity;GO:0009736//cytokinin mediated signaling pathway;GO:0000023//maltose metabolic process	-	-
CL1200.Contig2_All	1487	AT4G32330.2	3e-54	| Symbols: | TPX2 (targeting protein for Xklp2) protein family | chr4:15609801-15611867 FORWARD LENGTH=436	gi|297738968|emb|CBI28213.3|	3e-67	unnamed protein product [Vitis vinifera]	sp|Q8GYX9|WDL1_ARATH	3e-23	Protein WVD2-like 1 OS=Arabidopsis thaliana GN=WDL1 PE=2 SV=1	--	--	--	--	GO:0019252//starch biosynthetic process;GO:0043085//positive regulation of catalytic activity;GO:0009736//cytokinin mediated signaling pathway;GO:0000023//maltose metabolic process	-	-
CL1200.Contig3_All	1734	AT4G32330.2	1e-54	| Symbols: | TPX2 (targeting protein for Xklp2) protein family | chr4:15609801-15611867 FORWARD LENGTH=436	gi|225445537|ref|XP_002282218.1|	1e-95	PREDICTED: uncharacterized protein LOC100266313 [Vitis vinifera]	sp|Q8GYX9|WDL1_ARATH	3e-23	Protein WVD2-like 1 OS=Arabidopsis thaliana GN=WDL1 PE=2 SV=1	--	--	--	--	GO:0009987//cellular process;GO:0008152//metabolic process	-	-
CL1200.Contig4_All	2052	AT4G32330.2	5e-54	| Symbols: | TPX2 (targeting protein for Xklp2) protein family | chr4:15609801-15611867 FORWARD LENGTH=436	gi|225445537|ref|XP_002282218.1|	1e-95	PREDICTED: uncharacterized protein LOC100266313 [Vitis vinifera]	sp|Q8GYX9|WDL1_ARATH	3e-23	Protein WVD2-like 1 OS=Arabidopsis thaliana GN=WDL1 PE=2 SV=1	--	--	--	--	GO:0009987//cellular process;GO:0008152//metabolic process	-	-
CL1200.Contig5_All	1764	AT4G32330.2	2e-53	| Symbols: | TPX2 (targeting protein for Xklp2) protein family | chr4:15609801-15611867 FORWARD LENGTH=436	gi|297738968|emb|CBI28213.3|	3e-67	unnamed protein product [Vitis vinifera]	sp|Q8GYX9|WDL1_ARATH	4e-23	Protein WVD2-like 1 OS=Arabidopsis thaliana GN=WDL1 PE=2 SV=1	--	--	--	--	GO:0019252//starch biosynthetic process;GO:0043085//positive regulation of catalytic activity;GO:0009736//cytokinin mediated signaling pathway;GO:0000023//maltose metabolic process	-	-
CL1200.Contig6_All	1775	AT4G32330.2	2e-54	| Symbols: | TPX2 (targeting protein for Xklp2) protein family | chr4:15609801-15611867 FORWARD LENGTH=436	gi|225445537|ref|XP_002282218.1|	1e-95	PREDICTED: uncharacterized protein LOC100266313 [Vitis vinifera]	sp|Q8GYX9|WDL1_ARATH	3e-23	Protein WVD2-like 1 OS=Arabidopsis thaliana GN=WDL1 PE=2 SV=1	--	--	--	--	GO:0009987//cellular process;GO:0008152//metabolic process	-	-
CL1200.Contig7_All	2044	AT4G32330.2	5e-54	| Symbols: | TPX2 (targeting protein for Xklp2) protein family | chr4:15609801-15611867 FORWARD LENGTH=436	gi|225445537|ref|XP_002282218.1|	1e-95	PREDICTED: uncharacterized protein LOC100266313 [Vitis vinifera]	sp|Q8GYX9|WDL1_ARATH	3e-23	Protein WVD2-like 1 OS=Arabidopsis thaliana GN=WDL1 PE=2 SV=1	--	--	--	--	GO:0009987//cellular process;GO:0008152//metabolic process	-	-
CL1200.Contig8_All	1767	AT4G32330.2	2e-54	| Symbols: | TPX2 (targeting protein for Xklp2) protein family | chr4:15609801-15611867 FORWARD LENGTH=436	gi|225445537|ref|XP_002282218.1|	1e-95	PREDICTED: uncharacterized protein LOC100266313 [Vitis vinifera]	sp|Q8GYX9|WDL1_ARATH	3e-23	Protein WVD2-like 1 OS=Arabidopsis thaliana GN=WDL1 PE=2 SV=1	--	--	--	--	GO:0009987//cellular process;GO:0008152//metabolic process	-	-
CL1201.Contig1_All	305	--	--	--	--	--	--	--	--	--	--	--	--	--	-	-	-
CL1201.Contig2_All	1995	AT5G14020.1	6e-170	| Symbols: | Endosomal targeting BRO1-like domain-containing protein | chr5:4523730-4525819 REVERSE LENGTH=401	gi|225451557|ref|XP_002274410.1|	0	PREDICTED: BRO1 domain-containing protein BROX homolog isoform 1 [Vitis vinifera] >gi|296082294|emb|CBI21299.3| unnamed protein product [Vitis vinifera]	--	--	--	--	--	--	--	-	-	GO:0005773//vacuole
CL1201.Contig3_All	1811	AT5G14020.1	8e-171	| Symbols: | Endosomal targeting BRO1-like domain-containing protein | chr5:4523730-4525819 REVERSE LENGTH=401	gi|225451557|ref|XP_002274410.1|	0	PREDICTED: BRO1 domain-containing protein BROX homolog isoform 1 [Vitis vinifera] >gi|296082294|emb|CBI21299.3| unnamed protein product [Vitis vinifera]	--	--	--	--	--	--	--	-	-	GO:0005773//vacuole
CL1202.Contig1_All	528	--	--	--	--	--	--	--	--	--	--	--	--	--	-	-	-
CL1203.Contig1_All	965	--	--	--	--	--	--	--	--	--	--	--	--	--	-	-	-
CL1203.Contig2_All	473	--	--	--	--	--	--	--	--	--	--	--	--	--	-	-	-
CL1204.Contig1_All	1533	AT1G02410.1	5e-116	| Symbols: | cytochrome c oxidase assembly protein CtaG / Cox11 family | chr1:491300-492762 FORWARD LENGTH=287	gi|356569742|ref|XP_003553055.1|	5e-102	PREDICTED: cytochrome c oxidase assembly protein COX11, mitochondrial-like [Glycine max]	sp|Q8GWR0|COX11_ARATH	6e-96	Cytochrome c oxidase assembly protein COX11, mitochondrial OS=Arabidopsis thaliana GN=COX11 PE=2 SV=1	K02258	4e-103	gmx:100820168	cytochrome c oxidase assembly protein subunit 11	GO:0019243//methylglyoxal catabolic process to D-lactate	GO:0005507//copper ion binding	GO:0009507//chloroplast
CL1204.Contig2_All	844	AT1G02410.1	3e-33	| Symbols: | cytochrome c oxidase assembly protein CtaG / Cox11 family | chr1:491300-492762 FORWARD LENGTH=287	gi|449458271|ref|XP_004146871.1|	7e-28	PREDICTED: cytochrome c oxidase assembly protein COX11, mitochondrial-like [Cucumis sativus] >gi|449521983|ref|XP_004168008.1| PREDICTED: cytochrome c oxidase assembly protein COX11, mitochondrial-like [Cucumis sativus]	sp|Q8GWR0|COX11_ARATH	4e-29	Cytochrome c oxidase assembly protein COX11, mitochondrial OS=Arabidopsis thaliana GN=COX11 PE=2 SV=1	K02258	1e-28	pop:POPTR_179596	cytochrome c oxidase assembly protein subunit 11	GO:0019243//methylglyoxal catabolic process to D-lactate	GO:0005507//copper ion binding	GO:0009507//chloroplast
CL1204.Contig3_All	1278	AT1G02410.1	8e-118	| Symbols: | cytochrome c oxidase assembly protein CtaG / Cox11 family | chr1:491300-492762 FORWARD LENGTH=287	gi|356569742|ref|XP_003553055.1|	1e-102	PREDICTED: cytochrome c oxidase assembly protein COX11, mitochondrial-like [Glycine max]	sp|Q8GWR0|COX11_ARATH	2e-96	Cytochrome c oxidase assembly protein COX11, mitochondrial OS=Arabidopsis thaliana GN=COX11 PE=2 SV=1	K02258	1e-103	gmx:100820168	cytochrome c oxidase assembly protein subunit 11	GO:0019243//methylglyoxal catabolic process to D-lactate	GO:0005507//copper ion binding	GO:0009507//chloroplast
CL1204.Contig4_All	1189	AT1G02410.1	3e-31	| Symbols: | cytochrome c oxidase assembly protein CtaG / Cox11 family | chr1:491300-492762 FORWARD LENGTH=287	gi|460386756|ref|XP_004239062.1|	8e-27	PREDICTED: cytochrome c oxidase assembly protein COX11, mitochondrial-like [Solanum lycopersicum]	sp|Q8GWR0|COX11_ARATH	5e-28	Cytochrome c oxidase assembly protein COX11, mitochondrial OS=Arabidopsis thaliana GN=COX11 PE=2 SV=1	K02258	1e-27	pop:POPTR_179596	cytochrome c oxidase assembly protein subunit 11	GO:0019243//methylglyoxal catabolic process to D-lactate	GO:0005507//copper ion binding	GO:0009507//chloroplast
CL1204.Contig5_All	1432	AT1G02410.1	2e-92	| Symbols: | cytochrome c oxidase assembly protein CtaG / Cox11 family | chr1:491300-492762 FORWARD LENGTH=287	gi|356569742|ref|XP_003553055.1|	3e-84	PREDICTED: cytochrome c oxidase assembly protein COX11, mitochondrial-like [Glycine max]	sp|Q8GWR0|COX11_ARATH	2e-77	Cytochrome c oxidase assembly protein COX11, mitochondrial OS=Arabidopsis thaliana GN=COX11 PE=2 SV=1	K02258	3e-85	gmx:100820168	cytochrome c oxidase assembly protein subunit 11	GO:0019243//methylglyoxal catabolic process to D-lactate	GO:0005507//copper ion binding	GO:0009507//chloroplast
CL1204.Contig6_All	1515	AT1G02410.1	4e-116	| Symbols: | cytochrome c oxidase assembly protein CtaG / Cox11 family | chr1:491300-492762 FORWARD LENGTH=287	gi|356569742|ref|XP_003553055.1|	2e-102	PREDICTED: cytochrome c oxidase assembly protein COX11, mitochondrial-like [Glycine max]	sp|Q8GWR0|COX11_ARATH	6e-96	Cytochrome c oxidase assembly protein COX11, mitochondrial OS=Arabidopsis thaliana GN=COX11 PE=2 SV=1	K02258	2e-103	gmx:100820168	cytochrome c oxidase assembly protein subunit 11	GO:0019243//methylglyoxal catabolic process to D-lactate	GO:0005507//copper ion binding	GO:0009507//chloroplast
CL1204.Contig7_All	1424	AT1G02410.1	3e-94	| Symbols: | cytochrome c oxidase assembly protein CtaG / Cox11 family | chr1:491300-492762 FORWARD LENGTH=287	gi|356569742|ref|XP_003553055.1|	3e-90	PREDICTED: cytochrome c oxidase assembly protein COX11, mitochondrial-like [Glycine max]	sp|Q8GWR0|COX11_ARATH	9e-84	Cytochrome c oxidase assembly protein COX11, mitochondrial OS=Arabidopsis thaliana GN=COX11 PE=2 SV=1	K02258	3e-91	gmx:100820168	cytochrome c oxidase assembly protein subunit 11	GO:0019243//methylglyoxal catabolic process to D-lactate	GO:0005507//copper ion binding	GO:0009507//chloroplast
CL1204.Contig8_All	1481	AT1G02410.1	2e-93	| Symbols: | cytochrome c oxidase assembly protein CtaG / Cox11 family | chr1:491300-492762 FORWARD LENGTH=287	gi|356569742|ref|XP_003553055.1|	1e-89	PREDICTED: cytochrome c oxidase assembly protein COX11, mitochondrial-like [Glycine max]	sp|Q8GWR0|COX11_ARATH	3e-83	Cytochrome c oxidase assembly protein COX11, mitochondrial OS=Arabidopsis thaliana GN=COX11 PE=2 SV=1	K02258	8e-91	gmx:100820168	cytochrome c oxidase assembly protein subunit 11	GO:0019243//methylglyoxal catabolic process to D-lactate	GO:0005507//copper ion binding	GO:0009507//chloroplast
CL1205.Contig1_All	1150	AT4G31530.1	1e-66	| Symbols: | NAD(P)-binding Rossmann-fold superfamily protein | chr4:15282281-15284064 FORWARD LENGTH=324	gi|470113892|ref|XP_004293153.1|	9e-57	PREDICTED: protein TIC 62, chloroplastic-like [Fragaria vesca subsp. vesca]	sp|Q94EG6|Y5224_ARATH	2e-06	Uncharacterized protein At5g02240 OS=Arabidopsis thaliana GN=At5g02240 PE=1 SV=1	--	--	--	--	GO:0006694//steroid biosynthetic process;GO:0055114//oxidation-reduction process	GO:0003854//3-beta-hydroxy-delta5-steroid dehydrogenase activity;GO:0000166//nucleotide binding	GO:0009941//chloroplast envelope;GO:0009570//chloroplast stroma
CL1205.Contig2_All	1535	AT4G31530.1	6e-65	| Symbols: | NAD(P)-binding Rossmann-fold superfamily protein | chr4:15282281-15284064 FORWARD LENGTH=324	gi|470113892|ref|XP_004293153.1|	9e-56	PREDICTED: protein TIC 62, chloroplastic-like [Fragaria vesca subsp. vesca]	sp|Q94EG6|Y5224_ARATH	3e-06	Uncharacterized protein At5g02240 OS=Arabidopsis thaliana GN=At5g02240 PE=1 SV=1	--	--	--	--	GO:0006694//steroid biosynthetic process;GO:0055114//oxidation-reduction process	GO:0003854//3-beta-hydroxy-delta5-steroid dehydrogenase activity;GO:0000166//nucleotide binding	GO:0009941//chloroplast envelope;GO:0009570//chloroplast stroma
CL1205.Contig3_All	1292	AT4G31530.1	9e-66	| Symbols: | NAD(P)-binding Rossmann-fold superfamily protein | chr4:15282281-15284064 FORWARD LENGTH=324	gi|470113892|ref|XP_004293153.1|	7e-56	PREDICTED: protein TIC 62, chloroplastic-like [Fragaria vesca subsp. vesca]	sp|Q94EG6|Y5224_ARATH	2e-06	Uncharacterized protein At5g02240 OS=Arabidopsis thaliana GN=At5g02240 PE=1 SV=1	--	--	--	--	GO:0006694//steroid biosynthetic process;GO:0055114//oxidation-reduction process	GO:0003854//3-beta-hydroxy-delta5-steroid dehydrogenase activity;GO:0000166//nucleotide binding	GO:0009941//chloroplast envelope;GO:0009570//chloroplast stroma
CL1205.Contig4_All	1356	AT4G31530.1	8e-66	| Symbols: | NAD(P)-binding Rossmann-fold superfamily protein | chr4:15282281-15284064 FORWARD LENGTH=324	gi|470113892|ref|XP_004293153.1|	1e-56	PREDICTED: protein TIC 62, chloroplastic-like [Fragaria vesca subsp. vesca]	sp|Q94EG6|Y5224_ARATH	2e-06	Uncharacterized protein At5g02240 OS=Arabidopsis thaliana GN=At5g02240 PE=1 SV=1	--	--	--	--	GO:0006694//steroid biosynthetic process;GO:0055114//oxidation-reduction process	GO:0003854//3-beta-hydroxy-delta5-steroid dehydrogenase activity;GO:0000166//nucleotide binding	GO:0009941//chloroplast envelope;GO:0009570//chloroplast stroma
CL1205.Contig5_All	1823	AT4G31530.1	5e-64	| Symbols: | NAD(P)-binding Rossmann-fold superfamily protein | chr4:15282281-15284064 FORWARD LENGTH=324	gi|470113892|ref|XP_004293153.1|	1e-55	PREDICTED: protein TIC 62, chloroplastic-like [Fragaria vesca subsp. vesca]	sp|Q94EG6|Y5224_ARATH	3e-06	Uncharacterized protein At5g02240 OS=Arabidopsis thaliana GN=At5g02240 PE=1 SV=1	--	--	--	--	GO:0006694//steroid biosynthetic process;GO:0055114//oxidation-reduction process	GO:0003854//3-beta-hydroxy-delta5-steroid dehydrogenase activity;GO:0000166//nucleotide binding	GO:0009941//chloroplast envelope;GO:0009570//chloroplast stroma
CL1206.Contig1_All	4724	AT5G13530.1	0	| Symbols: KEG | protein kinases;ubiquitin-protein ligases | chr5:4345618-4354369 FORWARD LENGTH=1625	gi|225465817|ref|XP_002263469.1|	3e-44	PREDICTED: E3 ubiquitin-protein ligase KEG [Vitis vinifera] >gi|296087851|emb|CBI35107.3| unnamed protein product [Vitis vinifera]	sp|Q9FY48|KEG_ARATH	0	E3 ubiquitin-protein ligase KEG OS=Arabidopsis thaliana GN=KEG PE=1 SV=2	K13118	1e-15	cre:CHLREDRAFT_17930	protein DGCR14	GO:0009788//negative regulation of abscisic acid mediated signaling pathway;GO:0048589//developmental growth;GO:0042773//ATP synthesis coupled electron transport;GO:0000956//nuclear-transcribed mRNA catabolic process;GO:0016197//endosomal transport;GO:0006468//protein phosphorylation;GO:0016567//protein ubiquitination;GO:0006952//defense response;GO:0032940//secretion by cell	GO:0008270//zinc ion binding;GO:0008137//NADH dehydrogenase (ubiquinone) activity;GO:0043621//protein self-association;GO:0004672//protein kinase activity;GO:0004623//phospholipase A2 activity;GO:0004842//ubiquitin-protein ligase activity;GO:0005524//ATP binding	GO:0005802//trans-Golgi network;GO:0005769//early endosome
CL1206.Contig2_All	942	AT5G13530.2	7e-119	| Symbols: KEG | protein kinases;ubiquitin-protein ligases | chr5:4345618-4354369 FORWARD LENGTH=1624	gi|225465817|ref|XP_002263469.1|	5e-118	PREDICTED: E3 ubiquitin-protein ligase KEG [Vitis vinifera] >gi|296087851|emb|CBI35107.3| unnamed protein product [Vitis vinifera]	sp|Q9FY48|KEG_ARATH	7e-105	E3 ubiquitin-protein ligase KEG OS=Arabidopsis thaliana GN=KEG PE=1 SV=2	K08282	5e-11	osa:4332748	non-specific serine/threonine protein kinase [EC:2.7.11.1]	GO:0009788//negative regulation of abscisic acid mediated signaling pathway;GO:0048589//developmental growth;GO:0042773//ATP synthesis coupled electron transport;GO:0000956//nuclear-transcribed mRNA catabolic process;GO:0016197//endosomal transport;GO:0006468//protein phosphorylation;GO:0016567//protein ubiquitination;GO:0006952//defense response;GO:0032940//secretion by cell	GO:0008270//zinc ion binding;GO:0008137//NADH dehydrogenase (ubiquinone) activity;GO:0043621//protein self-association;GO:0004672//protein kinase activity;GO:0004623//phospholipase A2 activity;GO:0004842//ubiquitin-protein ligase activity;GO:0005524//ATP binding	GO:0005802//trans-Golgi network;GO:0005769//early endosome
CL1206.Contig3_All	4733	AT5G13530.1	0	| Symbols: KEG | protein kinases;ubiquitin-protein ligases | chr5:4345618-4354369 FORWARD LENGTH=1625	gi|225465817|ref|XP_002263469.1|	0	PREDICTED: E3 ubiquitin-protein ligase KEG [Vitis vinifera] >gi|296087851|emb|CBI35107.3| unnamed protein product [Vitis vinifera]	sp|Q9FY48|KEG_ARATH	0	E3 ubiquitin-protein ligase KEG OS=Arabidopsis thaliana GN=KEG PE=1 SV=2	K13118	1e-15	cre:CHLREDRAFT_17930	protein DGCR14	GO:0009788//negative regulation of abscisic acid mediated signaling pathway;GO:0048589//developmental growth;GO:0042773//ATP synthesis coupled electron transport;GO:0000956//nuclear-transcribed mRNA catabolic process;GO:0016197//endosomal transport;GO:0006468//protein phosphorylation;GO:0016567//protein ubiquitination;GO:0006952//defense response;GO:0032940//secretion by cell	GO:0008270//zinc ion binding;GO:0008137//NADH dehydrogenase (ubiquinone) activity;GO:0043621//protein self-association;GO:0004672//protein kinase activity;GO:0004623//phospholipase A2 activity;GO:0004842//ubiquitin-protein ligase activity;GO:0005524//ATP binding	GO:0005802//trans-Golgi network;GO:0005769//early endosome
CL1206.Contig4_All	933	AT5G13530.1	8e-65	| Symbols: KEG | protein kinases;ubiquitin-protein ligases | chr5:4345618-4354369 FORWARD LENGTH=1625	gi|255543935|ref|XP_002513030.1|	5e-75	ankyrin-repeat containing protein, putative [Ricinus communis] >gi|223548041|gb|EEF49533.1| ankyrin-repeat containing protein, putative [Ricinus communis]	sp|Q9FY48|KEG_ARATH	7e-65	E3 ubiquitin-protein ligase KEG OS=Arabidopsis thaliana GN=KEG PE=1 SV=2	K13414	8e-07	aly:ARALYDRAFT_489755	mitogen-activated protein kinase kinase kinase 1, plant [EC:2.7.11.25]	GO:0009788//negative regulation of abscisic acid mediated signaling pathway;GO:0048589//developmental growth;GO:0042773//ATP synthesis coupled electron transport;GO:0000956//nuclear-transcribed mRNA catabolic process;GO:0016197//endosomal transport;GO:0006468//protein phosphorylation;GO:0016567//protein ubiquitination;GO:0006952//defense response;GO:0032940//secretion by cell	GO:0008270//zinc ion binding;GO:0008137//NADH dehydrogenase (ubiquinone) activity;GO:0043621//protein self-association;GO:0004672//protein kinase activity;GO:0004623//phospholipase A2 activity;GO:0004842//ubiquitin-protein ligase activity;GO:0005524//ATP binding	GO:0005802//trans-Golgi network;GO:0005769//early endosome
CL1206.Contig5_All	4880	AT5G13530.1	0	| Symbols: KEG | protein kinases;ubiquitin-protein ligases | chr5:4345618-4354369 FORWARD LENGTH=1625	gi|225465817|ref|XP_002263469.1|	2e-81	PREDICTED: E3 ubiquitin-protein ligase KEG [Vitis vinifera] >gi|296087851|emb|CBI35107.3| unnamed protein product [Vitis vinifera]	sp|Q9FY48|KEG_ARATH	0	E3 ubiquitin-protein ligase KEG OS=Arabidopsis thaliana GN=KEG PE=1 SV=2	K13118	2e-16	cre:CHLREDRAFT_17930	protein DGCR14	GO:0009788//negative regulation of abscisic acid mediated signaling pathway;GO:0048589//developmental growth;GO:0042773//ATP synthesis coupled electron transport;GO:0000956//nuclear-transcribed mRNA catabolic process;GO:0016197//endosomal transport;GO:0006468//protein phosphorylation;GO:0016567//protein ubiquitination;GO:0006952//defense response;GO:0032940//secretion by cell	GO:0008270//zinc ion binding;GO:0008137//NADH dehydrogenase (ubiquinone) activity;GO:0043621//protein self-association;GO:0004672//protein kinase activity;GO:0004623//phospholipase A2 activity;GO:0004842//ubiquitin-protein ligase activity;GO:0005524//ATP binding	GO:0005802//trans-Golgi network;GO:0005769//early endosome
CL1207.Contig1_All	2774	AT3G11760.1	0	| Symbols: | unknown protein; FUNCTIONS IN: molecular_function unknown; INVOLVED IN: biological_process unknown; LOCATED IN: cellular_component unknown; EXPRESSED IN: 23 plant structures; EXPRESSED DURING: 14 growth stages; BEST Arabidopsis thaliana protein match is: unknown protein (TAIR:AT5G04860.1); Has 84 Blast hits to 73 proteins in 13 species: Archae - 0; Bacteria - 0; Metazoa - 0; Fungi - …	gi|359481061|ref|XP_003632563.1|	0	PREDICTED: uncharacterized protein LOC100254761 isoform 3 [Vitis vinifera]	--	--	--	--	--	--	--	-	-	-
CL1207.Contig2_All	2974	AT3G11760.1	0	| Symbols: | unknown protein; FUNCTIONS IN: molecular_function unknown; INVOLVED IN: biological_process unknown; LOCATED IN: cellular_component unknown; EXPRESSED IN: 23 plant structures; EXPRESSED DURING: 14 growth stages; BEST Arabidopsis thaliana protein match is: unknown protein (TAIR:AT5G04860.1); Has 84 Blast hits to 73 proteins in 13 species: Archae - 0; Bacteria - 0; Metazoa - 0; Fungi - …	gi|359481061|ref|XP_003632563.1|	0	PREDICTED: uncharacterized protein LOC100254761 isoform 3 [Vitis vinifera]	--	--	--	--	--	--	--	-	-	GO:0005634//nucleus
CL1207.Contig3_All	1442	AT3G11760.1	1e-140	| Symbols: | unknown protein; FUNCTIONS IN: molecular_function unknown; INVOLVED IN: biological_process unknown; LOCATED IN: cellular_component unknown; EXPRESSED IN: 23 plant structures; EXPRESSED DURING: 14 growth stages; BEST Arabidopsis thaliana protein match is: unknown protein (TAIR:AT5G04860.1); Has 84 Blast hits to 73 proteins in 13 species: Archae - 0; Bacteria - 0; Metazoa - 0; Fungi - …	gi|255566187|ref|XP_002524081.1|	7e-150	conserved hypothetical protein [Ricinus communis] >gi|223536649|gb|EEF38291.1| conserved hypothetical protein [Ricinus communis]	--	--	--	--	--	--	--	-	-	-
CL1207.Contig4_All	2949	AT3G11760.1	0	| Symbols: | unknown protein; FUNCTIONS IN: molecular_function unknown; INVOLVED IN: biological_process unknown; LOCATED IN: cellular_component unknown; EXPRESSED IN: 23 plant structures; EXPRESSED DURING: 14 growth stages; BEST Arabidopsis thaliana protein match is: unknown protein (TAIR:AT5G04860.1); Has 84 Blast hits to 73 proteins in 13 species: Archae - 0; Bacteria - 0; Metazoa - 0; Fungi - …	gi|359481061|ref|XP_003632563.1|	0	PREDICTED: uncharacterized protein LOC100254761 isoform 3 [Vitis vinifera]	--	--	--	--	--	--	--	-	-	GO:0005634//nucleus
CL1208.Contig1_All	1877	AT1G03190.2	0	| Symbols: ATXPD, UVH6 | RAD3-like DNA-binding helicase protein | chr1:775822-779863 FORWARD LENGTH=758	gi|225437002|ref|XP_002277634.1|	0	PREDICTED: DNA repair helicase UVH6 [Vitis vinifera]	sp|Q8W4M7|ERCC2_ARATH	0	DNA repair helicase UVH6 OS=Arabidopsis thaliana GN=UVH6 PE=1 SV=1	K10844	0	vvi:100240869	DNA excision repair protein ERCC-2 [EC:3.6.4.12]	GO:0010286//heat acclimation;GO:0000394//RNA splicing, via endonucleolytic cleavage and ligation;GO:0006457//protein folding;GO:0042542//response to hydrogen peroxide;GO:0006366//transcription from RNA polymerase II promoter;GO:0000724//double-strand break repair via homologous recombination;GO:0009411//response to UV;GO:0006289//nucleotide-excision repair;GO:0009644//response to high light inten…	GO:0005515//protein binding;GO:0003677//DNA binding;GO:0004003//ATP-dependent DNA helicase activity;GO:0005524//ATP binding	GO:0005634//nucleus
CL1208.Contig2_All	1884	AT1G03190.2	0	| Symbols: ATXPD, UVH6 | RAD3-like DNA-binding helicase protein | chr1:775822-779863 FORWARD LENGTH=758	gi|225437002|ref|XP_002277634.1|	0	PREDICTED: DNA repair helicase UVH6 [Vitis vinifera]	sp|Q8W4M7|ERCC2_ARATH	0	DNA repair helicase UVH6 OS=Arabidopsis thaliana GN=UVH6 PE=1 SV=1	K10844	0	vvi:100240869	DNA excision repair protein ERCC-2 [EC:3.6.4.12]	GO:0010286//heat acclimation;GO:0000394//RNA splicing, via endonucleolytic cleavage and ligation;GO:0006457//protein folding;GO:0042542//response to hydrogen peroxide;GO:0006366//transcription from RNA polymerase II promoter;GO:0000724//double-strand break repair via homologous recombination;GO:0009411//response to UV;GO:0006289//nucleotide-excision repair;GO:0009644//response to high light inten…	GO:0005515//protein binding;GO:0003677//DNA binding;GO:0004003//ATP-dependent DNA helicase activity;GO:0005524//ATP binding	GO:0005634//nucleus
CL1208.Contig3_All	1868	AT1G03190.2	0	| Symbols: ATXPD, UVH6 | RAD3-like DNA-binding helicase protein | chr1:775822-779863 FORWARD LENGTH=758	gi|225437002|ref|XP_002277634.1|	0	PREDICTED: DNA repair helicase UVH6 [Vitis vinifera]	sp|Q8W4M7|ERCC2_ARATH	0	DNA repair helicase UVH6 OS=Arabidopsis thaliana GN=UVH6 PE=1 SV=1	K10844	0	vvi:100240869	DNA excision repair protein ERCC-2 [EC:3.6.4.12]	GO:0010286//heat acclimation;GO:0000394//RNA splicing, via endonucleolytic cleavage and ligation;GO:0006457//protein folding;GO:0042542//response to hydrogen peroxide;GO:0006366//transcription from RNA polymerase II promoter;GO:0000724//double-strand break repair via homologous recombination;GO:0009411//response to UV;GO:0006289//nucleotide-excision repair;GO:0009644//response to high light inten…	GO:0005515//protein binding;GO:0003677//DNA binding;GO:0004003//ATP-dependent DNA helicase activity;GO:0005524//ATP binding	GO:0005634//nucleus
CL1209.Contig1_All	1749	AT1G54850.1	5e-61	| Symbols: | HSP20-like chaperones superfamily protein | chr1:20454440-20455994 FORWARD LENGTH=206	gi|462398600|gb|EMJ04268.1|	2e-146	hypothetical protein PRUPE_ppa023477mg [Prunus persica]	--	--	--	--	--	--	--	-	-	-
CL1209.Contig2_All	1617	AT1G54850.1	2e-61	| Symbols: | HSP20-like chaperones superfamily protein | chr1:20454440-20455994 FORWARD LENGTH=206	gi|462398600|gb|EMJ04268.1|	8e-146	hypothetical protein PRUPE_ppa023477mg [Prunus persica]	--	--	--	--	--	--	--	-	-	-
CL121.Contig1_All	547	--	--	--	--	--	--	--	--	--	--	--	--	--	-	-	-
CL121.Contig2_All	687	--	--	--	--	--	--	--	--	--	--	--	--	--	-	-	-
CL121.Contig3_All	519	--	--	--	--	--	--	--	--	--	--	--	--	--	-	-	-
CL121.Contig4_All	567	--	--	--	--	--	--	--	--	--	--	--	--	--	-	-	-
CL1210.Contig1_All	1385	AT1G64620.1	1e-48	| Symbols: | Dof-type zinc finger DNA-binding family protein | chr1:24007288-24008460 FORWARD LENGTH=352	gi|225426210|ref|XP_002262703.1|	1e-97	PREDICTED: dof zinc finger protein DOF4.6-like [Vitis vinifera]	sp|Q84JQ8|DOF18_ARATH	4e-54	Dof zinc finger protein DOF1.8 OS=Arabidopsis thaliana GN=DOF1.8 PE=2 SV=1	--	--	--	--	GO:0009628//response to abiotic stimulus	GO:0005488//binding	-
CL1210.Contig2_All	1366	AT3G61850.3	3e-38	| Symbols: DAG1 | Dof-type zinc finger DNA-binding family protein | chr3:22896212-22897150 FORWARD LENGTH=284	gi|225426210|ref|XP_002262703.1|	2e-85	PREDICTED: dof zinc finger protein DOF4.6-like [Vitis vinifera]	sp|Q84JQ8|DOF18_ARATH	4e-45	Dof zinc finger protein DOF1.8 OS=Arabidopsis thaliana GN=DOF1.8 PE=2 SV=1	--	--	--	--	GO:0009628//response to abiotic stimulus	-	-
CL1210.Contig3_All	1438	AT3G61850.3	3e-39	| Symbols: DAG1 | Dof-type zinc finger DNA-binding family protein | chr3:22896212-22897150 FORWARD LENGTH=284	gi|225426210|ref|XP_002262703.1|	3e-85	PREDICTED: dof zinc finger protein DOF4.6-like [Vitis vinifera]	sp|Q84JQ8|DOF18_ARATH	5e-45	Dof zinc finger protein DOF1.8 OS=Arabidopsis thaliana GN=DOF1.8 PE=2 SV=1	--	--	--	--	GO:0009628//response to abiotic stimulus	-	-
CL1210.Contig4_All	1397	AT1G64620.1	5e-52	| Symbols: | Dof-type zinc finger DNA-binding family protein | chr1:24007288-24008460 FORWARD LENGTH=352	gi|225426210|ref|XP_002262703.1|	1e-98	PREDICTED: dof zinc finger protein DOF4.6-like [Vitis vinifera]	sp|Q84JQ8|DOF18_ARATH	7e-57	Dof zinc finger protein DOF1.8 OS=Arabidopsis thaliana GN=DOF1.8 PE=2 SV=1	--	--	--	--	GO:0009628//response to abiotic stimulus	GO:0005488//binding	-
CL1211.Contig1_All	223	--	--	--	--	--	--	--	--	--	--	--	--	--	-	-	-
CL1211.Contig10_All	1546	AT2G17520.1	2e-18	| Symbols: IRE1A, ATIRE1-2, IRE1-2 | Endoribonuclease/protein kinase IRE1-like | chr2:7617504-7620929 FORWARD LENGTH=841	gi|462397530|gb|EMJ03198.1|	7e-18	hypothetical protein PRUPE_ppa001128mg [Prunus persica]	--	--	--	K08852	2e-17	sbi:SORBI_02g032960	serine/threonine-protein kinase/endoribonuclease IRE1 [EC:2.7.11.1 3.1.26.-]	GO:0044260;GO:0044238//primary metabolic process	GO:0003824//catalytic activity	-
CL1211.Contig11_All	1984	--	--	--	--	--	--	--	--	--	--	--	--	--	-	-	-
CL1211.Contig2_All	754	--	--	--	--	--	--	--	--	--	--	--	--	--	-	-	-
CL1211.Contig3_All	512	--	--	--	--	--	--	--	--	--	--	--	--	--	-	-	-
CL1211.Contig4_All	572	--	--	--	--	--	--	--	--	--	--	--	--	--	-	-	-
CL1211.Contig5_All	703	--	--	--	--	--	--	--	--	--	--	--	--	--	-	-	-
CL1211.Contig6_All	1144	--	--	--	--	--	--	--	--	--	--	--	--	--	-	-	-
CL1211.Contig7_All	1638	AT2G17520.1	3e-18	| Symbols: IRE1A, ATIRE1-2, IRE1-2 | Endoribonuclease/protein kinase IRE1-like | chr2:7617504-7620929 FORWARD LENGTH=841	gi|462397530|gb|EMJ03198.1|	8e-18	hypothetical protein PRUPE_ppa001128mg [Prunus persica]	--	--	--	K08852	2e-17	sbi:SORBI_02g032960	serine/threonine-protein kinase/endoribonuclease IRE1 [EC:2.7.11.1 3.1.26.-]	GO:0044260;GO:0044238//primary metabolic process	GO:0003824//catalytic activity	-
CL1211.Contig8_All	862	--	--	--	--	--	--	--	--	--	--	--	--	--	-	-	-
CL1211.Contig9_All	808	--	--	--	--	--	--	--	--	--	--	--	--	--	-	-	-
CL1212.Contig1_All	268	AT5G40030.1	8e-05	| Symbols: | Protein kinase superfamily protein | chr5:16026227-16028283 FORWARD LENGTH=499	gi|449496268|ref|XP_004160089.1|	6e-18	PREDICTED: protein kinase G11A-like [Cucumis sativus]	--	--	--	--	--	--	--	-	GO:0016740//transferase activity	-
CL1212.Contig2_All	1478	AT3G44610.1	0	| Symbols: | Protein kinase superfamily protein | chr3:16188266-16192107 REVERSE LENGTH=451	gi|147864073|emb|CAN83229.1|	0	hypothetical protein VITISV_002764 [Vitis vinifera]	sp|Q0DCT8|G11A_ORYSJ	1e-115	Protein kinase G11A OS=Oryza sativa subsp. japonica GN=Os06g0291600 PE=2 SV=1	K08286	1e-117	aly:ARALYDRAFT_494187	protein-serine/threonine kinase [EC:2.7.11.-]	GO:0006468//protein phosphorylation	GO:0005524//ATP binding;GO:0004674//protein serine/threonine kinase activity	GO:0009507//chloroplast;GO:0005634//nucleus
CL1213.Contig1_All	879	--	--	--	--	--	--	--	--	--	--	--	--	--	-	-	-
CL1213.Contig2_All	487	--	--	--	--	--	--	--	--	--	--	--	--	--	-	-	-
CL1213.Contig3_All	260	--	--	--	--	--	--	--	--	--	--	--	--	--	-	-	-
CL1213.Contig4_All	651	--	--	--	--	--	--	--	--	--	--	--	--	--	-	-	-
CL1213.Contig5_All	654	--	--	--	--	--	--	--	--	--	--	--	--	--	-	-	-
CL1214.Contig1_All	3459	AT1G10290.1	0	| Symbols: ADL6, DRP2A | dynamin-like protein 6 | chr1:3370774-3377120 FORWARD LENGTH=914	gi|225460010|ref|XP_002271285.1|	0	PREDICTED: dynamin-2B [Vitis vinifera] >gi|297734796|emb|CBI17030.3| unnamed protein product [Vitis vinifera]	sp|Q9SE83|DRP2A_ARATH	0	Dynamin-2A OS=Arabidopsis thaliana GN=DRP2A PE=1 SV=2	K01528	1e-22	smo:SELMODRAFT_119205	dynamin GTPase [EC:3.6.5.5]	GO:0006184//GTP catabolic process;GO:0006896//Golgi to vacuole transport;GO:0009737//response to abscisic acid stimulus;GO:0048488//synaptic vesicle endocytosis	GO:0005525//GTP binding;GO:0005543//phospholipid binding;GO:0030276//clathrin binding;GO:0003924//GTPase activity	GO:0005774//vacuolar membrane;GO:0005794//Golgi apparatus;GO:0009506//plasmodesma;GO:0005886//plasma membrane;GO:0045334//clathrin-coated endocytic vesicle
CL1214.Contig2_All	3415	AT1G10290.1	0	| Symbols: ADL6, DRP2A | dynamin-like protein 6 | chr1:3370774-3377120 FORWARD LENGTH=914	gi|225460010|ref|XP_002271285.1|	0	PREDICTED: dynamin-2B [Vitis vinifera] >gi|297734796|emb|CBI17030.3| unnamed protein product [Vitis vinifera]	sp|Q9SE83|DRP2A_ARATH	0	Dynamin-2A OS=Arabidopsis thaliana GN=DRP2A PE=1 SV=2	K01528	4e-23	smo:SELMODRAFT_119205	dynamin GTPase [EC:3.6.5.5]	GO:0006184//GTP catabolic process;GO:0006896//Golgi to vacuole transport;GO:0009737//response to abscisic acid stimulus;GO:0048488//synaptic vesicle endocytosis	GO:0005525//GTP binding;GO:0005543//phospholipid binding;GO:0030276//clathrin binding;GO:0003924//GTPase activity	GO:0005774//vacuolar membrane;GO:0005794//Golgi apparatus;GO:0009506//plasmodesma;GO:0005886//plasma membrane;GO:0045334//clathrin-coated endocytic vesicle
CL1215.Contig1_All	1747	AT5G67260.1	9e-113	| Symbols: CYCD3;2 | CYCLIN D3;2 | chr5:26836313-26837665 FORWARD LENGTH=367	gi|225438825|ref|XP_002283380.1|	2e-147	PREDICTED: cyclin-D3-2 [Vitis vinifera]	sp|Q9FGQ7|CCD32_ARATH	1e-100	Cyclin-D3-2 OS=Arabidopsis thaliana GN=CYCD3-2 PE=2 SV=1	K14505	2e-148	vvi:100267897	cyclin D3, plant	-	-	-
CL1215.Contig2_All	463	AT4G34160.1	9e-06	| Symbols: CYCD3;1, CYCD3 | CYCLIN D3;1 | chr4:16357903-16359304 FORWARD LENGTH=376	gi|89111301|dbj|BAE80325.1|	2e-07	cyclin D3-2 [Camellia sinensis]	--	--	--	K14505	2e-07	vvi:100264093	cyclin D3, plant	-	-	-
CL1215.Contig3_All	577	AT4G34160.1	2e-05	| Symbols: CYCD3;1, CYCD3 | CYCLIN D3;1 | chr4:16357903-16359304 FORWARD LENGTH=376	gi|89111301|dbj|BAE80325.1|	3e-07	cyclin D3-2 [Camellia sinensis]	--	--	--	K14505	3e-07	vvi:100264093	cyclin D3, plant	-	-	-
CL1215.Contig4_All	202	gi|462401026|gb|EMJ06583.1|	2e-06	hypothetical protein PRUPE_ppa007350mg [Prunus persica]	gi|462401026|gb|EMJ06583.1|	2e-06	hypothetical protein PRUPE_ppa007350mg [Prunus persica]	--	--	--	K14505	2e-06	pop:POPTR_558898	cyclin D3, plant	-	-	-
CL1216.Contig1_All	2302	AT1G68940.1	4e-26	| Symbols: | Armadillo/beta-catenin-like repeat family protein | chr1:25922001-25925374 REVERSE LENGTH=1033	gi|147802495|emb|CAN77516.1|	0	hypothetical protein VITISV_040938 [Vitis vinifera]	sp|Q9LM76|PUB44_ARATH	2e-25	U-box domain-containing protein 44 OS=Arabidopsis thaliana GN=PUB44 PE=1 SV=1	K08332	9e-06	vcn:VOLCADRAFT_41528	vacuolar protein 8	GO:0016567//protein ubiquitination	GO:0004842//ubiquitin-protein ligase activity	GO:0000151//ubiquitin ligase complex
CL1216.Contig2_All	2404	AT1G68940.1	6e-22	| Symbols: | Armadillo/beta-catenin-like repeat family protein | chr1:25922001-25925374 REVERSE LENGTH=1033	gi|147802495|emb|CAN77516.1|	0	hypothetical protein VITISV_040938 [Vitis vinifera]	sp|Q9LM76|PUB44_ARATH	1e-18	U-box domain-containing protein 44 OS=Arabidopsis thaliana GN=PUB44 PE=1 SV=1	--	--	--	--	GO:0016567//protein ubiquitination	GO:0004842//ubiquitin-protein ligase activity	GO:0000151//ubiquitin ligase complex
[truncated: 65,461 more rows]
