# Supplementary material for: Extensive Transcriptome Changes Underlying the Flower Color Intensity Variation in Paeonia ostii
Source: Front Plant Sci. 2016 Jan 6;6:1205. doi: 10.3389/fpls.2015.01205 (PMC4702479; doi:10.3389/fpls.2015.01205)
Supplement: Supplementary file 4 [file Table4.XLSX]

## Sheet: Sheet1
Table S4 KEGG Pathways represented by the unigenes of P. ostii
Pathway	Pathway name	Number of unigenes in color class I	Number of unigenes in color class II	Number of unigenes in color class III	Number of unigenes in color class IV	Number of unigenes in All-unigenes
ko01100	Metabolic pathways	3887	3908	4028	4070	4871
ko01110	Biosynthesis of secondary metabolites	1958	1981	2055	2073	2448
ko04075	Plant hormone signal transduction	864	874	916	853	1021
ko04626	Plant-pathogen interaction	853	926	998	940	1124
ko03040	Spliceosome	800	751	785	768	933
ko03013	RNA transport	684	731	719	731	869
ko03010	Ribosome	617	591	543	584	733
ko04141	Protein processing in endoplasmic reticulum	581	551	565	542	657
ko00500	Starch and sucrose metabolism	455	434	481	449	525
ko00240	Pyrimidine metabolism	455	454	427	450	581
ko00230	Purine metabolism	434	428	415	438	519
ko04144	Endocytosis	401	405	435	439	491
ko04120	Ubiquitin mediated proteolysis	379	372	364	366	421
ko03015	mRNA surveillance pathway	361	354	364	341	409
ko03018	RNA degradation	329	321	309	333	379
ko00564	Glycerophospholipid metabolism	316	326	359	342	404
ko03008	Ribosome biogenesis in eukaryotes	289	306	306	310	357
ko00940	Phenylpropanoid biosynthesis	282	286	338	301	378
ko00190	Oxidative phosphorylation	250	234	264	249	273
ko03020	RNA polymerase	235	215	220	232	288
ko00520	Amino sugar and nucleotide sugar metabolism	222	213	213	206	242
ko00565	Ether lipid metabolism	217	227	263	249	291
ko00010	Glycolysis / Gluconeogenesis	210	222	208	220	256
ko00040	Pentose and glucuronate interconversions	210	192	226	203	260
ko04145	Phagosome	193	198	197	208	218
ko02010	ABC transporters	184	177	190	193	209
ko04712	Circadian rhythm - plant	182	157	168	150	187
ko00480	Glutathione metabolism	178	146	131	149	181
ko00270	Cysteine and methionine metabolism	168	124	133	109	169
ko00620	Pyruvate metabolism	167	203	173	204	209
ko04146	Peroxisome	165	166	155	147	182
ko03420	Nucleotide excision repair	156	154	153	149	162
ko00710	Carbon fixation in photosynthetic organisms	150	191	162	194	208
ko03022	Basal transcription factors	144	138	150	149	185
ko00562	Inositol phosphate metabolism	141	146	135	149	179
ko00908	Zeatin biosynthesis	135	126	138	126	165
ko00051	Fructose and mannose metabolism	135	134	116	125	151
ko00906	Carotenoid biosynthesis	134	120	140	135	153
ko00330	Arginine and proline metabolism	134	114	106	104	135
ko00460	Cyanoamino acid metabolism	133	122	132	130	138
ko04140	Regulation of autophagy	133	121	118	114	145
ko00941	Flavonoid biosynthesis	130	124	132	136	164
ko00020	Citrate cycle (TCA cycle)	128	150	144	161	169
ko00052	Galactose metabolism	128	129	142	140	159
ko04070	Phosphatidylinositol signaling system	126	132	134	139	151
ko00630	Glyoxylate and dicarboxylate metabolism	125	144	128	150	163
ko03440	Homologous recombination	122	136	137	128	128
ko00945	Stilbenoid, diarylheptanoid and gingerol biosynthesis	121	117	136	131	147
ko00900	Terpenoid backbone biosynthesis	119	115	133	142	183
ko00970	Aminoacyl-tRNA biosynthesis	119	116	124	117	145
ko03030	DNA replication	118	117	122	108	125
ko00360	Phenylalanine metabolism	118	126	166	141	184
ko00030	Pentose phosphate pathway	117	114	99	125	129
ko03410	Base excision repair	116	124	130	115	144
ko00563	Glycosylphosphatidylinositol(GPI)-anchor biosynthesis	113	105	117	113	149
ko00053	Ascorbate and aldarate metabolism	110	111	113	110	143
ko00511	Other glycan degradation	105	110	116	121	141
ko03050	Proteasome	105	107	116	113	137
ko00260	Glycine, serine and threonine metabolism	105	92	97	100	120
ko03430	Mismatch repair	104	96	101	90	88
ko00592	alpha-Linolenic acid metabolism	98	100	111	107	137
ko00350	Tyrosine metabolism	98	102	105	112	135
ko00280	Valine, leucine and isoleucine degradation	97	96	91	96	124
ko00640	Propanoate metabolism	95	95	89	94	111
ko00410	beta-Alanine metabolism	95	64	58	59	86
ko00903	Limonene and pinene degradation	94	87	98	100	113
ko00071	Fatty acid metabolism	94	97	97	106	133
ko04130	SNARE interactions in vesicular transport	93	87	86	106	126
ko00860	Porphyrin and chlorophyll metabolism	88	86	87	87	104
ko00400	Phenylalanine, tyrosine and tryptophan biosynthesis	88	92	98	99	111
ko00073	Cutin, suberine and wax biosynthesis	87	84	82	70	93
ko03060	Protein export	84	84	82	79	96
ko00944	Flavone and flavonol biosynthesis	80	68	82	74	92
ko00561	Glycerolipid metabolism	80	88	83	87	105
ko00250	Alanine, aspartate and glutamate metabolism	78	83	80	75	88
ko04710	Circadian rhythm - mammal	75	69	64	66	81
ko04650	Natural killer cell mediated cytotoxicity	72	75	78	83	93
ko00770	Pantothenate and CoA biosynthesis	71	69	67	70	85
ko00910	Nitrogen metabolism	71	78	71	78	81
ko00904	Diterpenoid biosynthesis	71	71	86	62	90
ko00510	N-Glycan biosynthesis	70	79	69	66	89
ko00195	Photosynthesis	69	71	68	74	82
ko00130	Ubiquinone and other terpenoid-quinone biosynthesis	67	68	77	66	83
ko00100	Steroid biosynthesis	66	68	70	75	83
ko00380	Tryptophan metabolism	63	65	65	72	76
ko00310	Lysine degradation	59	58	54	61	66
ko00061	Fatty acid biosynthesis	57	65	70	81	85
ko01040	Biosynthesis of unsaturated fatty acids	53	58	64	73	88
ko00402	Benzoxazinoid biosynthesis	53	52	59	54	67
ko00600	Sphingolipid metabolism	53	57	65	75	78
ko00920	Sulfur metabolism	53	40	41	47	63
ko00943	Isoflavonoid biosynthesis	49	48	44	46	50
ko00290	Valine, leucine and isoleucine biosynthesis	49	47	48	52	49
ko00905	Brassinosteroid biosynthesis	45	47	50	36	54
ko00650	Butanoate metabolism	43	51	41	43	55
ko00950	Isoquinoline alkaloid biosynthesis	40	34	39	45	57
ko00740	Riboflavin metabolism	40	44	40	35	48
ko03450	Non-homologous end-joining	38	25	34	29	33
ko00062	Fatty acid elongation	36	38	40	40	47
ko00909	Sesquiterpenoid and triterpenoid biosynthesis	35	42	43	45	60
ko00450	Selenocompound metabolism	34	28	31	31	33
ko00340	Histidine metabolism	34	34	28	34	41
ko00960	Tropane, piperidine and pyridine alkaloid biosynthesis	33	32	41	36	39
ko00670	One carbon pool by folate	33	31	35	36	41
ko00750	Vitamin B6 metabolism	33	32	36	32	40
ko00790	Folate biosynthesis	30	28	27	32	29
ko00531	Glycosaminoglycan degradation	28	30	37	39	45
ko00591	Linoleic acid metabolism	27	25	32	39	30
ko00514	Other types of O-glycan biosynthesis	26	27	25	26	29
ko00300	Lysine biosynthesis	24	22	26	29	30
ko00604	Glycosphingolipid biosynthesis - ganglio series	23	25	31	34	39
ko00590	Arachidonic acid metabolism	20	21	21	21	22
ko00196	Photosynthesis - antenna proteins	20	19	19	21	23
ko00760	Nicotinate and nicotinamide metabolism	18	17	18	18	23
ko00942	Anthocyanin biosynthesis	16	17	16	15	15
ko00902	Monoterpenoid biosynthesis	16	19	21	18	21
ko00901	Indole alkaloid biosynthesis	16	15	15	25	26
ko04122	Sulfur relay system	16	16	17	18	18
ko00730	Thiamine metabolism	15	15	17	16	19
ko00966	Glucosinolate biosynthesis	14	21	21	21	20
ko00072	Synthesis and degradation of ketone bodies	13	16	12	13	19
ko00430	Taurine and hypotaurine metabolism	12	9	12	9	12
ko00603	Glycosphingolipid biosynthesis - globo series	10	12	13	11	12
ko00785	Lipoic acid metabolism	8	8	7	7	9
ko00660	C5-Branched dibasic acid metabolism	8	11	10	9	9
ko00780	Biotin metabolism	3	4	5	4	6
ko00232	Caffeine metabolism	2	4	2	2	2
ko00965	Betalain biosynthesis	1	1	1	2	1
Total	-	18130	18083	18637	18770	21929
