# Supplementary material for: Extensive Transcriptome Changes Underlying the Flower Color Intensity Variation in Paeonia ostii
Source: Front Plant Sci. 2016 Jan 6;6:1205. doi: 10.3389/fpls.2015.01205 (PMC4702479; doi:10.3389/fpls.2015.01205)
Supplement: Supplementary file 5 [file Table5.XLSX]

## Sheet: Sheet1
Table S5 P. ostii unigenes that exhibited different expression patterns between different flower color classes
	Log2 Ratio						Up- / Down-regulation						FDR
Gene ID	color class II vs I	color class III vs I	color class IV vs I	color class III vs II	color class IV vs II	color class IV vs III	color class II vs I	color class III vs I	color class IV vs I	color class III vs II	color class IV vs II	color class IV vs III	color class II vs I	color class III vs I	color class IV vs I	color class III vs II	color class IV vs II	color class IV vs III
CL1007.Contig1_All	3.2312	2.951	3.4963	-0.2803	0.265	0.5453	Up	Up	Up	Down	Up	Up	3.6161e-09	6.1343e-07	8.314e-12	0.50774	0.45636	0.12242
CL1007.Contig2_All	10.5836	10.5081	11.3224	-0.0756	0.7388	0.8143	Up	Up	Up	Down	Up	Up	2.5979e-16	3.5248e-15	1.7111e-27	0.86079	0.0048312	0.0025783
CL1009.Contig3_All	-0.0376	0.8537	2.8442	0.8913	2.8818	1.9906	Down	Up	Up	Up	Up	Up	0.95766	0.10485	1.4122e-20	0.079471	7.0679e-22	8.1956e-14
CL1010.Contig1_All	-1.0736	-11.6163	0.1295	-10.5426	1.2032	11.7458	Down	Down	Up	Down	Up	Up	8.8832e-05	1.4176e-27	0.63161	2.2757e-13	2.6766e-06	5.3833e-31
CL1012.Contig2_All	0.3999	1.1028	-1.5601	0.7029	-1.96	-2.6629	Up	Up	Down	Up	Down	Down	0.38628	0.0014377	0.0034284	0.033033	3.9911e-05	1.0685e-10
CL1014.Contig11_All	0.8348	-1.4276	-1.1127	-2.2624	-1.9475	0.3148	Up	Down	Down	Down	Down	Up	0.020461	0.0074008	0.02262	7.5928e-08	5.5844e-07	0.68509
CL1015.Contig1_All	-0.5957	-1.3124	1.2624	-0.7166	1.8581	2.5748	Down	Down	Up	Down	Up	Up	0.23871	0.012764	4.1212e-05	0.26447	1.2774e-08	6.0546e-12
CL1015.Contig2_All	-10.2037	1.1102	-10.2037	11.3139	#N/A	-11.3139	Down	Up	Down	Up	#N/A	Down	4.7589e-14	5.269e-05	3.3894e-14	1.7216e-30	#N/A	1.5196e-30
CL1018.Contig1_All	5.6082	-7.591	-1.6986	-13.1992	-7.3068	5.8924	Up	Down	Down	Down	Down	Up	1.9478e-39	0.22536	0.44041	1.4503e-44	3.8081e-45	0.65182
CL102.Contig1_All	-3.5786	0.0445	-3.9349	3.623	-0.3564	-3.9794	Down	Up	Down	Up	Down	Down	4.9167e-21	0.88857	8.8498e-23	5.6896e-22	0.72637	1.1657e-23
CL102.Contig2_All	1.9509	1.3092	3.1352	-0.6418	1.1843	1.826	Up	Up	Up	Down	Up	Up	0.00010797	0.033107	1.9252e-16	0.15319	1.9185e-05	3.8654e-09
CL102.Contig3_All	-6.9244	0.0379	-11.4099	6.9624	-4.4854	-11.4478	Down	Up	Down	Up	Down	Down	2.3269e-33	0.89965	3.2297e-35	2.2733e-34	0.61785	3.5406e-36
CL1023.Contig28_All	0.4856	1.2097	-2.5283	0.7241	-3.0138	-3.738	Up	Up	Down	Up	Down	Down	0.14505	2.6555e-06	8.8825e-08	0.0027316	7.4882e-13	1.6637e-24
CL1028.Contig2_All	1.2397	0.0487	-2.6354	-1.1911	-3.8751	-2.6841	Up	Up	Down	Down	Down	Down	0.0011307	0.95022	0.00026791	0.0015509	7.0151e-13	0.00019207
CL103.Contig2_All	-4.0979	-0.5069	-3.9597	3.5911	0.1382	-3.4529	Down	Down	Down	Up	Up	Down	3.6159e-77	0.00016266	3.0243e-75	3.3633e-49	0.82125	1.3115e-47
CL1037.Contig3_All	-0.6203	-5.2422	-11.7829	-4.6219	-11.1626	-6.5407	Down	Down	Down	Down	Down	Down	0.042227	2.2948e-19	1.3952e-23	2.9372e-12	1.2188e-15	0.34019
CL1038.Contig1_All	-3.4663	0.9998	2.1199	4.466	5.5861	1.1201	Down	Up	Up	Up	Up	Up	1.821e-35	1.941e-13	6.85e-88	1.13e-85	2.4291e-214	2.4824e-35
CL1038.Contig3_All	1.0204	0.0619	-3.9321	-0.9585	-4.9525	-3.9941	Up	Up	Down	Down	Down	Down	1.0073e-09	0.82793	6.5365e-26	6.5712e-09	1.0908e-61	2.4716e-27
CL1039.Contig1_All	2.0435	-0.7289	-5.6358	-2.7724	-7.6793	-4.9069	Up	Down	Down	Down	Down	Down	1.5452e-21	0.078303	3.9393e-13	9.3259e-31	4.9955e-59	1.2362e-07
CL1039.Contig3_All	0.8805	1.5973	-9.5006	0.7168	-10.3811	-11.0979	Up	Up	Down	Up	Down	Down	0.067525	4.0494e-05	3.7112e-06	0.041781	3.0157e-11	4.583e-18
CL104.Contig1_All	-0.0069	-10.757	0.7439	-10.75	0.7509	11.5009	Down	Down	Up	Down	Up	Up	0.98472	5.8935e-11	0.024235	3.7396e-11	0.020707	7.4966e-19
CL1046.Contig2_All	0.3669	2.4206	4.3987	2.0537	4.0318	1.9781	Up	Up	Up	Up	Up	Up	0.78065	0.00033298	2.3055e-25	0.00090729	2.9746e-25	6.0929e-12
CL1055.Contig1_All	1.0677	-0.3811	-4.2623	-1.4488	-5.33	-3.8812	Up	Down	Down	Down	Down	Down	1.7016e-38	0.0012183	5.9692e-102	6.1888e-62	7.2644e-249	2.236e-73
CL1055.Contig2_All	-4.7269	0.7743	1.1374	5.5013	5.8643	0.3631	Down	Up	Up	Up	Up	Up	4.3316e-81	1.161e-13	1.5817e-33	3.6324e-150	1.0837e-202	2.9985e-05
CL1066.Contig3_All	0.0036	0.3029	-5.6125	0.2993	-5.6162	-5.9155	Up	Up	Down	Up	Down	Down	0.99706	0.43553	7.9109e-13	0.4244	4.383e-13	5.4658e-16
CL1066.Contig4_All	-0.2147	0.4549	-3.6671	0.6696	-3.4524	-4.1221	Down	Up	Down	Up	Down	Down	0.61715	0.19024	1.3729e-10	0.04234	5.7325e-09	1.7392e-15
CL1071.Contig9_All	1.1383	1.856	-0.2439	0.7177	-1.3823	-2.1	Up	Up	Down	Up	Down	Down	0.0037605	1.5719e-08	0.66806	0.01172	0.00032923	1.8439e-10
CL1073.Contig3_All	-1.616	-4.7303	0.1533	-3.1143	1.7693	4.8837	Down	Down	Up	Down	Up	Up	4.014e-07	2.1912e-19	0.59532	3.4355e-05	3.5787e-09	1.5004e-22
CL1075.Contig2_All	-4.9817	1.9106	-1.8003	6.8923	3.1814	-3.7109	Down	Up	Down	Up	Up	Down	6.5814e-08	2.3466e-11	0.0013265	1.6491e-32	0.027438	6.0127e-24
CL1080.Contig1_All	-2.3984	0.1389	0.1201	2.5373	2.5185	-0.0188	Down	Up	Up	Up	Up	Down	1.141e-178	0.032951	0.055856	8.8272e-211	6.6219e-212	0.79882
CL1080.Contig2_All	-5.7196	0.1225	0.2191	5.8421	5.9387	0.0966	Down	Up	Up	Up	Up	Up	0	2.1908e-05	1.2724e-16	0	0	0.00044353
CL1083.Contig3_All	-2.2262	-2.65	-2.3348	-0.4238	-0.1086	0.3152	Down	Down	Down	Down	Down	Up	1.1298e-07	7.7061e-09	3.1201e-08	0.64353	0.89582	0.73468
CL1084.Contig1_All	0.2591	2.3932	0.8872	2.1341	0.6281	-1.506	Up	Up	Up	Up	Up	Down	0.78069	1.7239e-07	0.18308	5.9238e-07	0.33471	0.0001117
CL1086.Contig3_All	-0.5524	0.0397	-3.1308	0.5921	-2.5784	-3.1705	Down	Up	Down	Up	Down	Down	0.059927	0.91154	1.455e-15	0.037986	3.3715e-09	3.8954e-16
CL1088.Contig2_All	-0.0287	-1.7558	0.8779	-1.7271	0.9066	2.6337	Down	Down	Up	Down	Up	Up	0.93865	1.9568e-07	3.1878e-05	2.2456e-07	1.2317e-05	5.5822e-22
CL1089.Contig1_All	0.0268	-0.956	-2.0933	-0.9828	-2.12	-1.1372	Up	Down	Down	Down	Down	Down	0.94432	0.0022894	1.6725e-09	0.0012394	4.9698e-10	0.010545
CL1092.Contig1_All	-5.4871	-0.1215	2.1491	5.3655	7.6362	2.2707	Down	Down	Up	Up	Up	Up	9.6277e-80	0.46437	5.0139e-152	1.0048e-72	0	1.5495e-163
CL1092.Contig2_All	0.9952	0.7235	6.8371	-0.2717	5.8419	6.1136	Up	Up	Up	Down	Up	Up	0.28537	0.48793	1.8988e-197	0.77124	3.6694e-199	3.6332e-192
CL1092.Contig4_All	0.2027	-0.0125	3.8875	-0.2153	3.6848	3.9	Up	Down	Up	Down	Up	Up	0.91572	1.0033	2.304e-13	0.90668	1.6672e-13	2.1044e-13
CL1093.Contig2_All	-5.9279	-11.5248	-11.5248	-5.5969	-5.5969	#N/A	Down	Down	Down	Down	Down	#N/A	6.7555e-32	2.9317e-33	3.229e-35	0.41672	0.36626	#N/A
CL1094.Contig3_All	1.4651	3.0315	-0.7922	1.5664	-2.2573	-3.8237	Up	Up	Down	Up	Down	Down	0.026433	1.3104e-11	0.4552	7.7382e-06	0.0011337	6.5167e-15
CL1094.Contig5_All	0.0834	-0.1556	-5.8433	-0.2389	-5.9266	-5.6877	Up	Down	Down	Down	Down	Down	0.77364	0.59021	3.7114e-30	0.35424	8.7892e-33	7.8041e-27
CL1095.Contig4_All	1.4111	-4.7687	-10.644	-6.1799	-12.0552	-5.8753	Up	Down	Down	Down	Down	Down	2.0206e-05	6.5979e-07	1.307e-08	3.4777e-20	5.2196e-23	0.59367
CL1099.Contig2_All	-2.0917	-0.5767	-0.2001	1.515	1.8915	0.3766	Down	Down	Down	Up	Up	Up	1.8636e-12	0.027552	0.43991	8.1092e-06	4.6421e-10	0.17386
CL1108.Contig2_All	-3.2135	-1.2835	2.05	1.93	5.2635	3.3335	Down	Down	Up	Up	Up	Up	1.9966e-21	7.6171e-07	9.247e-52	1.7575e-05	1.3921e-127	1.2324e-88
CL1109.Contig3_All	-0.2565	0.2288	2.3108	0.4853	2.5673	2.082	Down	Up	Up	Up	Up	Up	0.78111	0.80186	8.6319e-08	0.56896	4.5415e-09	6.1507e-07
CL1109.Contig5_All	0.315	-0.8297	-4.3237	-1.1447	-4.6387	-3.494	Up	Down	Down	Down	Down	Down	0.46526	0.077862	1.9995e-09	0.005472	2.8593e-12	7.3492e-05
CL1110.Contig3_All	-0.6431	0.2968	-1.7287	0.9399	-1.0857	-2.0255	Down	Up	Down	Up	Down	Down	0.11323	0.44149	5.7299e-05	0.0086894	0.032309	4.7068e-07
CL1111.Contig1_All	0.2826	0.4023	-4.1829	0.1196	-4.4655	-4.5851	Up	Up	Down	Up	Down	Down	0.3021	0.1146	2.9632e-20	0.66444	3.9872e-26	3.5969e-28
CL112.Contig4_All	-3.805	-2.0506	-3.639	1.7544	0.1659	-1.5885	Down	Down	Down	Up	Up	Down	6.4214e-170	3.9444e-84	1.4335e-163	9.3325e-18	0.62424	1.404e-15
CL1126.Contig9_All	-0.3418	-3.1525	-3.6859	-2.8107	-3.3441	-0.5334	Down	Down	Down	Down	Down	Down	0.035088	1.6328e-42	2.6829e-51	6.7151e-31	2.4879e-38	0.32337
CL113.Contig1_All	-1.5253	-2.8661	-2.4256	-1.3408	-0.9003	0.4405	Down	Down	Down	Down	Down	Up	1.4799e-12	5.1611e-26	6.8862e-23	0.00039459	0.010083	0.3956
CL113.Contig10_All	-1.8897	-1.7832	-3.3869	0.1065	-1.4972	-1.6038	Down	Down	Down	Up	Down	Down	1.4723e-06	6.8015e-06	3.9779e-12	0.8906	0.050664	0.033907
CL113.Contig2_All	-1.7615	-0.8411	-2.7122	0.9204	-0.9507	-1.8711	Down	Down	Down	Up	Down	Down	3.8482e-10	0.001225	5.046e-17	0.009274	0.054184	1.567e-06
CL113.Contig8_All	-2.2462	-1.4336	-3.679	0.8126	-1.4328	-2.2453	Down	Down	Down	Up	Down	Down	3.6942e-11	3.8457e-06	2.9174e-18	0.10932	0.044071	0.00011569
CL1133.Contig4_All	-3.5253	-0.6532	-2.5186	2.8721	1.0067	-1.8654	Down	Down	Down	Up	Up	Down	2.3491e-11	0.086928	1.7746e-08	2.6375e-06	0.31526	0.00037214
CL1137.Contig2_All	0.5857	-4.9133	1.7606	-5.499	1.1749	6.674	Up	Down	Up	Down	Up	Up	2.8862e-16	1.2462e-170	1.115e-211	2.1345e-277	2.2795e-121	0
CL114.Contig14_All	0.1744	1.4081	2.2459	1.2336	2.0715	0.8378	Up	Up	Up	Up	Up	Up	0.74182	6.0373e-06	4.6965e-19	3.161e-05	4.2676e-18	5.1124e-05
CL1143.Contig2_All	0.4925	-0.3831	-2.1403	-0.8756	-2.6328	-1.7572	Up	Down	Down	Down	Down	Down	0.11477	0.3323	3.9684e-07	0.0043308	1.9899e-12	0.00015663
CL1143.Contig4_All	-2.3409	0.6397	1.8351	2.9806	4.176	1.1954	Down	Up	Up	Up	Up	Up	0.01396	0.32448	1.3521e-05	0.00018801	1.6354e-12	0.0021851
CL1144.Contig3_All	0.1257	1.0525	2.4899	0.9269	2.3643	1.4374	Up	Up	Up	Up	Up	Up	0.75609	2.997e-05	2.0057e-43	0.00013388	5.6942e-43	2.5926e-21
CL1144.Contig5_All	-0.2546	0.5652	2.4212	0.8198	2.6759	1.856	Down	Up	Up	Up	Up	Up	0.46515	0.033833	1.247e-49	0.0015144	2.2103e-58	8.7964e-36
CL1146.Contig2_All	1.7387	3.0751	2.1356	1.3363	0.3969	-0.9394	Up	Up	Up	Up	Up	Down	0.0042581	4.2547e-12	6.7457e-05	6.6649e-05	0.38055	0.0032972
CL1146.Contig3_All	-0.0016	0.455	-2.3456	0.4566	-2.344	-2.8006	Down	Up	Down	Up	Down	Down	0.99391	0.19023	4.5292e-07	0.17283	3.4034e-07	3.0031e-11
CL1148.Contig1_All	1.1256	1.2768	2.1324	0.1512	1.0068	0.8556	Up	Up	Up	Up	Up	Up	0.0017418	0.00025101	1.4013e-14	0.67184	1.294e-05	0.00024851
CL115.Contig1_All	-2.4314	-1.0741	-0.9428	1.3573	1.4887	0.1313	Down	Down	Down	Up	Up	Up	1.0506e-20	1.0249e-06	6.6028e-06	4.5988e-05	2.1489e-06	0.68651
CL115.Contig5_All	-2.2895	-1.2895	-1.2826	1	1.0069	0.0069	Down	Down	Down	Up	Up	Up	8.1104e-09	0.0002958	0.00016816	0.077614	0.064082	0.99379
CL1150.Contig2_All	0.0701	1.2097	-1.4221	1.1396	-1.4922	-2.6317	Up	Up	Down	Up	Down	Down	0.86904	2.4516e-07	0.00010485	4.7247e-07	2.739e-05	6.7579e-21
CL1152.Contig2_All	0.8538	1.3411	2.1438	0.4873	1.29	0.8027	Up	Up	Up	Up	Up	Up	0.030793	8.9697e-05	8.8474e-15	0.13037	5.7418e-08	0.00053299
CL1154.Contig2_All	-0.4326	2.1454	-1.6628	2.5781	-1.2302	-3.8082	Down	Up	Down	Up	Down	Down	0.33126	2.5553e-21	0.00024664	8.6595e-28	0.014937	2.676e-40
CL1155.Contig2_All	1.1263	2.0868	2.0248	0.9605	0.8985	-0.062	Up	Up	Up	Up	Up	Down	0.00028118	5.2801e-17	2.5207e-16	3.9139e-06	1.3507e-05	0.78645
CL1159.Contig1_All	-2.6361	-0.9978	0.4706	1.6384	3.1068	1.4684	Down	Down	Up	Up	Up	Up	1.9489e-89	6.6048e-22	5.0507e-09	9.7896e-25	2.0202e-151	8.4335e-57
CL1159.Contig2_All	3.3489	2.7665	0.4804	-0.5824	-2.8685	-2.2861	Up	Up	Up	Down	Down	Down	1.2495e-115	1.8839e-62	0.087915	8.8532e-10	8.1316e-105	6.7496e-53
CL1162.Contig4_All	-5.9172	-1.3569	-5.062	4.5604	0.8552	-3.7051	Down	Down	Down	Up	Up	Down	3.0155e-158	5.1198e-34	2.2185e-147	1.6036e-54	0.21871	4.2528e-47
CL1165.Contig1_All	2.6324	2.0296	3.4216	-0.6028	0.7892	1.392	Up	Up	Up	Down	Up	Up	2.6652e-212	2.135e-99	0	3.5792e-23	1.086e-65	4.7228e-158
CL1165.Contig2_All	2.0041	-9.6237	-9.6237	-11.6278	-11.6278	#N/A	Up	Down	Down	Down	Down	#N/A	1.0869e-06	0.00026521	0.00012002	5.4349e-17	5.4332e-18	#N/A
CL1167.Contig2_All	-0.9571	-0.9131	1.478	0.044	2.4351	2.3911	Down	Down	Up	Up	Up	Up	0.00087633	0.0018496	2.8388e-17	0.92699	1.88e-34	3.0181e-32
CL1167.Contig3_All	-1.1636	-2.0569	1.0329	-0.8933	2.1965	3.0898	Down	Down	Up	Down	Up	Up	0.019726	0.00028164	0.0013313	0.26532	2.4964e-09	1.2643e-12
CL1168.Contig2_All	-0.6331	-2.7517	-0.1383	-2.1186	0.4948	2.6134	Down	Down	Down	Down	Up	Up	9.6357e-05	2.145e-35	0.41887	1.2385e-17	0.0027535	1.7728e-31
CL1169.Contig3_All	-1.6615	-1.3433	1.1362	0.3182	2.7977	2.4795	Down	Down	Up	Up	Up	Up	9.7465e-29	2.8109e-20	5.5424e-35	0.16439	5.0744e-124	1.4934e-103
CL117.Contig1_All	-3.7314	0.2078	-6.282	3.9392	-2.5506	-6.4898	Down	Up	Down	Up	Down	Down	1.9976e-140	0.020659	5.4135e-188	1.1401e-169	4.0139e-08	8.3186e-220
CL117.Contig2_All	10.9548	4.6837	4.585	-6.2711	-6.3698	-0.0987	Up	Up	Up	Down	Down	Down	5.4669e-23	0.64035	0.644	1.4739e-21	7.0539e-23	0.96534
CL1172.Contig2_All	-3.8393	0.5418	1.2918	4.3811	5.1311	0.75	Down	Up	Up	Up	Up	Up	7.9738e-50	6.3708e-05	2.9962e-32	8.8269e-80	2.4278e-150	1.1196e-13
CL1172.Contig4_All	0.202	1.102	2.1844	0.9	1.9823	1.0823	Up	Up	Up	Up	Up	Up	0.81735	0.061792	2.4397e-07	0.11013	7.4351e-07	0.0032041
CL1177.Contig2_All	-1.6404	0.3004	0.6109	1.9408	2.2513	0.3105	Down	Up	Up	Up	Up	Up	3.4501e-06	0.34053	0.014496	3.0018e-09	6.053e-14	0.23349
CL1180.Contig4_All	-0.6345	2.157	2.5424	2.7915	3.1769	0.3854	Down	Up	Up	Up	Up	Up	0.52875	8.5023e-06	3.9145e-09	6.4025e-08	8.5975e-12	0.27413
CL1185.Contig5_All	6.2069	5.8972	0.3028	-0.3097	-5.904	-5.5944	Up	Up	Up	Down	Down	Down	5.4777e-186	3.418e-144	0.73774	0.00063463	2.6584e-193	2.6213e-149
CL1192.Contig2_All	1.1529	-1.8651	1.0548	-3.018	-0.0981	2.9199	Up	Down	Up	Down	Down	Up	1.2253e-07	7.1094e-07	1.7652e-06	1.2086e-25	0.65787	2.4243e-23
CL1192.Contig3_All	1.1813	-0.8467	1.1737	-2.028	-0.0076	2.0204	Up	Down	Up	Down	Down	Up	2.3137e-05	0.055859	1.968e-05	7.2257e-11	0.99825	7.6892e-11
CL1192.Contig4_All	-10.5801	1.3832	-4.3609	11.9633	6.2192	-5.7441	Down	Up	Down	Up	Up	Down	5.0573e-06	0.00080994	3.7461e-05	1.595e-15	0.6183	3.5591e-14
CL1196.Contig3_All	-5.9967	0.5964	-4.4117	6.5931	1.585	-5.0081	Down	Up	Down	Up	Up	Down	6.0285e-17	0.034801	7.1253e-15	2.5145e-26	0.49654	8.0995e-24
CL1196.Contig4_All	0.0318	3.6116	0.0389	3.5798	0.0071	-3.5727	Up	Up	Up	Up	Up	Down	0.98076	2.5632e-22	0.97213	2.1035e-23	1.0103	1.9574e-23
CL1207.Contig3_All	-0.0544	-0.5602	-4.7751	-0.5058	-4.7207	-4.2149	Down	Down	Down	Down	Down	Down	0.82397	0.0070688	2.7149e-39	0.01535	1.7527e-38	7.5045e-25
CL1207.Contig4_All	-0.0289	0.8404	-5.0598	0.8693	-5.0309	-5.9002	Down	Up	Down	Up	Down	Down	0.95533	0.023511	1.2304e-08	0.015886	1.3879e-08	5.465e-16
CL1216.Contig1_All	-1.9845	-0.8105	-2.5121	1.174	-0.5276	-1.7016	Down	Down	Down	Up	Down	Down	3.4819e-17	9.7125e-05	6.1153e-23	3.8685e-05	0.21476	1.9664e-08
CL1216.Contig2_All	-2.7199	-0.7392	-3.2976	1.9807	-0.5777	-2.5584	Down	Down	Down	Up	Down	Down	5.0623e-15	0.0079134	3.1277e-18	1.3206e-06	0.4548	8.4631e-09
CL1216.Contig3_All	-4.7878	-1.7785	-2.9769	3.0092	1.8109	-1.1984	Down	Down	Down	Up	Up	Down	2.2303e-13	2.9473e-05	1.2749e-09	0.002789	0.187	0.12306
CL1217.Contig2_All	-0.067	-2.5979	-1.78	-2.5309	-1.713	0.8179	Down	Down	Down	Down	Down	Up	0.87877	2.2336e-08	7.0861e-06	4.8466e-08	1.6697e-05	0.27389
CL1218.Contig2_All	0.6712	2.0067	1.1042	1.3355	0.433	-0.9025	Up	Up	Up	Up	Up	Down	0.058223	3.364e-16	0.00019374	7.622e-10	0.1271	1.1417e-05
CL1219.Contig2_All	-3.4166	-0.4359	0.5746	2.9808	3.9912	1.0104	Down	Down	Up	Up	Up	Up	2.8713e-12	0.23148	0.033353	3.0338e-08	5.6043e-21	0.0002949
CL1222.Contig1_All	0.1202	2.2821	1.919	2.1619	1.7989	-0.363	Up	Up	Up	Up	Up	Down	0.91012	3.0276e-07	4.8087e-05	3.5883e-07	7.2578e-05	0.32519
CL1222.Contig3_All	-1.5613	-1.2413	-2.5168	0.32	-0.9555	-1.2755	Down	Down	Down	Up	Down	Down	2.188e-24	1.0131e-16	2.2349e-45	0.16369	0.00010758	3.2576e-08
CL1226.Contig2_All	-0.0163	0.4224	3.833	0.4387	3.8493	3.4106	Down	Up	Up	Up	Up	Up	0.96315	0.19608	1.2461e-165	0.16303	1.4361e-175	3.5501e-151
CL1228.Contig2_All	-3.1701	-4.8709	-12.5391	-1.7008	-9.3689	-7.6682	Down	Down	Down	Down	Down	Down	2.5632e-11	1.5446e-14	2.9619e-18	0.2447	0.019715	0.34009
CL1228.Contig4_All	2.1563	2.0341	-2.2088	-0.1222	-4.3651	-4.2429	Up	Up	Down	Down	Down	Down	0	0	0	6.3768e-12	0	0
CL1228.Contig6_All	1.4212	1.6828	-1.0484	0.2615	-2.4696	-2.7311	Up	Up	Down	Up	Down	Down	0	0	1.9441e-96	8.3585e-26	0	0
CL1228.Contig7_All	2.6029	-0.7955	0.7132	-3.3984	-1.8897	1.5087	Up	Down	Up	Down	Down	Up	0	1.3961e-14	2.7089e-20	0	0	6.4809e-67
CL1228.Contig8_All	-3.1725	-5.3878	-5.4878	-2.2153	-2.3153	-0.1	Down	Down	Down	Down	Down	Down	5.7186e-16	1.1604e-21	3.9348e-23	0.072445	0.050002	0.95896
CL1229.Contig1_All	-10.8727	0.0239	0.8687	10.8966	11.7414	0.8449	Down	Up	Up	Up	Up	Up	3.5101e-12	0.98023	0.0047554	1.9764e-12	7.2029e-23	0.0064596
CL1229.Contig2_All	1.4041	-0.4277	2.291	-1.8318	0.8869	2.7188	Up	Down	Up	Down	Up	Up	7.4206e-05	0.49197	9.888e-16	8.7149e-07	0.00010959	5.6824e-19
CL1232.Contig3_All	-1.0736	-1.5074	0.766	-0.4338	1.8396	2.2734	Down	Down	Up	Down	Up	Up	0.036905	0.0059534	0.034401	0.5953	4.2109e-06	2.1127e-07
CL1235.Contig1_All	-0.0964	-1.797	-2.3664	-1.7006	-2.2701	-0.5695	Down	Down	Down	Down	Down	Down	0.79652	2.6458e-06	3.6827e-09	9.9484e-06	2.0648e-08	0.40005
CL1235.Contig5_All	0.7609	-1.2769	-1.6063	-2.0378	-2.3673	-0.3294	Up	Down	Down	Down	Down	Down	1.1636e-10	4.5313e-14	1.4856e-20	1.4941e-46	1.3217e-58	0.20051
CL124.Contig2_All	0.3654	2.7522	4.0241	2.3868	3.6587	1.2719	Up	Up	Up	Up	Up	Up	0.78061	9.1423e-06	1.3215e-18	2.703e-05	2.9392e-18	2.1802e-05
CL1240.Contig1_All	2.066	1.0993	2.2461	-0.9667	0.1801	1.1468	Up	Up	Up	Down	Up	Up	3.8413e-15	0.0012226	4.6958e-19	1.8525e-05	0.39754	7.9499e-08
CL1240.Contig2_All	-0.6705	-2.8199	0.4335	-2.1494	1.104	3.2534	Down	Down	Up	Down	Up	Up	0.04691	1.7226e-10	0.1174	2.3284e-05	7.8404e-05	1.7123e-16
CL1244.Contig2_All	-0.4347	0.1631	-3.7299	0.5979	-3.2951	-3.893	Down	Up	Down	Up	Down	Down	0.0034141	0.29729	1.0829e-58	1.4186e-05	3.2654e-40	5.2112e-68
CL1244.Contig5_All	0.0931	0.3612	2.0941	0.2681	2.001	1.7329	Up	Up	Up	Up	Up	Up	0.36595	8.7928e-06	0	0.00085582	0	1.47e-247
CL1245.Contig2_All	0.3141	-1.7492	1.8137	-2.0632	1.4996	3.5629	Up	Down	Up	Down	Up	Up	0.61063	0.01656	1.975e-07	0.0016807	4.1456e-06	8.6358e-15
CL1249.Contig1_All	2.5933	-0.8606	3.0924	-3.4538	0.4991	3.953	Up	Down	Up	Down	Up	Up	1.4154e-08	0.43531	2.8478e-14	3.3439e-11	0.083091	2.1494e-17
CL1249.Contig2_All	1.8279	1.1797	3.8346	-0.6482	2.0067	2.655	Up	Up	Up	Down	Up	Up	0.0043836	0.13825	6.062e-22	0.26705	4.5912e-12	7.7196e-16
CL1250.Contig2_All	1.1608	0.8046	-1.335	-0.3562	-2.4958	-2.1396	Up	Up	Down	Down	Down	Down	0.0047464	0.089447	0.035448	0.38923	1.1296e-07	3.8007e-05
CL1252.Contig1_All	0.2192	-1.93	1.1748	-2.1492	0.9556	3.1048	Up	Down	Up	Down	Up	Up	0.65312	0.00042155	0.00011458	2.3282e-05	0.0010491	2.4712e-14
CL1255.Contig12_All	2.9399	3.3801	-0.3763	0.4402	-3.3162	-3.7564	Up	Up	Down	Up	Down	Down	2.7439e-08	3.2998e-12	0.75561	0.19841	8.7751e-10	4.4702e-14
CL1258.Contig1_All	-1.4928	0.7393	1.194	2.2321	2.6867	0.4546	Down	Up	Up	Up	Up	Up	7.3878e-05	0.0064713	1.8092e-07	1.1626e-12	1.0375e-21	0.038687
CL1260.Contig1_All	2.4953	1.5722	4.1819	-0.9231	1.6866	2.6097	Up	Up	Up	Down	Up	Up	5.923e-07	0.014876	1.2145e-33	0.024709	9.7851e-14	2.5662e-22
CL1260.Contig2_All	3.6358	3.5724	6.4875	-0.0634	2.8517	2.9151	Up	Up	Up	Down	Up	Up	1.4443e-05	3.3493e-05	6.3209e-51	0.92897	1.5945e-31	9.1733e-31
CL1261.Contig1_All	4.6762	2.65	-2.2833	-2.0262	-6.9595	-4.9333	Up	Up	Down	Down	Down	Down	9.5633e-57	6.8621e-09	0.055354	7.2147e-26	2.8303e-70	4.0773e-15
CL1261.Contig3_All	-2.2372	0.8107	1.9664	3.0479	4.2037	1.1557	Down	Up	Up	Up	Up	Up	2.3356e-26	5.557e-10	1.4012e-84	7.272e-65	4.7628e-194	2.6769e-39
CL1262.Contig2_All	2.1572	3.7944	3.3056	1.6371	1.1483	-0.4888	Up	Up	Up	Up	Up	Down	1.7182e-07	8.6218e-38	6.6632e-25	1.1271e-15	3.0563e-07	0.0072474
CL1264.Contig1_All	#N/A	11.1016	#N/A	11.1016	#N/A	-11.1016	#N/A	Up	#N/A	Up	#N/A	Down	#N/A	4.2697e-23	#N/A	1.5078e-24	#N/A	1.3158e-24
CL1264.Contig2_All	-0.0809	-10.1101	2.5234	-10.0291	2.6043	12.6334	Down	Down	Up	Down	Up	Up	0.81621	6.6098e-22	1.4652e-61	3.4734e-21	4.4613e-67	1.261e-130
CL1264.Contig3_All	-5.7322	2.5821	1.8576	8.3144	7.5899	-0.7245	Down	Up	Up	Up	Up	Down	6.7334e-14	1.8814e-42	4.5096e-18	1.0806e-90	2.8149e-55	2.3274e-07
CL1264.Contig4_All	-4.578	2.4186	1.909	6.9966	6.487	-0.5096	Down	Up	Up	Up	Up	Down	8.6811e-17	2.6867e-47	8.3003e-26	7.7682e-106	1.7935e-74	4.8622e-05
CL1264.Contig5_All	-5.6474	-7.9338	1.6898	-2.2864	7.3371	9.6236	Down	Down	Up	Down	Up	Up	7.0258e-271	1.3278e-282	3.3399e-268	0.0036796	0	0
CL1268.Contig3_All	1.4665	5.7363	0.4738	4.2698	-0.9927	-5.2625	Up	Up	Up	Up	Down	Down	0.14929	1.2067e-56	0.73005	2.4958e-51	0.26944	7.784e-58
CL1268.Contig4_All	0.1888	1.9526	-0.3353	1.7638	-0.5241	-2.2879	Up	Up	Down	Up	Down	Down	0.77401	7.1149e-09	0.57738	3.2119e-08	0.35244	2.7258e-11
CL1268.Contig6_All	-0.8473	-0.1556	-2.2554	0.6917	-1.4081	-2.0998	Down	Down	Down	Up	Down	Down	0.00072321	0.5902	2.7162e-14	0.0087489	7.279e-05	7.5751e-12
CL1284.Contig1_All	1.9958	4.002	4.7779	2.0063	2.7821	0.7758	Up	Up	Up	Up	Up	Up	0.0029146	4.0084e-21	2.7713e-41	2.9443e-11	3.0277e-28	6.0929e-05
CL1289.Contig3_All	-1.4729	0.2538	1.0456	1.7267	2.5185	0.7918	Down	Up	Up	Up	Up	Up	1.2819e-05	0.42037	1.0528e-06	4.2947e-08	4.7025e-22	0.00016084
CL1291.Contig2_All	-1.3429	1.3494	5.1509	2.6923	6.4939	3.8016	Down	Up	Up	Up	Up	Up	0.30355	0.07257	1.1107e-64	0.0017616	9.0991e-75	9.6225e-54
CL1293.Contig2_All	#N/A	#N/A	12.4121	#N/A	12.4121	12.4121	#N/A	#N/A	Up	#N/A	Up	Up	#N/A	#N/A	2.6541e-30	#N/A	4.2005e-32	1.9859e-30
CL1297.Contig1_All	3.4042	0.9874	1.6346	-2.4168	-1.7696	0.6472	Up	Up	Up	Down	Down	Up	3.5845e-29	0.078638	0.00022132	7.9434e-21	6.5888e-15	0.11321
CL1298.Contig3_All	-0.4018	0.3535	1.8218	0.7554	2.2236	1.4683	Down	Up	Up	Up	Up	Up	0.3435	0.35223	7.1139e-16	0.032113	2.8798e-21	6.7494e-12
CL1299.Contig1_All	-1.2724	-0.8106	0.778	0.4618	2.0504	1.5886	Down	Down	Up	Up	Up	Up	1.1534e-114	1.2554e-52	1.4069e-86	4.5419e-12	0	9.3712e-272
CL13.Contig1_All	1.7397	0.3336	2.7192	-1.4061	0.9795	2.3856	Up	Up	Up	Down	Up	Up	2.2589e-77	0.01603	2.7562e-265	3.5085e-57	3.6535e-66	6.9969e-230
CL1300.Contig2_All	-0.9463	-1.0333	-2.8213	-0.087	-1.875	-1.788	Down	Down	Down	Down	Down	Down	4.4873e-13	1.9589e-14	4.9637e-59	0.68395	1.1108e-19	5.5921e-17
CL1302.Contig2_All	7.5546	13.3617	#N/A	5.8071	-7.5546	-13.3617	Up	Up	#N/A	Up	Down	Down	0.26199	7.4148e-46	#N/A	8.8425e-44	0.21105	1.0078e-48
CL1304.Contig2_All	1.2431	-9.7688	1.9788	-11.0119	0.7357	11.7476	Up	Down	Up	Down	Up	Up	4.3839e-06	1.9963e-12	2.598e-18	3.6378e-30	8.8914e-05	1.4414e-50
CL1308.Contig1_All	10.9425	12.0893	#N/A	1.1468	-10.9425	-12.0893	Up	Up	#N/A	Up	Down	Down	1.2034e-19	6.816e-43	#N/A	9.8309e-08	6.1198e-21	1.3871e-45
CL1310.Contig2_All	-1.5553	-1.2038	-2.716	0.3515	-1.1607	-1.5122	Down	Down	Down	Up	Down	Down	1.8673e-61	5.3136e-40	4.361e-126	0.0070311	2.001e-14	4.0628e-26
CL1313.Contig1_All	0.5793	1.1172	-3.8132	0.5379	-4.3926	-4.9305	Up	Up	Down	Up	Down	Down	1.6878e-06	1.4688e-25	1.5647e-57	3.8218e-08	2.6412e-97	9.3651e-148
CL1313.Contig2_All	2.1589	1.3436	-2.4973	-0.8153	-4.6562	-3.841	Up	Up	Down	Down	Down	Down	2.5489e-75	8.8949e-22	4.5987e-21	8.9392e-18	2.079e-163	1.3736e-79
CL1313.Contig3_All	2.1391	1.1874	-2.6392	-0.9518	-4.7784	-3.8266	Up	Up	Down	Down	Down	Down	4.1717e-63	4.2396e-14	2.6235e-19	1.8128e-19	1.9902e-140	3.3007e-61
CL1320.Contig1_All	-0.3264	-0.5131	-2.198	-0.1866	-1.8716	-1.6849	Down	Down	Down	Down	Down	Down	5.6665e-06	2.4907e-12	1.4931e-125	0.028031	6.329e-84	5.1329e-62
CL1320.Contig2_All	0.7121	2.0933	2.3709	1.3811	1.6588	0.2777	Up	Up	Up	Up	Up	Up	0.0072071	1.7869e-28	2.7002e-41	6.0371e-17	2.238e-27	0.046908
CL1321.Contig2_All	-0.6757	1.4094	-0.1127	2.0851	0.5629	-1.5221	Down	Up	Down	Up	Up	Down	0.24634	5.8761e-05	0.84056	2.2543e-08	0.32696	9.1676e-06
CL1322.Contig29_All	-3.9063	-3.3139	-3.636	0.5924	0.2703	-0.3221	Down	Down	Down	Up	Up	Down	8.0035e-16	2.9925e-13	3.783e-15	0.62589	0.83254	0.77935
CL1322.Contig36_All	0.2955	-0.5981	3.4105	-0.8936	3.115	4.0086	Up	Down	Up	Down	Up	Up	0.81389	0.66663	5.1524e-13	0.47162	1.241e-12	1.1066e-14
CL1327.Contig4_All	1.669	1.1717	2.0718	-0.4974	0.4028	0.9002	Up	Up	Up	Down	Up	Up	0.0011823	0.053872	5.4427e-06	0.30281	0.30047	0.023648
CL1328.Contig1_All	-10.3307	-0.0584	-10.3307	10.2723	#N/A	-10.2723	Down	Down	Down	Up	#N/A	Down	5.426e-20	0.88335	3.9067e-20	2.9632e-19	#N/A	2.6128e-19
CL1329.Contig2_All	-0.9269	-1.479	0.8526	-0.5521	1.7794	2.3315	Down	Down	Up	Down	Up	Up	0.00025063	6.9304e-08	2.0845e-06	0.13102	5.2264e-19	1.6875e-25
CL1337.Contig21_All	-1.1347	-1.7247	0.2832	-0.59	1.4179	2.008	Down	Down	Up	Down	Up	Up	3.0751e-05	8.5164e-09	0.23368	0.16201	8.1889e-09	2.913e-13
CL1337.Contig7_All	1.0059	-0.3568	1.7006	-1.3627	0.6947	2.0574	Up	Down	Up	Down	Up	Up	0.0025155	0.49554	4.6403e-10	6.8303e-05	0.0035142	9.8889e-13
CL1339.Contig3_All	3.2728	3.0604	-8.1774	-0.2124	-11.4502	-11.2379	Up	Up	Down	Down	Down	Down	3.7569e-22	1.2888e-17	0.00047218	0.40896	3.1783e-37	1.7533e-31
CL134.Contig1_All	-1.4625	-2.2531	-1.2884	-0.7906	0.174	0.9646	Down	Down	Down	Down	Up	Up	4.2158e-44	4.7834e-76	1.4601e-36	1.5229e-06	0.26977	6.2358e-10
CL134.Contig2_All	1.46	0.6941	-0.673	-0.7659	-2.133	-1.3671	Up	Up	Down	Down	Down	Down	1.0804e-33	2.5495e-06	0.00026522	2.2026e-12	2.085e-59	1.1919e-18
CL1340.Contig4_All	0.8053	-1.2029	-1.0815	-2.0082	-1.8869	0.1213	Up	Down	Down	Down	Down	Up	9.4692e-20	3.3225e-21	6.8276e-19	4.8112e-79	4.3776e-76	0.53724
CL1343.Contig7_All	-4.1411	-0.5133	-0.0188	3.6278	4.1224	0.4946	Down	Down	Down	Up	Up	Up	0	1.4533e-247	0.2623	0	0	5.4923e-237
CL1344.Contig2_All	-11.6441	-11.6441	-11.6441	#N/A	#N/A	#N/A	Down	Down	Down	#N/A	#N/A	#N/A	7.3611e-17	5.7406e-16	5.2638e-17	#N/A	#N/A	#N/A
CL1349.Contig3_All	-1.4528	-3.1824	0.6649	-1.7296	2.1177	3.8474	Down	Down	Up	Down	Up	Up	4.1263e-05	9.8715e-12	0.0082279	0.0085959	7.2164e-13	4.7094e-22
CL135.Contig3_All	1.0777	0.2767	-1.884	-0.801	-2.9618	-2.1608	Up	Up	Down	Down	Down	Down	1.0844e-09	0.27165	8.4522e-11	2.8999e-06	5.4558e-38	3.0082e-15
CL1353.Contig4_All	0.996	0.8616	3.0969	-0.1344	2.1008	2.2352	Up	Up	Up	Down	Up	Up	0.1013	0.18315	6.984e-19	0.83485	4.456e-13	1.8412e-13
CL1355.Contig3_All	-7.56	-7.56	2.5197	#N/A	10.0796	10.0796	Down	Down	Up	#N/A	Up	Up	0.002388	0.003403	6.4261e-09	#N/A	2.0624e-18	1.911e-17
CL1356.Contig1_All	-1.0264	-0.7504	1.7084	0.276	2.7348	2.4587	Down	Down	Up	Up	Up	Up	0.19625	0.35479	4.4382e-05	0.78433	9.5359e-09	1.6141e-07
CL1359.Contig3_All	-2.492	-1.8003	-2.5921	0.6917	-0.1002	-0.7918	Down	Down	Down	Up	Down	Down	1.9671e-21	8.4651e-14	1.5221e-22	0.10404	0.85639	0.057329
CL1359.Contig4_All	-4.0021	0.2132	-4.9963	4.2153	-0.9942	-5.2095	Down	Up	Down	Up	Down	Down	7.8928e-14	0.55166	6.7447e-16	1.3783e-16	0.57898	1.0945e-18
CL1361.Contig1_All	1.2025	1.4321	2.272	0.2296	1.0695	0.8399	Up	Up	Up	Up	Up	Up	0.006718	0.00064869	9.9169e-12	0.58023	0.00010225	0.0024273
CL1362.Contig2_All	0.6355	0.2351	2.6947	-0.4004	2.0592	2.4596	Up	Up	Up	Down	Up	Up	0.28536	0.74556	1.225e-16	0.50306	7.0798e-13	4.093e-15
CL1365.Contig5_All	0.2551	0.32	3.2093	0.0649	2.9542	2.8893	Up	Up	Up	Up	Up	Up	0.63671	0.53819	1.5691e-46	0.90695	3.0846e-45	3.2824e-42
CL1367.Contig1_All	-1.0129	2.7789	2.942	3.7918	3.9548	0.1631	Down	Up	Up	Up	Up	Up	0.24274	2.3683e-14	1.5839e-17	5.9409e-20	1.2696e-23	0.55936
CL1367.Contig2_All	-0.6497	1.7788	-1.3537	2.4285	-0.704	-3.1324	Down	Up	Down	Up	Down	Down	0.085197	1.6014e-16	0.00039716	1.4608e-25	0.12937	1.6999e-33
CL1369.Contig1_All	-0.4914	0.5832	-1.7141	1.0745	-1.2228	-2.2973	Down	Up	Down	Up	Down	Down	0.080365	0.0097625	1.2826e-08	1.738e-06	0.00026957	6.0874e-18
CL137.Contig2_All	-2.2235	0.419	1.3191	2.6425	3.5426	0.9001	Down	Up	Up	Up	Up	Up	4.7973e-06	0.26085	3.3301e-07	1.7298e-09	2.771e-23	0.00027689
CL1376.Contig2_All	13.4147	6.9413	#N/A	-6.4734	-13.4147	-6.9413	Up	Up	#N/A	Down	Down	Down	2.3724e-80	0.23107	#N/A	3.3997e-75	3.3921e-85	0.18904
CL1377.Contig2_All	2.4169	3.5484	4.4846	1.1315	2.0677	0.9362	Up	Up	Up	Up	Up	Up	7.4984e-08	2.3372e-23	5.5245e-54	2.7767e-06	4.309e-27	1.756e-08
CL1377.Contig3_All	-9.9205	-1.6999	-1.5342	8.2206	8.3863	0.1657	Down	Down	Down	Up	Up	Up	9.0352e-281	2.2449e-75	5.4798e-68	1.0204e-84	2.1856e-97	0.25518
CL1377.Contig6_All	-5.2533	0.3527	0.7501	5.6061	6.0034	0.3973	Down	Up	Up	Up	Up	Up	5.1237e-76	0.0068195	6.4396e-12	3.7454e-100	1.552e-138	0.00021736
CL1377.Contig8_All	-11.0065	-11.0065	-11.0065	#N/A	#N/A	#N/A	Down	Down	Down	#N/A	#N/A	#N/A	2.1633e-24	4.2469e-23	1.5937e-24	#N/A	#N/A	#N/A
CL1378.Contig4_All	-0.9773	0.4146	1.1992	1.3919	2.1765	0.7846	Down	Up	Up	Up	Up	Up	0.066649	0.38082	0.000281	0.0025849	4.0508e-09	0.014544
CL1378.Contig5_All	-0.5599	-1.091	1.3673	-0.5311	1.9273	2.4583	Down	Down	Up	Down	Up	Up	0.41578	0.12428	0.0006196	0.54535	4.7947e-06	1.6139e-07
CL1380.Contig16_All	-0.3538	1.7528	2.0572	2.1067	2.4111	0.3044	Down	Up	Up	Up	Up	Up	0.60775	1.417e-06	4.6706e-10	1.3764e-08	1.4294e-12	0.2962
CL1381.Contig1_All	0.0533	0.1271	-3.8503	0.0738	-3.9036	-3.9774	Up	Up	Down	Up	Down	Down	0.60436	0.16141	1.1045e-165	0.43439	1.7454e-178	6.3086e-186
CL1381.Contig2_All	-2.7325	0.3637	1.93	3.0962	4.6625	1.5664	Down	Up	Up	Up	Up	Up	9.0268e-34	0.018165	4.71e-82	2.2794e-49	3.4513e-206	9.519e-62
CL1383.Contig2_All	-1.5682	-1.3767	-3.2222	0.1915	-1.654	-1.8455	Down	Down	Down	Up	Down	Down	1.4769e-296	6.8925e-234	0	0.0015054	7.4017e-112	2.2142e-144
CL1383.Contig3_All	-1.0917	-1.1914	-2.2446	-0.0997	-1.153	-1.0532	Down	Down	Down	Down	Down	Down	7.4039e-10	8.4538e-11	7.3104e-27	0.7415	1.0936e-05	0.00012474
CL139.Contig4_All	-0.1405	-6.1207	-6.2238	-5.9802	-6.0833	-0.1031	Down	Down	Down	Down	Down	Down	0.68774	6.8639e-19	3.7401e-20	1.9199e-17	1.5612e-18	0.96513
CL1397.Contig4_All	-1.3417	-3.3048	0.295	-1.9631	1.6367	3.5998	Down	Down	Up	Down	Up	Up	0.00088752	1.5035e-09	0.38891	0.0090005	5.9724e-06	7.8168e-13
CL1397.Contig7_All	-0.3571	-1.107	-2.957	-0.7499	-2.6	-1.85	Down	Down	Down	Down	Down	Down	0.24681	0.00032559	2.068e-14	0.027944	2.838e-10	0.00020665
CL1397.Contig8_All	-0.3304	-0.418	-2.4054	-0.0876	-2.0751	-1.9875	Down	Down	Down	Down	Down	Down	0.1249	0.052352	5.0757e-21	0.75101	1.4836e-14	1.0687e-12
CL14.Contig1_All	-2.9263	-3.8165	2.4724	-0.8902	5.3987	6.2889	Down	Down	Up	Down	Up	Up	0.0047941	0.0018955	1.4027e-11	0.78008	5.1708e-22	4.8026e-22
CL1406.Contig3_All	1.6461	-0.3348	-3.0184	-1.9809	-4.6645	-2.6836	Up	Down	Down	Down	Down	Down	0.00014492	0.68184	0.0021341	1.0951e-05	1.5182e-12	0.013232
CL1408.Contig1_All	-4.9449	3.5736	6.4586	8.5185	11.4034	2.885	Down	Up	Up	Up	Up	Up	0.60923	0.0065352	5.32e-25	0.00062825	3.1842e-28	3.1761e-15
CL1408.Contig2_All	-2.7918	-1.1616	-1.2001	1.6302	1.5916	-0.0386	Down	Down	Down	Up	Up	Down	6.4978e-09	0.0034322	0.0015619	0.011433	0.011506	0.95144
CL1410.Contig2_All	-0.3343	0.0143	-3.3383	0.3486	-3.004	-3.3526	Down	Up	Down	Up	Down	Down	0.10458	0.96831	1.0899e-31	0.083586	1.7215e-23	3.8177e-32
CL1411.Contig1_All	-3.0401	-2.2814	-0.5552	0.7587	2.4849	1.7262	Down	Down	Down	Up	Up	Up	5.2121e-10	3.4209e-07	0.11996	0.41606	4.7326e-06	0.00056321
CL1411.Contig6_All	-1.7196	-2.2681	-2.5609	-0.5486	-0.8413	-0.2927	Down	Down	Down	Down	Down	Down	1.2656e-17	5.0277e-24	4.5927e-29	0.12235	0.013013	0.5098
CL1412.Contig1_All	-2.5527	0.1982	0.1437	2.7509	2.6964	-0.0546	Down	Up	Up	Up	Up	Down	1.4953e-16	0.43593	0.56163	1.4932e-20	5.447e-20	0.83169
CL1413.Contig2_All	14.1403	#N/A	6.8667	-14.1403	-7.2737	6.8667	Up	#N/A	Up	Down	Down	Up	5.3076e-175	#N/A	0.13287	4.5218e-176	8.4213e-177	0.13767
CL1414.Contig2_All	4.9892	3.8453	4.77	-1.1438	-0.2191	0.9247	Up	Up	Up	Down	Down	Up	2.3108e-16	1.7668e-06	5.7441e-14	0.00083824	0.51492	0.010759
CL1417.Contig1_All	2.9231	0.071	-1.7865	-2.852	-4.7095	-1.8575	Up	Up	Down	Down	Down	Down	7.5211e-86	0.8511	4.0975e-07	3.8402e-84	8.9383e-133	9.5291e-08
CL1417.Contig2_All	1.2951	4.7594	3.5497	3.4643	2.2547	-1.2096	Up	Up	Up	Up	Up	Down	0.32045	6.221e-20	1.1098e-07	5.8123e-17	2.2586e-05	4.2525e-05
CL1418.Contig3_All	-0.8831	0.5918	-1.4447	1.4749	-0.5616	-2.0365	Down	Up	Down	Up	Down	Down	0.0044413	0.018028	6.8453e-06	1.427e-08	0.18278	4.4111e-13
CL1424.Contig5_All	1.3896	2.1197	2.0448	0.7302	0.6553	-0.0749	Up	Up	Up	Up	Up	Down	0.0060476	5.1462e-07	1.0111e-06	0.040313	0.063091	0.84738
CL1429.Contig1_All	-1.6555	-0.0893	0.3692	1.5661	2.0246	0.4585	Down	Down	Up	Up	Up	Up	1.3535e-05	0.82872	0.21798	5.3384e-05	2.4233e-09	0.12856
CL1432.Contig9_All	2.4655	3.0241	-0.3561	0.5586	-2.8216	-3.3802	Up	Up	Down	Up	Down	Down	3.6718e-45	2.2443e-80	0.30139	2.2121e-07	3.8368e-55	3.8857e-94
CL1434.Contig1_All	-7.9171	4.4024	4.8722	12.3194	12.7893	0.4699	Down	Up	Up	Up	Up	Up	0.20226	5.7997e-15	1.8727e-22	7.0695e-20	3.1834e-28	0.087761
CL1439.Contig1_All	0.0068	3.6881	-0.7646	3.6813	-0.7714	-4.4527	Up	Up	Down	Up	Down	Down	0.99988	4.0763e-29	0.38389	1.0358e-30	0.38196	3.1774e-35
CL1439.Contig2_All	-2.1191	1.9868	-3.1105	4.1059	-0.9914	-5.0973	Down	Up	Down	Up	Down	Down	0.012885	3.1271e-07	0.0011992	3.723e-15	0.57893	3.4018e-17
CL1439.Contig3_All	-0.119	4.3098	-0.6971	4.4288	-0.5782	-5.007	Down	Up	Down	Up	Down	Down	0.94626	7.1173e-14	0.70812	6.2755e-15	0.77334	5.2463e-16
CL1443.Contig2_All	-1.3259	-1.0127	-2.1128	0.3132	-0.787	-1.1002	Down	Down	Down	Up	Down	Down	0.00022308	0.0046219	7.5895e-08	0.56062	0.16207	0.032673
CL1448.Contig1_All	-4.4919	-4.4919	7.4627	#N/A	11.9545	11.9545	Down	Down	Up	#N/A	Up	Up	0.60922	0.63837	9.4317e-52	#N/A	5.9291e-57	5.5924e-54
CL1455.Contig2_All	2.0504	2.5315	3.3021	0.481	1.2517	0.7707	Up	Up	Up	Up	Up	Up	0.0019075	1.7987e-05	8.4159e-12	0.31537	0.00031204	0.024756
CL1457.Contig3_All	-1.6049	0.9613	-2.9198	2.5662	-1.3149	-3.8812	Down	Up	Down	Up	Down	Down	0.005104	0.010817	1.5901e-05	9.1407e-09	0.20461	1.1711e-12
CL1460.Contig2_All	-1.432	0.5659	-3.2093	1.998	-1.7772	-3.7752	Down	Up	Down	Up	Down	Down	5.8718e-06	0.0212	3.6435e-15	3.8088e-13	0.0014923	2.4071e-25
CL1461.Contig1_All	-3.0738	-2.7442	-1.16	0.3296	1.9138	1.5842	Down	Down	Down	Up	Up	Up	2.5961e-17	8.696e-15	1.948e-05	0.68442	3.2603e-05	0.00047004
CL1462.Contig4_All	-0.5942	0.1766	-3.0471	0.7709	-2.4529	-3.2238	Down	Up	Down	Up	Down	Down	0.016995	0.50292	8.0262e-20	0.00082657	5.3118e-11	1.6384e-23
CL147.Contig2_All	-1.704	2.0604	1.4923	3.7645	3.1963	-0.5682	Down	Up	Up	Up	Up	Down	0.0072673	1.6991e-11	1.1636e-05	3.2665e-22	1.2333e-13	0.024479
CL147.Contig5_All	10.5384	4.4529	#N/A	-6.0855	-10.5384	-4.4529	Up	Up	#N/A	Down	Down	Down	3.3487e-20	0.64011	#N/A	8.1652e-19	1.5688e-21	0.59349
CL1470.Contig1_All	1.2768	-5.4562	-11.0169	-6.733	-12.2937	-5.5607	Up	Down	Down	Down	Down	Down	1.5218e-12	8.1468e-23	2.3697e-27	1.3177e-60	6.833e-68	0.34001
CL1474.Contig1_All	1.7213	1.1019	2.0022	-0.6193	0.281	0.9003	Up	Up	Up	Down	Up	Up	0.0003559	0.061789	5.6642e-06	0.16323	0.46908	0.020711
CL1474.Contig6_All	-10.097	-10.097	1.2565	#N/A	11.3535	11.3535	Down	Down	Up	#N/A	Up	Up	1.5085e-07	3.6578e-07	0.00050143	#N/A	2.062e-18	1.9107e-17
CL1474.Contig9_All	-5.6078	-1.0451	1.241	4.5628	6.8488	2.2861	Down	Down	Up	Up	Up	Up	1.0986e-12	0.013429	1.3764e-06	7.4095e-06	1.9234e-32	2.7543e-14
CL1476.Contig6_All	1.3026	-4.6539	0.767	-5.9565	-0.5356	5.4209	Up	Down	Up	Down	Down	Up	0.00025606	2.3403e-06	0.060788	3.5958e-17	0.10059	1.2781e-11
CL1477.Contig2_All	-1.6082	-0.6484	-2.0967	0.9598	-0.4885	-1.4483	Down	Down	Down	Up	Down	Down	1.0117e-07	0.023211	6.6104e-11	0.0080554	0.33794	0.0001144
CL1478.Contig3_All	-2.0577	-1.0672	-1.8624	0.9905	0.1953	-0.7952	Down	Down	Down	Up	Up	Down	1.678e-172	1.1586e-62	7.9079e-151	5.0736e-28	0.097718	1.2452e-19
CL148.Contig2_All	-0.7477	-0.1936	1.6072	0.5542	2.355	1.8008	Down	Down	Up	Up	Up	Up	0.30753	0.80385	5.9008e-05	0.47674	6.6213e-08	1.2778e-05
CL1481.Contig1_All	1.7385	2.8941	-1.5283	1.1556	-3.2667	-4.4223	Up	Up	Down	Up	Down	Down	0.0042578	3.6945e-10	0.18341	0.0010636	6.9876e-06	5.6247e-15
CL1494.Contig6_All	-0.3463	-2.7938	-2.7242	-2.4475	-2.3778	0.0697	Down	Down	Down	Down	Down	Up	0.36299	3.7326e-09	1.7418e-09	1.2535e-06	8.6396e-07	0.95722
CL1497.Contig3_All	-0.1192	4.6595	5.794	4.7787	5.9132	1.1345	Down	Up	Up	Up	Up	Up	0.95209	2.1743e-12	1.8197e-30	2.6831e-13	1.9238e-32	5.0359e-06
CL1498.Contig2_All	0.935	0.9593	-1.228	0.0242	-2.1631	-2.1873	Up	Up	Down	Up	Down	Down	0.016962	0.014798	0.026817	0.95483	5.9951e-07	5.8022e-07
CL15.Contig2_All	-8.5204	3.0463	-2.6977	11.5667	5.8227	-5.7439	Down	Up	Down	Up	Up	Down	0.032294	5.6679e-09	0.099792	1.5947e-15	0.61797	3.5586e-14
CL1503.Contig3_All	0.2218	0.9874	3.6171	0.7656	3.3952	2.6296	Up	Up	Up	Up	Up	Up	0.77478	0.067094	3.4813e-38	0.13896	3.8203e-38	2.3985e-28
CL1504.Contig6_All	1.925	2.6785	-0.7909	0.7535	-2.7158	-3.4693	Up	Up	Down	Up	Down	Down	6.1127e-10	2.1919e-23	0.1592	0.00018316	1.5864e-15	1.0334e-31
CL1509.Contig5_All	-0.3827	-2.6003	3.7611	-2.2177	4.1438	6.3614	Down	Down	Up	Down	Up	Up	0.77398	0.14009	9.822e-18	0.26086	5.6579e-20	3.723e-23
CL1509.Contig8_All	-0.5347	-0.8421	2.1912	-0.3074	2.7258	3.0333	Down	Down	Up	Down	Up	Up	0.48267	0.27834	1.3712e-09	0.75104	1.2037e-12	2.1846e-13
CL1509.Contig9_All	-2.3395	-0.3606	6.23	1.9789	8.5695	6.5906	Down	Down	Up	Up	Up	Up	0.01396	0.66788	2.2054e-294	0.05928	0	3.229e-301
CL1510.Contig1_All	-4.2058	-0.778	1.7306	3.4279	5.9365	2.5086	Down	Down	Up	Up	Up	Up	0.00018056	0.29917	8.3359e-06	0.013203	1.2289e-16	9.9774e-09
CL1510.Contig2_All	1.6995	-2.0403	-1.7531	-3.7398	-3.4527	0.2871	Up	Down	Down	Down	Down	Up	1.8933e-15	2.3297e-06	1.107e-05	9.5406e-37	3.5211e-36	0.70233
CL1510.Contig3_All	0.6499	0.4586	-1.4849	-0.1913	-2.1347	-1.9434	Up	Up	Down	Down	Down	Down	0.044045	0.2038	0.00049111	0.58576	3.2912e-09	3.8647e-07
CL1510.Contig9_All	0.7481	0.0371	-1.7758	-0.7111	-2.5239	-1.8129	Up	Up	Down	Down	Down	Down	0.0049846	0.9347	3.8797e-06	0.0072154	4.5694e-15	2.1862e-06
CL1511.Contig1_All	0.6788	-0.3665	-4.6338	-1.0453	-5.3126	-4.2673	Up	Down	Down	Down	Down	Down	0.028759	0.3899	4.8326e-12	0.00081536	1.0483e-20	5.3055e-09
CL1513.Contig2_All	-1.6818	-1.7253	-2.9314	-0.0434	-1.2496	-1.2062	Down	Down	Down	Down	Down	Down	2.0895e-44	4.6653e-44	4.0794e-88	0.86115	7.8397e-10	7.8337e-09
CL1513.Contig3_All	-4.0971	0.6394	0.0185	4.7364	4.1156	-0.6208	Down	Up	Up	Up	Up	Down	5.6571e-15	0.016569	0.95743	2.4136e-25	1.0725e-15	0.015033
CL1513.Contig6_All	-5.7633	-7.9775	-5.7568	-2.2142	0.0065	2.2207	Down	Down	Down	Down	Up	Up	2.0896e-70	1.2179e-72	2.28e-70	0.26086	1.0065	0.24418
CL1513.Contig7_All	-0.8566	-0.3348	3.7551	0.5217	4.6117	4.0899	Down	Down	Up	Up	Up	Up	0.395	0.74344	5.2768e-29	0.64205	4.0404e-35	5.73e-31
CL1516.Contig2_All	12.1837	#N/A	#N/A	-12.1837	-12.1837	#N/A	Up	#N/A	#N/A	Down	Down	#N/A	3.4923e-34	#N/A	#N/A	2.133e-34	2.4662e-36	#N/A
CL1516.Contig4_All	-5.7061	0.1028	-10.4556	5.8089	-4.7495	-10.5584	Down	Up	Down	Up	Down	Down	1.3575e-13	0.81407	3.9288e-15	1.0055e-14	0.61741	3.3409e-16
CL1517.Contig2_All	-0.1761	1.1938	-1.2277	1.3699	-1.0516	-2.4215	Down	Up	Down	Up	Down	Down	0.77033	0.0010729	0.026816	0.000146	0.071607	5.3433e-09
CL1518.Contig8_All	-3.6783	-0.4132	-3.8941	3.2651	-0.2158	-3.4809	Down	Down	Down	Up	Down	Down	1.45e-35	0.040275	2.7228e-37	2.7514e-24	0.7876	9.3805e-26
CL1520.Contig2_All	2.6356	2.5723	-1.5271	-0.0632	-4.1627	-4.0995	Up	Up	Down	Down	Down	Down	5.0002e-08	2.2822e-07	0.1834	0.89425	2.0657e-12	1.5549e-11
CL1520.Contig3_All	3.0503	3.0746	-1.1121	0.0243	-4.1624	-4.1867	Up	Up	Down	Up	Down	Down	3.3049e-09	3.2323e-09	0.38984	0.95482	2.0654e-12	2.1802e-12
CL1521.Contig1_All	-4.8741	0.2548	0.1249	5.1289	4.999	-0.1299	Down	Up	Up	Up	Up	Down	3.0816e-42	0.18606	0.53496	8.0475e-52	6.4507e-48	0.50425
CL1521.Contig3_All	-2.0185	-3.9513	-0.1623	-1.9328	1.8562	3.789	Down	Down	Down	Down	Up	Up	1.8412e-46	2.3785e-89	0.1782	3.3746e-11	1.664e-38	1.6385e-79
CL1525.Contig2_All	-0.4119	-1.5714	0.874	-1.1595	1.2859	2.4454	Down	Down	Up	Down	Up	Up	0.014343	6.013e-17	5.2946e-13	1.0741e-08	1.3463e-24	4.7203e-56
CL1527.Contig4_All	1.2343	1.1394	2.0393	-0.0949	0.805	0.8999	Up	Up	Up	Down	Up	Up	0.0049494	0.012998	6.1354e-09	0.84233	0.0062808	0.0031301
CL1527.Contig5_All	-4.734	-0.9086	-4.5051	3.8255	0.2289	-3.5966	Down	Down	Down	Up	Up	Down	9.8923e-38	2.1861e-05	9.5628e-37	1.0886e-17	0.84399	6.2649e-17
CL1527.Contig6_All	0.2286	1.791	-9.9816	1.5623	-10.2102	-11.7725	Up	Up	Down	Up	Down	Down	0.53473	9.7947e-18	2.5656e-17	1.8289e-15	1.2071e-20	4.9698e-60
CL1528.Contig2_All	3.1285	2.7333	-0.1127	-0.3952	-3.2412	-2.8459	Up	Up	Down	Down	Down	Down	3.9866e-38	8.5191e-25	0.8444	0.021407	1.3616e-41	2.5684e-27
CL1529.Contig2_All	6.1355	#N/A	12.2719	-6.1355	6.1365	12.2719	Up	#N/A	Up	Down	Up	Up	0.6777	#N/A	1.2099e-19	0.66641	2.9976e-19	1.0706e-19
CL1530.Contig4_All	1.1735	-0.0866	1.9749	-1.26	0.8014	2.0614	Up	Down	Up	Down	Up	Up	3.522e-05	0.86288	2.1791e-17	9.6249e-06	3.5993e-05	2.3358e-18
CL1534.Contig4_All	-2.3138	-1.4102	-2.265	0.9036	0.0488	-0.8548	Down	Down	Down	Up	Up	Down	0	1.1833e-237	0	3.9408e-46	0.61405	4.2259e-42
CL1537.Contig1_All	-3.2674	-1.1122	-1.8374	2.1551	1.43	-0.7251	Down	Down	Down	Up	Up	Down	7.1788e-38	2.8176e-09	8.389e-20	1.4844e-11	0.00011696	0.0068933
CL1549.Contig8_All	0.3311	-0.4519	-6.9015	-0.7829	-7.2325	-6.4496	Up	Down	Down	Down	Down	Down	0.026641	0.0076448	7.2464e-66	8.6063e-08	1.2483e-85	2.2253e-47
CL1556.Contig2_All	-5.6434	-5.1203	-1.092	0.5231	4.5515	4.0284	Down	Down	Down	Up	Up	Up	1.4561e-38	4.4724e-35	5.2646e-07	0.7544	6.3067e-17	6.1216e-15
CL156.Contig1_All	0.3922	0.9247	-2.208	0.5325	-2.6002	-3.1327	Up	Up	Down	Up	Down	Down	0.27172	0.0011231	1.2416e-06	0.052993	2.8377e-10	4.7018e-17
CL156.Contig2_All	1.6397	2.1938	-0.4909	0.5541	-2.1306	-2.6846	Up	Up	Down	Up	Down	Down	0.00050261	1.2403e-07	0.5364	0.1103	1.0239e-05	5.2015e-10
CL1560.Contig1_All	-1.5038	-0.5866	-4.8857	0.9172	-3.382	-4.2991	Down	Down	Down	Up	Down	Down	9.4614e-77	6.4588e-16	4.2679e-270	8.9383e-24	4.3811e-75	1.0139e-166
CL1561.Contig1_All	-0.7073	-0.3467	-2.6422	0.3606	-1.9349	-2.2955	Down	Down	Down	Up	Down	Down	1.0615e-96	9.0361e-26	0	7.2733e-23	4.3955e-300	0
CL1563.Contig2_All	2.0504	3.9872	3.6946	1.9369	1.6442	-0.2926	Up	Up	Up	Up	Up	Down	0.0019074	7.4316e-21	9.9182e-17	1.1186e-10	1.7362e-07	0.2772
CL1565.Contig1_All	0.3199	1.5056	-1.3513	1.1856	-1.6713	-2.8569	Up	Up	Down	Up	Down	Down	0.329	2.0412e-12	0.00014956	2.9277e-09	2.7903e-07	9.3411e-29
CL1567.Contig1_All	0.0306	-2.2025	-3.843	-2.2331	-3.8737	-1.6406	Up	Down	Down	Down	Down	Down	0.91349	7.1471e-18	9.7772e-33	4.0012e-19	1.9201e-34	0.0018358
CL1568.Contig1_All	-2.0716	-2.7879	-3.888	-0.7163	-1.8164	-1.1001	Down	Down	Down	Down	Down	Down	5.425e-21	3.0215e-28	3.8638e-40	0.091745	5.5106e-05	0.049248
CL1568.Contig2_All	2.2593	-1.3349	-2.112	-3.5942	-4.3713	-0.7771	Up	Down	Down	Down	Down	Down	1.3705e-12	0.055976	0.0035479	5.4324e-20	3.4293e-24	0.47951
CL1569.Contig5_All	0.0481	-10.9472	-0.4071	-10.9953	-0.4551	10.5401	Up	Down	Down	Down	Down	Up	0.90955	3.1412e-19	0.20394	2.3968e-20	0.14439	6.4132e-15
CL1570.Contig1_All	0.0499	1.7944	2.8642	1.7445	2.8143	1.0698	Up	Up	Up	Up	Up	Up	0.96788	0.0030645	2.9473e-10	0.0027522	1.4986e-10	0.0024568
CL1573.Contig1_All	#N/A	12.9052	#N/A	12.9052	#N/A	-12.9052	#N/A	Up	#N/A	Up	#N/A	Down	#N/A	1.8527e-135	#N/A	8.4824e-144	#N/A	1.6143e-143
CL1573.Contig2_All	4.2854	12.1532	4.2928	7.8678	0.0074	-7.8604	Up	Up	Up	Up	Up	Down	0.67766	5.6979e-64	0.64371	6.9147e-66	1.0001	7.5451e-66
CL1573.Contig3_All	-2.8337	-1.6608	-1.6175	1.1728	1.2162	0.0433	Down	Down	Down	Up	Up	Up	1.9944e-35	1.2042e-17	6.5541e-18	0.0004145	0.00013817	0.91266
CL1578.Contig2_All	-4.5242	-3.8425	0.5322	0.6817	5.0564	4.3747	Down	Down	Up	Up	Up	Up	1.8925e-258	3.7948e-219	6.3203e-20	0.027167	0	0
CL158.Contig1_All	-2.2035	-1.6532	-1.0592	0.5503	1.1443	0.594	Down	Down	Down	Up	Up	Up	9.4458e-14	3.2807e-09	2.2858e-05	0.25538	0.0021945	0.11169
CL1583.Contig1_All	-4.4881	-6.5543	-4.8441	-2.0662	-0.356	1.7102	Down	Down	Down	Down	Down	Up	3.3973e-46	7.7004e-52	2.2391e-48	0.1104	0.72636	0.22664
CL159.Contig2_All	1.8351	2.7424	0.3469	0.9074	-1.4882	-2.3956	Up	Up	Up	Up	Down	Down	0.0019297	9.6232e-09	0.71241	0.013848	0.0057425	4.4372e-08
CL1595.Contig1_All	11.9605	11.489	#N/A	-0.4715	-11.9605	-11.489	Up	Up	#N/A	Down	Down	Down	2.0385e-29	9.6054e-21	#N/A	0.074469	2.727e-31	4.1052e-22
CL1597.Contig2_All	-0.1974	3.2551	-1.3602	3.4525	-1.1629	-4.6154	Down	Up	Down	Up	Down	Down	0.7803	2.1595e-33	0.043716	3.8788e-37	0.10425	5.8306e-46
CL16.Contig3_All	1.5969	3.1575	2.8351	1.5607	1.2382	-0.3224	Up	Up	Up	Up	Up	Down	0.020031	1.6087e-11	8.2609e-09	1.3875e-05	0.0011619	0.34074
CL16.Contig6_All	1.7677	2.9687	1.8503	1.201	0.0826	-1.1184	Up	Up	Up	Up	Up	Down	0.00083724	1.634e-13	0.00025643	7.6574e-05	0.85903	0.00018148
CL1602.Contig3_All	0.9382	1.6762	-0.3701	0.738	-1.3083	-2.0463	Up	Up	Down	Up	Down	Down	0.00055744	1.7365e-13	0.32549	0.00021029	1.4321e-06	2.082e-18
CL1603.Contig1_All	-11.3412	-11.3412	-11.3412	#N/A	#N/A	#N/A	Down	Down	Down	#N/A	#N/A	#N/A	9.6917e-19	9.6351e-18	6.9983e-19	#N/A	#N/A	#N/A
CL1604.Contig1_All	-0.1146	-0.1567	-2.1616	-0.0421	-2.047	-2.0049	Down	Down	Down	Down	Down	Down	0.29058	0.13743	2.6802e-73	0.73189	3.592e-65	6.5803e-60
CL1610.Contig1_All	-1.3258	0.9384	-10.5525	2.2642	-9.2267	-11.4909	Down	Up	Down	Up	Down	Down	0.013205	0.010198	1.5492e-09	4.6612e-08	0.00045425	4.5823e-18
CL1613.Contig1_All	-1.3605	-2.1283	0.2019	-0.7678	1.5623	2.3302	Down	Down	Up	Down	Up	Up	1.2344e-05	1.7683e-09	0.47288	0.13777	5.6306e-08	2.0067e-12
CL1617.Contig1_All	1.4155	1.5378	-11.5777	0.1223	-12.9931	-13.1155	Up	Up	Down	Up	Down	Down	5.7107e-23	2.6613e-27	6.0102e-40	0.38158	2.1586e-109	1.0367e-116
CL1617.Contig2_All	-8.091	-1.1641	-1.9043	6.9269	6.1867	-0.7403	Down	Down	Down	Up	Up	Down	1.3895e-154	2.318e-24	3.8129e-52	6.0722e-67	9.4022e-40	5.1195e-06
CL1617.Contig3_All	-11.8965	-0.8492	1.2933	11.0473	13.1898	2.1425	Down	Down	Up	Up	Up	Up	2.5095e-31	0.0013388	6.4966e-15	2.1866e-17	3.6525e-79	1.3271e-29
CL1619.Contig1_All	-1.1814	-0.6704	-2.0148	0.511	-0.8334	-1.3444	Down	Down	Down	Up	Down	Down	0.00024295	0.036958	1.2118e-08	0.21503	0.083857	0.0013366
CL1620.Contig3_All	-0.3891	0.9605	-1.3984	1.3496	-1.0093	-2.3589	Down	Up	Down	Up	Down	Down	0.021605	3.0585e-15	4.5624e-15	5.6788e-27	1.569e-07	9.5659e-58
CL1620.Contig4_All	-0.274	0.8582	-1.5303	1.1322	-1.2563	-2.3885	Down	Up	Down	Up	Down	Down	0.152	2.1847e-10	7.2391e-15	1.0164e-16	1.0683e-09	3.5419e-47
CL1625.Contig2_All	-1.6143	-0.2121	1.1229	1.4022	2.7372	1.335	Down	Down	Up	Up	Up	Up	0.0028459	0.70204	0.00054662	0.014271	8.6707e-12	6.7074e-05
CL1628.Contig1_All	2.6122	-0.8199	-1.1125	-3.4321	-3.7247	-0.2926	Up	Down	Down	Down	Down	Down	2.8539e-13	0.3326	0.15648	2.8509e-17	2.0625e-19	0.78355
CL1629.Contig3_All	2.8223	0.6951	0.8006	-2.1272	-2.0217	0.1055	Up	Up	Up	Down	Down	Up	3.2215e-69	0.0095569	0.0012188	3.169e-50	2.9007e-49	0.70065
CL163.Contig1_All	-2.4412	-1.2384	0.7627	1.2028	3.2039	2.0011	Down	Down	Up	Up	Up	Up	6.0908e-21	2.8463e-08	8.328e-07	0.00054837	3.2403e-48	2.7757e-27
CL163.Contig2_All	0.8599	0.456	-2.8338	-0.4039	-3.6937	-3.2898	Up	Up	Down	Down	Down	Down	5.063e-12	0.0017232	1.038e-35	0.00092089	1.4285e-84	1.5815e-56
CL1630.Contig2_All	-0.2472	-2.1948	-2.0883	-1.9477	-1.8412	0.1065	Down	Down	Down	Down	Down	Up	0.32902	1.6335e-14	1.9445e-14	5.1074e-11	8.662e-11	0.85663
CL1631.Contig1_All	-4.963	4.1692	-1.8382	9.1323	3.1248	-6.0074	Down	Up	Down	Up	Up	Down	9.7639e-23	0	3.2629e-09	0	3.4035e-05	0
CL1634.Contig4_All	0.2428	1.1796	3.0339	0.9368	2.7911	1.8543	Up	Up	Up	Up	Up	Up	0.8412	0.13823	1.1937e-10	0.21363	2.5861e-10	2.3756e-06
CL1634.Contig5_All	-0.2893	-1.0737	-4.5974	-0.7843	-4.3081	-3.5237	Down	Down	Down	Down	Down	Down	0.0001493	1.0551e-38	2.3157e-230	9.3193e-20	1.2872e-185	2.6673e-90
CL1634.Contig6_All	1.0734	0.6395	3.402	-0.4339	2.3287	2.7626	Up	Up	Up	Down	Up	Up	0.1925	0.51844	5.8544e-15	0.59525	7.7851e-11	2.1692e-12
CL1634.Contig9_All	-0.5226	0.7997	-1.7696	1.3223	-1.247	-2.5693	Down	Up	Down	Up	Down	Down	0.23412	0.012597	0.00012106	4.4671e-05	0.017543	2.4003e-11
CL1635.Contig1_All	-1.2534	-0.7518	-2.1611	0.5016	-0.9077	-1.4094	Down	Down	Down	Up	Down	Down	2.2144e-64	8.6444e-27	7.3823e-140	1.2457e-08	3.9635e-17	3.4109e-46
CL1637.Contig2_All	-1.6121	-2.2362	-1.7309	-0.6241	-0.1188	0.5053	Down	Down	Down	Down	Down	Up	3.235e-36	1.4364e-53	3.8545e-40	0.0029366	0.59879	0.020136
CL1643.Contig5_All	0.1458	0.2078	-3.5591	0.0619	-3.7049	-3.7668	Up	Up	Down	Up	Down	Down	0.5861	0.40912	3.7444e-23	0.81005	5.1985e-27	6.9403e-28
CL1644.Contig1_All	10.975	1.2349	-0.0089	-9.7401	-10.9839	-1.2438	Up	Up	Down	Down	Down	Down	0	1.2648e-05	0.98064	0	0	5.5126e-06
CL1644.Contig2_All	1.6182	4.2609	-1.6981	2.6427	-3.3163	-5.9591	Up	Up	Down	Up	Down	Down	0.1637	2.4886e-13	0.44031	1.7296e-09	0.016568	1.3552e-16
CL1646.Contig2_All	-0.6876	1.6053	1.9528	2.293	2.6405	0.3475	Down	Up	Up	Up	Up	Up	0.10341	9.4388e-11	4.1514e-18	1.0457e-17	5.0545e-27	0.073094
CL1649.Contig1_All	0.1513	-0.157	2.0029	-0.3083	1.8516	2.1599	Up	Down	Up	Down	Up	Up	0.67276	0.67858	6.1905e-28	0.35238	2.0058e-26	8.8349e-31
CL1649.Contig2_All	2.6877	2.7943	4.6147	0.1066	1.927	1.8205	Up	Up	Up	Up	Up	Up	0.012782	0.0081829	2.2111e-12	0.90289	4.7944e-06	1.9734e-05
CL1651.Contig2_All	#N/A	13.034	12.104	13.034	12.104	-0.93	#N/A	Up	Up	Up	Up	Down	#N/A	7.8403e-33	1.0966e-17	6.9527e-35	1.0429e-18	0.00012171
CL1655.Contig10_All	-4.1203	-0.983	-4.3749	3.1372	-0.2546	-3.3919	Down	Down	Down	Up	Down	Down	1.0986e-22	0.00032052	9.5975e-24	1.5677e-09	0.84281	3.0316e-10
CL166.Contig2_All	0.7348	1.8245	-6.1427	1.0896	-6.8775	-7.9672	Up	Up	Down	Up	Down	Down	9.5817e-23	2.5878e-193	2.6231e-169	3.0478e-93	1.6983e-298	0
CL1661.Contig2_All	-3.6499	-2.3914	-3.4916	1.2585	0.1584	-1.1001	Down	Down	Down	Up	Up	Down	1.9848e-22	3.3677e-14	8.9744e-22	0.061752	0.86773	0.091329
CL1665.Contig2_All	0.4371	1.3259	2.7886	0.8888	2.3515	1.4627	Up	Up	Up	Up	Up	Up	0.49072	0.0030567	1.9577e-19	0.034342	5.9116e-17	6.0501e-09
CL1668.Contig2_All	8.1852	8.6093	-1.6968	0.4241	-9.882	-10.3061	Up	Up	Down	Up	Down	Down	9.0512e-260	0	0.4403	1.2271e-10	4.9098e-280	0
CL1668.Contig3_All	1.9399	1.7603	2.3252	-0.1796	0.3853	0.5649	Up	Up	Up	Down	Up	Up	2.0642e-05	0.00027489	1.4628e-08	0.68096	0.24989	0.097049
CL1668.Contig4_All	1.0528	1.123	2.1638	0.0702	1.111	1.0409	Up	Up	Up	Up	Up	Up	8.0852e-07	1.2922e-07	1.4828e-38	0.76901	7.6673e-16	8.851e-14
CL1670.Contig2_All	5.7025	-0.6783	-0.9924	-6.3808	-6.6948	-0.314	Up	Down	Down	Down	Down	Down	0	0.10185	0.011653	0	0	0.55308
CL1673.Contig2_All	0.3631	0.8086	-1.2584	0.4455	-1.6215	-2.067	Up	Up	Down	Up	Down	Down	0.19472	0.00044271	6.0116e-05	0.048384	1.0377e-08	2.3495e-15
CL1674.Contig2_All	11.2116	9.9871	#N/A	-1.2245	-11.2116	-9.9871	Up	Up	#N/A	Down	Down	Down	1.8861e-43	4.2202e-18	#N/A	2.4394e-08	3.8183e-46	2.6123e-19
CL1674.Contig3_All	1.9467	-10.564	-10.564	-12.5106	-12.5106	#N/A	Up	Down	Down	Down	Down	#N/A	4.8558e-07	7.2287e-05	3.0119e-05	1.1415e-18	9.2533e-20	#N/A
CL1674.Contig4_All	-5.1372	-6.3526	-7.4515	-1.2154	-2.3143	-1.0989	Down	Down	Down	Down	Down	Down	2.1478e-43	9.5616e-45	4.3371e-49	0.48175	0.21028	0.68357
CL1676.Contig1_All	-5.7036	-1.0431	-11.376	4.6605	-5.6724	-10.3329	Down	Down	Down	Up	Down	Down	5.6344e-27	0.00014472	3.5075e-30	3.9664e-12	0.36612	1.1858e-14
CL1676.Contig2_All	-6.5241	-0.8943	-13.2575	5.6298	-6.7334	-12.3632	Down	Down	Down	Up	Down	Down	1.3582e-99	4.3265e-11	4.5106e-107	5.3317e-51	0.11922	1.6161e-57
CL1676.Contig3_All	-6.8672	-0.9861	-0.3275	5.8811	6.5397	0.6586	Down	Down	Down	Up	Up	Up	0	8.9367e-59	2.9525e-09	9.8622e-232	0	8.5877e-25
CL168.Contig1_All	-2.338	-0.0819	-12.3321	2.2561	-9.9941	-12.2502	Down	Down	Down	Up	Down	Down	9.9064e-35	0.65435	9.2629e-81	1.4627e-31	3.1667e-16	2.1961e-76
CL1680.Contig11_All	0.4369	0.5722	-3.6139	0.1353	-4.0508	-4.1861	Up	Up	Down	Up	Down	Down	0.29978	0.14638	9.261e-08	0.74348	2.4858e-11	2.18e-12
CL1680.Contig6_All	-1.4173	0.497	-1.6736	1.9143	-0.2563	-2.1706	Down	Up	Down	Up	Down	Down	0.00010889	0.093547	6.851e-06	2.6802e-09	0.66526	7.122e-11
CL1680.Contig9_All	-5.6455	-5.5396	1.7902	0.1059	7.4357	7.3297	Down	Down	Up	Up	Up	Up	5.4768e-13	2.9809e-12	1.6141e-15	0.96352	2.5193e-49	1.1464e-46
CL1687.Contig3_All	-6.3003	0.9418	-5.2932	7.2421	1.0071	-6.2351	Down	Up	Down	Up	Up	Down	4.0482e-42	5.2035e-10	1.6793e-39	4.0605e-84	0.57286	8.9759e-81
CL1687.Contig4_All	2.8803	2.9346	0.4017	0.0543	-2.4786	-2.5329	Up	Up	Up	Up	Down	Down	4.8087e-09	2.5312e-09	0.68286	0.90243	2.7016e-08	1.4635e-08
CL1688.Contig2_All	-0.2493	2.6813	3.028	2.9307	3.2773	0.3467	Down	Up	Up	Up	Up	Up	0.13146	1.6057e-234	0	9.9041e-272	0	2.5442e-12
CL1691.Contig1_All	1.3659	1.6195	2.4721	0.2536	1.1062	0.8526	Up	Up	Up	Up	Up	Up	0.021906	0.0037242	1.7306e-08	0.63327	0.0017965	0.016985
CL1691.Contig2_All	2.0731	1.7033	3.1243	-0.3697	1.0512	1.4209	Up	Up	Up	Down	Up	Up	0.00054778	0.011357	1.3731e-11	0.49536	0.0016572	7.2025e-05
CL1695.Contig2_All	-1.459	-1.3231	1.093	0.1359	2.552	2.4161	Down	Down	Up	Up	Up	Up	2.2902e-09	7.0767e-08	1.7154e-12	0.74548	5.5103e-41	8.3957e-37
CL170.Contig2_All	0.581	1.1166	2.1819	0.5356	1.6009	1.0653	Up	Up	Up	Up	Up	Up	0.14953	0.00077385	3.4071e-18	0.09233	8.2391e-13	5.7023e-07
CL170.Contig5_All	-1.0606	0.2849	-3.6974	1.3455	-2.6368	-3.9823	Down	Up	Down	Up	Down	Down	0.007825	0.45296	7.2426e-11	0.00021101	0.00023722	8.7551e-14
CL1701.Contig3_All	-1.9678	0.2097	1.8467	2.1775	3.8145	1.637	Down	Up	Up	Up	Up	Up	0.00014979	0.65379	2.6744e-13	8.7777e-06	1.1396e-29	2.252e-11
CL1706.Contig1_All	-1.9383	-1.4098	1.4825	0.5284	3.4208	2.8924	Down	Down	Up	Up	Up	Up	3.1152e-20	1.4036e-12	1.0486e-37	0.094197	3.5953e-108	7.732e-88
CL1706.Contig2_All	#N/A	#N/A	10.8866	#N/A	10.8866	10.8866	#N/A	#N/A	Up	#N/A	Up	Up	#N/A	#N/A	1.8532e-29	#N/A	3.3097e-31	1.4005e-29
CL1706.Contig3_All	#N/A	#N/A	11.5546	#N/A	11.5546	11.5546	#N/A	#N/A	Up	#N/A	Up	Up	#N/A	#N/A	4.4183e-46	#N/A	7.4299e-49	2.6302e-46
CL1708.Contig1_All	-0.447	-0.6204	-2.0251	-0.1734	-1.5782	-1.4047	Down	Down	Down	Down	Down	Down	0.19134	0.070235	6.3704e-08	0.68912	0.00012524	0.0013584
CL171.Contig2_All	6.438	9.0471	10.6926	2.6092	4.2547	1.6455	Up	Up	Up	Up	Up	Up	0.26195	4.3445e-05	5.1693e-16	0.0030121	2.479e-13	3.8705e-05
CL171.Contig4_All	12.4357	10.6108	12.4702	-1.8249	0.0345	1.8593	Up	Up	Up	Down	Up	Up	1.4077e-28	6.2567e-08	1.8528e-29	1.0027e-09	0.90249	2.988e-10
CL171.Contig5_All	12.0063	10.113	11.7389	-1.8933	-0.2674	1.6259	Up	Up	Up	Down	Down	Up	2.2662e-14	0.00056414	4.1164e-12	1.69e-05	0.49468	0.00050487
CL1714.Contig2_All	1.0785	1.0699	2.6948	-0.0087	1.6162	1.6249	Up	Up	Up	Down	Up	Up	0.024081	0.027789	1.2461e-17	0.98858	4.9142e-10	1.0853e-09
CL1715.Contig1_All	#N/A	8.6518	10.1857	8.6518	10.1857	1.534	#N/A	Up	Up	Up	Up	Up	#N/A	1.6658e-08	3.0041e-25	4.7612e-09	9.8487e-27	5.429e-07
CL1717.Contig1_All	1.3831	0.7947	2.737	-0.5885	1.3539	1.9423	Up	Up	Up	Down	Up	Up	0.00010416	0.070822	1.0092e-25	0.082772	3.9825e-11	2.4685e-17
CL1723.Contig2_All	1.344	-1.8476	1.2093	-3.1916	-0.1347	3.0569	Up	Down	Up	Down	Down	Up	4.6019e-21	4.7035e-13	1.2722e-16	4.0398e-62	0.32984	1.9865e-54
CL1726.Contig2_All	-3.7047	0.504	-3.9612	4.2087	-0.2565	-4.4651	Down	Up	Down	Up	Down	Down	7.4755e-16	0.05539	8.267e-17	1.5932e-24	0.84278	1.5678e-25
CL1727.Contig1_All	-1.3	-4.5161	-10.3414	-3.2161	-9.0414	-5.8253	Down	Down	Down	Down	Down	Down	9.8179e-05	2.6465e-16	2.18e-21	1.1785e-05	6.3166e-09	0.189
CL1727.Contig2_All	-1.3173	-2.9763	-4.6615	-1.659	-3.3442	-1.6852	Down	Down	Down	Down	Down	Down	1.0238e-07	5.1712e-20	6.121e-30	0.00011884	4.9146e-10	0.040258
CL1727.Contig4_All	1.3136	0.4727	2.3984	-0.8409	1.0848	1.9257	Up	Up	Up	Down	Up	Up	0.030214	0.58359	7.4806e-08	0.1493	0.0029012	3.6681e-06
CL1728.Contig1_All	-2.8711	-1.2226	-6.3673	1.6486	-3.4962	-5.1447	Down	Down	Down	Up	Down	Down	4.0212e-39	2.2095e-12	9.0526e-67	5.9759e-09	3.8573e-07	1.6525e-26
CL173.Contig1_All	0.3724	1.0748	2.6016	0.7025	2.2292	1.5268	Up	Up	Up	Up	Up	Up	0.41113	0.0014025	1.9391e-29	0.028868	6.9596e-26	3.7668e-15
CL1734.Contig2_All	5.0875	10.6034	#N/A	5.516	-5.0875	-10.6034	Up	Up	#N/A	Up	Down	Down	0.42699	7.3172e-25	#N/A	1.8811e-23	0.3661	1.7609e-26
CL1736.Contig5_All	1.3779	-0.013	2.7185	-1.3909	1.3406	2.7315	Up	Down	Up	Down	Up	Up	0.001526	1.0083	4.4426e-18	0.0012911	6.2378e-08	3.4227e-18
CL1740.Contig3_All	-1.4887	-0.3229	0.6611	1.1658	2.1498	0.984	Down	Down	Up	Up	Up	Up	0.0052414	0.55361	0.079035	0.046786	7.9722e-07	0.010996
CL1742.Contig2_All	-1.6994	-3.3199	-6.695	-1.6205	-4.9956	-3.3751	Down	Down	Down	Down	Down	Down	1.0129e-25	1.0779e-53	7.5571e-85	7.6088e-08	4.479e-24	2.6912e-06
CL1751.Contig1_All	-0.9522	-10.5876	-10.5876	-9.6354	-9.6354	#N/A	Down	Down	Down	Down	Down	#N/A	0.0079461	7.4322e-17	6.0832e-18	6.0467e-09	1.6607e-09	#N/A
CL1760.Contig3_All	-0.9492	1.6312	-1.1128	2.5804	-0.1636	-2.744	Down	Up	Down	Up	Down	Down	0.21102	0.0001245	0.12558	4.4448e-08	0.87303	1.2225e-08
CL1764.Contig10_All	-9.9456	-2.5977	2.2565	7.3478	12.2021	4.8543	Down	Down	Up	Up	Up	Up	0.000626	0.02051	6.044e-08	0.35373	2.0617e-18	8.4777e-15
CL1764.Contig9_All	-3.4406	2.5234	-2.4346	5.964	1.006	-4.958	Down	Up	Down	Up	Up	Down	1.5238e-06	1.5454e-24	5.5823e-05	2.6482e-49	0.4623	1.7067e-45
CL1766.Contig1_All	-0.8301	0.9466	-9.1579	1.7767	-8.3278	-10.1045	Down	Up	Down	Up	Down	Down	0.075805	0.0038706	2.1523e-11	3.4293e-07	1.2808e-06	8.4166e-22
CL1768.Contig1_All	-10.8905	-1.2405	0.434	9.65	11.3245	1.6745	Down	Down	Up	Up	Up	Up	7.4393e-28	2.1381e-05	0.056514	8.1687e-12	1.1275e-38	6.1457e-11
CL1768.Contig3_All	-0.4315	2.0365	1.2487	2.4679	1.6802	-0.7878	Down	Up	Up	Up	Up	Down	0.1774	3.6358e-32	3.7296e-10	9.6663e-43	5.8119e-16	1.9954e-08
CL1770.Contig1_All	-0.505	0.9962	-1.9932	1.5012	-1.4881	-2.9894	Down	Up	Down	Up	Down	Down	0.086752	1.1605e-06	1.2768e-09	1.573e-12	4.5622e-05	4.7929e-29
CL1770.Contig7_All	0.7433	1.4822	2.3587	0.7389	1.6154	0.8765	Up	Up	Up	Up	Up	Up	0.29732	0.007016	3.3148e-08	0.14525	1.5101e-05	0.013405
CL1770.Contig8_All	6.7871	-5.7252	-5.7252	-12.5123	-12.5123	#N/A	Up	Down	Down	Down	Down	#N/A	1.3656e-31	0.63814	0.57519	1.4953e-33	1.9181e-35	#N/A
CL1775.Contig2_All	-2.2025	-4.7177	-0.617	-2.5151	1.5856	4.1007	Down	Down	Down	Down	Up	Up	1.314e-42	2.7108e-82	1.493e-06	3.9275e-11	7.824e-19	1.612e-50
CL1776.Contig1_All	0.688	1.4025	2.0439	0.7144	1.3559	0.6414	Up	Up	Up	Up	Up	Up	0.13005	9.6637e-05	1.0327e-11	0.031869	3.1973e-07	0.012082
CL1776.Contig2_All	-0.2715	1.42	2.398	1.6915	2.6696	0.978	Down	Up	Up	Up	Up	Up	0.78187	0.016573	7.48e-08	0.004227	3.8897e-09	0.0083345
CL1778.Contig5_All	-1.6492	0.5193	0.5154	2.1685	2.1646	-0.0039	Down	Up	Up	Up	Up	Down	2.4454e-39	1.6023e-08	8.3505e-09	2.2446e-81	2.409e-83	0.96995
CL1778.Contig6_All	0.1702	0.6755	-2.1665	0.5052	-2.3368	-2.842	Up	Up	Down	Up	Down	Down	0.66132	0.018789	2.3874e-07	0.072245	4.6451e-09	4.8186e-15
CL1789.Contig1_All	11.0195	#N/A	#N/A	-11.0195	-11.0195	#N/A	Up	#N/A	#N/A	Down	Down	#N/A	1.0398e-22	#N/A	#N/A	7.2699e-23	3.4435e-24	#N/A
CL1796.Contig2_All	#N/A	11.965	#N/A	11.965	#N/A	-11.965	#N/A	Up	#N/A	Up	#N/A	Down	#N/A	4.2685e-23	#N/A	1.5074e-24	#N/A	1.3155e-24
CL18.Contig3_All	2.6461	-3.3352	5.1691	-5.9813	2.5229	8.5043	Up	Down	Up	Down	Up	Up	2.0972e-19	0.00027955	5.6608e-187	9.5168e-35	4.2356e-109	1.3625e-216
CL1801.Contig2_All	2.7311	1.8618	2.2804	-0.8693	-0.4507	0.4187	Up	Up	Up	Down	Down	Up	1.9157e-181	1.2467e-60	4.5344e-108	1.2876e-35	3.9382e-12	8.7918e-08
CL1802.Contig1_All	0.8376	-0.242	1.9083	-1.0795	1.0707	2.1503	Up	Down	Up	Down	Up	Up	0.015921	0.6401	1.127e-13	0.0020091	1.5884e-06	7.9623e-16
CL1803.Contig1_All	-4.0737	-1.6452	0.688	2.4286	4.7617	2.3331	Down	Down	Up	Up	Up	Up	1.4141e-07	0.0031382	0.064466	0.040593	1.7544e-13	3.0218e-07
CL1806.Contig1_All	-5.585	5.4957	-5.585	11.0807	#N/A	-11.0807	Down	Up	Down	Up	#N/A	Down	0.35875	1.2417e-23	0.32331	2.6994e-28	#N/A	2.352e-28
CL1806.Contig2_All	-5.375	5.1967	-5.375	10.5718	#N/A	-10.5718	Down	Up	Down	Up	#N/A	Down	0.35874	8.3412e-19	0.32331	5.4519e-23	#N/A	4.747e-23
CL1811.Contig1_All	1.925	-2.3344	-1.4346	-4.2594	-3.3596	0.8998	Up	Down	Down	Down	Down	Up	4.0151e-16	9.7878e-06	0.0013112	1.2417e-35	3.0943e-31	0.2463
CL1812.Contig2_All	0.2036	-0.6354	-3.1506	-0.839	-3.3542	-2.5152	Up	Down	Down	Down	Down	Down	0.16756	2.3343e-05	8.9249e-51	1.2527e-09	1.5187e-63	4.2754e-26
CL1813.Contig2_All	-1.8773	-1.0865	-2.8229	0.7908	-0.9456	-1.7364	Down	Down	Down	Up	Down	Down	7.5111e-31	2.0587e-13	1.8728e-50	0.00017849	0.00077607	1.4574e-13
CL1813.Contig3_All	1.1639	-1.3484	2.5126	-2.5123	1.3487	3.861	Up	Down	Up	Down	Up	Up	1.7008e-06	0.00065043	9.7869e-44	1.5209e-17	3.4765e-20	5.1148e-66
CL1814.Contig2_All	-11.4716	-11.4716	-11.4716	#N/A	#N/A	#N/A	Down	Down	Down	#N/A	#N/A	#N/A	5.19e-31	2.2695e-29	4.0051e-31	#N/A	#N/A	#N/A
CL1817.Contig5_All	-3.7171	-0.9755	-0.6094	2.7415	3.1077	0.3661	Down	Down	Down	Up	Up	Up	7.3958e-50	7.1707e-09	0.00011539	2.2777e-19	6.3947e-29	0.073418
CL182.Contig1_All	0.8203	-0.6855	1.5364	-1.5058	0.7161	2.2219	Up	Down	Up	Down	Up	Up	4.8577e-06	0.0060484	1.4689e-24	8.7851e-15	4.9264e-08	4.4081e-40
CL182.Contig3_All	0.6252	0.4253	-13.8623	-0.1999	-14.4875	-14.2876	Up	Up	Down	Down	Down	Down	1.1309e-07	0.0010525	1.3079e-83	0.10861	4.0563e-132	1.3045e-112
CL182.Contig8_All	-1.1213	5.4132	-0.1118	6.5346	1.0095	-5.5251	Down	Up	Down	Up	Up	Down	0.68817	3.3007e-22	0.9506	4.2682e-25	0.71858	8.338e-24
CL182.Contig9_All	-2.1216	5.8326	-0.5282	7.9543	1.5934	-6.3609	Down	Up	Down	Up	Up	Down	0.30984	5.4812e-61	0.73139	5.8448e-70	0.49629	1.5282e-66
CL1820.Contig3_All	-2.795	0.0244	0.1186	2.8194	2.9136	0.0942	Down	Up	Up	Up	Up	Up	2.2907e-19	0.93945	0.62344	6.1435e-20	1.3022e-22	0.70865
CL1820.Contig4_All	#N/A	#N/A	10.8123	#N/A	10.8123	10.8123	#N/A	#N/A	Up	#N/A	Up	Up	#N/A	#N/A	2.3037e-19	#N/A	1.7259e-20	2.0487e-19
CL1820.Contig5_All	0.4014	1.1917	-9.6341	0.7903	-10.0355	-10.8258	Up	Up	Down	Up	Down	Down	0.45921	0.0023489	2.2208e-07	0.033233	8.5165e-10	1.6344e-16
CL1824.Contig1_All	0.2206	0.626	-11.0454	0.4054	-11.266	-11.6714	Up	Up	Down	Up	Down	Down	0.46041	0.0078936	7.7178e-25	0.082326	1.6329e-29	2.2698e-38
CL1825.Contig1_All	2.1979	-10.8706	-4.5043	-13.0685	-6.7022	6.3663	Up	Down	Down	Down	Down	Up	1.3009e-35	1.234e-18	4.8143e-16	1.723e-88	1.839e-87	0.23639
CL1825.Contig2_All	6.5744	10.4173	10.9024	3.8429	4.328	0.485	Up	Up	Up	Up	Up	Up	0.26193	1.096e-11	7.5359e-17	3.0759e-09	3.7159e-14	0.17593
CL1825.Contig3_All	-6.1031	-7.9969	0.3801	-1.8938	6.4832	8.377	Down	Down	Up	Down	Up	Up	9.2542e-73	1.5453e-73	0.0035643	0.38995	6.5911e-99	9.8078e-99
CL1828.Contig1_All	-1.5814	-0.5622	-2.2247	1.0193	-0.6432	-1.6625	Down	Down	Down	Up	Down	Down	8.746e-23	0.00013334	5.7591e-36	2.4973e-08	0.012035	6.4438e-17
CL1829.Contig1_All	0.3335	-0.6751	2.4851	-1.0087	2.1516	3.1602	Up	Down	Up	Down	Up	Up	0.60223	0.33731	1.148e-15	0.092801	6.4983e-14	6.0458e-20
CL183.Contig1_All	-1.5598	0.0613	1.7479	1.6211	3.3078	1.6867	Down	Up	Up	Up	Up	Up	0.0011022	0.90601	3.1195e-12	0.00052053	5.0995e-26	1.134e-11
CL1831.Contig4_All	0.6694	1.1721	3.618	0.5026	2.9485	2.4459	Up	Up	Up	Up	Up	Up	0.36248	0.053869	3.5849e-28	0.38777	1.0856e-24	2.2322e-19
CL1836.Contig1_All	-0.0856	1.3373	-0.9509	1.4229	-0.8654	-2.2883	Down	Up	Down	Up	Down	Down	0.60915	2.3851e-44	2.7155e-11	4.9968e-51	1.6388e-09	8.2628e-98
CL1836.Contig2_All	-0.5205	1.536	-1.1362	2.0565	-0.6157	-2.6722	Down	Up	Down	Up	Down	Down	0.00014222	2.1916e-65	1.7681e-15	9.2018e-103	0.00013741	8.8486e-141
CL1836.Contig3_All	1.5671	3.6633	0.1353	2.0962	-1.4318	-3.528	Up	Up	Up	Up	Down	Down	6.0928e-08	3.2402e-82	0.77232	6.4545e-48	1.8034e-07	4.6605e-84
CL1839.Contig15_All	-0.0909	-2.4864	-0.7566	-2.3955	-0.6657	1.7298	Down	Down	Down	Down	Down	Up	0.83502	1.8149e-07	0.040708	5.57e-07	0.079784	0.0020346
CL1839.Contig16_All	0.2765	-1.6759	0.34	-1.9524	0.0635	2.0159	Up	Down	Up	Down	Up	Up	0.52855	0.00074331	0.38026	1.6805e-05	0.87388	5.4966e-06
CL1839.Contig22_All	0.1256	-4.1828	-1.7804	-4.3084	-1.9059	2.4025	Up	Down	Down	Down	Down	Up	0.75608	1.9078e-12	7.0856e-06	3.8192e-14	5.3187e-07	0.0072041
CL1841.Contig4_All	-3.0968	-3.1828	-2.1832	-0.086	0.9135	0.9996	Down	Down	Down	Down	Up	Up	5.4531e-12	9.8699e-12	1.6592e-08	0.95046	0.23913	0.21862
CL1845.Contig1_All	-1.9939	0.4106	-3.9875	2.4045	-1.9936	-4.3981	Down	Up	Down	Up	Down	Down	1.784e-05	0.26633	1.4936e-10	9.8047e-09	0.047955	1.0936e-14
CL1846.Contig6_All	2.3402	-3.5949	3.0304	-5.9351	0.6902	6.6253	Up	Down	Up	Down	Up	Up	1.5129e-08	0.0059535	1.0556e-17	6.7431e-17	0.0058175	3.6769e-28
CL1848.Contig1_All	-3.2896	-1.8291	-2.8676	1.4605	0.422	-1.0385	Down	Down	Down	Up	Up	Down	4.1288e-16	3.4725e-08	2.5163e-14	0.020912	0.62181	0.082103
CL1849.Contig2_All	10.1575	#N/A	11.2086	-10.1575	1.0511	11.2086	Up	#N/A	Up	Down	Up	Up	7.2772e-09	#N/A	1.5904e-18	6.0459e-09	0.0016571	1.4331e-18
CL1850.Contig2_All	-1.1678	-14.4704	-14.4704	-13.3026	-13.3026	#N/A	Down	Down	Down	Down	Down	#N/A	1.1663e-39	3.1783e-237	1.1231e-249	1.5821e-107	2.795e-113	#N/A
CL1850.Contig4_All	-0.7044	-1.7677	0.3803	-1.0633	1.0848	2.148	Down	Down	Up	Down	Up	Up	0.0043542	3.2254e-10	0.069347	0.0013695	3.1411e-07	2.4807e-17
CL1850.Contig5_All	-2.3394	-8.6427	-8.7405	-6.3033	-6.4011	-0.0978	Down	Down	Down	Down	Down	Down	1.7548e-53	1.7352e-116	7.4836e-123	4.1561e-22	1.8529e-23	0.96485
CL1850.Contig6_All	-1.2113	-11.4576	-11.4576	-10.2464	-10.2464	#N/A	Down	Down	Down	Down	Down	#N/A	5.3442e-05	5.4136e-24	1.8152e-25	1.3369e-10	3.015e-11	#N/A
CL1853.Contig1_All	0.6582	-1.0335	1.462	-1.6917	0.8037	2.4954	Up	Down	Up	Down	Up	Up	7.1526e-05	3.3372e-06	1.7363e-27	1.2429e-19	1.9361e-11	2.1536e-55
CL1853.Contig3_All	-5.3683	1.1878	-6.9472	6.5561	-1.5789	-8.135	Down	Up	Down	Up	Down	Down	3.2594e-31	2.449e-13	4.3975e-34	1.5885e-76	0.50135	6.3143e-80
CL1856.Contig4_All	3.5809	3.894	5.531	0.3131	1.9501	1.637	Up	Up	Up	Up	Up	Up	0.0057966	0.0011928	1.1074e-12	0.68802	7.9972e-06	0.00014015
CL1859.Contig6_All	0.1518	0.0836	2.2866	-0.0683	2.1348	2.2031	Up	Up	Up	Down	Up	Up	0.78082	0.88687	9.4378e-19	0.90982	4.31e-18	5.6102e-18
CL1859.Contig7_All	0.8441	-0.7101	-3.6979	-1.5542	-4.542	-2.9878	Up	Down	Down	Down	Down	Down	0.00073804	0.045032	2.0051e-13	6.7958e-09	8.5921e-28	4.2081e-07
CL186.Contig1_All	-0.4125	-1.7426	-7.7858	-1.3302	-7.3733	-6.0432	Down	Down	Down	Down	Down	Down	0.00047015	5.3739e-36	1.2682e-124	3.7947e-19	8.4327e-95	4.4911e-35
CL186.Contig3_All	0.301	0.7578	-1.8079	0.4568	-2.1089	-2.5657	Up	Up	Down	Up	Down	Down	0.32443	0.0018919	2.5968e-07	0.056658	7.5289e-11	8.1134e-18
CL186.Contig4_All	1.347	-0.4678	-3.1622	-1.8147	-4.5091	-2.6944	Up	Down	Down	Down	Down	Down	7.7346e-33	0.0077123	4.5659e-39	1.5351e-50	4.8574e-134	3.0774e-24
CL1864.Contig1_All	-3.2611	-4.2186	-2.6487	-0.9575	0.6124	1.5699	Down	Down	Down	Down	Up	Up	2.4415e-39	5.1216e-46	5.233e-32	0.13773	0.19432	0.0026062
CL1864.Contig2_All	-1.2028	-1.4009	-6.5874	-0.1981	-5.3846	-5.1865	Down	Down	Down	Down	Down	Down	2.3201e-05	2.4665e-06	2.5289e-26	0.67913	4.2178e-11	2.151e-09
CL1864.Contig3_All	-2.7823	0.4398	-2.0389	3.2221	0.7434	-2.4787	Down	Up	Down	Up	Up	Down	8.8699e-07	0.2664	4.4295e-05	2.557e-10	0.44956	4.3304e-08
CL1864.Contig4_All	-2.2625	-1.217	-2.753	1.0455	-0.4906	-1.536	Down	Down	Down	Up	Down	Down	3.4787e-14	4.1115e-06	8.9957e-18	0.01027	0.40335	0.00028515
CL1864.Contig5_All	-1.7923	-0.1941	-2.3703	1.5982	-0.578	-2.1762	Down	Down	Down	Up	Down	Down	2.3501e-21	0.29323	1.5097e-30	4.0993e-16	0.071005	3.2387e-24
CL1864.Contig7_All	-3.2858	-0.4277	-4.2472	2.8581	-0.9614	-3.8194	Down	Down	Down	Up	Down	Down	1.8432e-78	0.00039887	1.8097e-96	4.6462e-51	0.019868	1.4059e-66
CL1864.Contig8_All	-2.0039	-2.0743	-1.8398	-0.0703	0.1642	0.2345	Down	Down	Down	Down	Up	Up	3.6192e-11	3.6766e-11	3.4256e-10	0.92314	0.76144	0.67844
CL1865.Contig1_All	-0.4149	1.0088	-1.5117	1.4236	-1.0968	-2.5204	Down	Up	Down	Up	Down	Down	2.3554e-05	2.6311e-43	1.4226e-42	7.2081e-78	1.7964e-20	1.1991e-167
CL1869.Contig1_All	-3.3563	-0.1647	-3.5394	3.1916	-0.1832	-3.3748	Down	Down	Down	Up	Down	Down	0	1.1604e-18	0	0	0.0031285	0
CL1870.Contig1_All	1.0972	-0.1826	-3.0603	-1.2799	-4.1575	-2.8777	Up	Down	Down	Down	Down	Down	6.338e-11	0.51602	4.3789e-20	8.1899e-14	6.4035e-56	9.8109e-17
CL1870.Contig3_All	0.6027	0.0206	-4.6842	-0.582	-5.2869	-4.7049	Up	Up	Down	Down	Down	Down	4.7937e-11	0.89254	9.4602e-109	1.7008e-10	1.9953e-180	8.1415e-111
CL1872.Contig4_All	0.8066	1.4467	2.6261	0.6401	1.8195	1.1794	Up	Up	Up	Up	Up	Up	0.011653	6.5608e-08	1.274e-37	0.0087566	2.8686e-25	4.1035e-13
CL1872.Contig5_All	0.5477	1.6809	2.3844	1.1332	1.8368	0.7036	Up	Up	Up	Up	Up	Up	0.35927	3.3571e-05	1.2607e-12	0.0022181	1.0534e-09	0.009686
CL1874.Contig2_All	-1.2613	0.4467	0.9207	1.708	2.182	0.474	Down	Up	Up	Up	Up	Up	0.00024622	0.12552	6.5738e-05	2.0413e-08	5.2019e-16	0.038386
CL1875.Contig1_All	-2.7388	0.3424	0.0156	3.0812	2.7544	-0.3268	Down	Up	Up	Up	Up	Down	1.7807e-07	0.38345	0.97157	1.8595e-10	6.8688e-08	0.37134
CL1875.Contig2_All	2.0541	-1.5977	1.504	-3.6518	-0.5501	3.1018	Up	Down	Up	Down	Down	Up	2.2795e-21	0.00034738	4.8505e-10	4.0734e-39	0.0016182	2.0768e-23
CL1876.Contig2_All	-3.3087	-1.1581	-2.2152	2.1506	1.0935	-1.0571	Down	Down	Down	Up	Up	Down	1.1963e-14	0.00034459	6.9025e-10	0.00011943	0.13473	0.02945
CL1878.Contig2_All	0.7506	0.0832	2.8997	-0.6674	2.1491	2.8165	Up	Up	Up	Down	Up	Up	0.05759	0.88686	1.1888e-36	0.088282	1.6459e-27	1.0327e-35
CL1880.Contig2_All	2.1535	-0.9352	0.1094	-3.0887	-2.0441	1.0447	Up	Down	Up	Down	Down	Up	1.6667e-19	0.051409	0.81088	5.363e-29	2.6767e-19	0.018667
CL1887.Contig1_All	-3.4414	3.1411	3.9577	6.5825	7.3991	0.8166	Down	Up	Up	Up	Up	Up	0.013092	5.7345e-16	1.2929e-34	5.1092e-26	3.8822e-48	4.588e-05
CL1887.Contig2_All	1.7106	-2.1825	2.6243	-3.8932	0.9136	4.8068	Up	Down	Up	Down	Up	Up	0.0027747	0.085212	5.1596e-09	7.2447e-07	0.0088501	2.8877e-14
CL1889.Contig1_All	1.0504	-0.3124	2.818	-1.3628	1.7676	3.1303	Up	Down	Up	Down	Up	Up	0.035861	0.69244	6.772e-19	0.0074649	1.5641e-11	6.1275e-21
CL1890.Contig4_All	-0.2004	-0.3076	2.2105	-0.1071	2.4109	2.5181	Down	Down	Up	Down	Up	Up	0.24559	0.065713	2.2064e-135	0.59095	3.4015e-158	7.3857e-159
CL1892.Contig1_All	-1.2854	0.6926	5.0516	1.978	6.337	4.359	Down	Up	Up	Up	Up	Up	4.9875e-06	0.0010062	0	1.0194e-16	0	0
CL1892.Contig2_All	5.6499	3.6608	3.6433	-1.989	-2.0066	-0.0176	Up	Up	Up	Down	Down	Down	3.2559e-54	1.27e-10	7.4571e-11	4.0242e-22	1.9155e-23	0.96565
CL1893.Contig1_All	3.7682	-1.0134	3.3068	-4.7816	-0.4613	4.3202	Up	Down	Up	Down	Down	Up	3.7074e-29	0.33426	2.5398e-19	2.8484e-34	0.027301	1.2109e-23
CL1894.Contig1_All	5.4047	5.6975	-0.1116	0.2928	-5.5164	-5.8092	Up	Up	Down	Up	Down	Down	1.0178e-33	2.8926e-41	0.94247	0.1604	4.5778e-36	4.2871e-44
CL1894.Contig2_All	-2.8689	-2.264	-0.965	0.605	1.904	1.299	Down	Down	Down	Up	Up	Up	2.9005e-91	1.5054e-66	2.5384e-20	0.011919	7.4331e-30	8.8674e-17
CL1896.Contig3_All	-3.9774	-5.4547	-5.5554	-1.4772	-1.578	-0.1008	Down	Down	Down	Down	Down	Down	4.2606e-20	8.1445e-23	2.3817e-24	0.3491	0.28368	0.95865
CL1898.Contig1_All	0.2025	0.7946	2.1541	0.5921	1.9516	1.3595	Up	Up	Up	Up	Up	Up	0.78219	0.15473	3.439e-09	0.27328	1.531e-08	3.0564e-05
CL1902.Contig2_All	1.3606	-1.6758	-0.4538	-3.0364	-1.8144	1.222	Up	Down	Down	Down	Down	Up	0.00090371	0.024707	0.47747	4.408e-09	1.2976e-05	0.13967
CL1902.Contig4_All	0.4309	-0.8031	1.3311	-1.234	0.9002	2.1342	Up	Down	Up	Down	Up	Up	0.0029137	3.8998e-06	1.1171e-32	6.0727e-16	1.5831e-18	4.8382e-63
CL1905.Contig1_All	0.7219	2.5161	1.0705	1.7942	0.3486	-1.4456	Up	Up	Up	Up	Up	Down	0.015191	1.2754e-38	3.6177e-05	1.2728e-26	0.16575	9.5472e-20
CL1907.Contig2_All	3.4487	3.2027	2.3283	-0.246	-1.1205	-0.8745	Up	Up	Up	Down	Down	Down	2.0276e-15	5.1469e-12	2.459e-05	0.44522	0.00016337	0.0074176
CL1907.Contig3_All	-1.1195	0.8432	1.5242	1.9627	2.6437	0.6809	Down	Up	Up	Up	Up	Up	2.2662e-05	9.9664e-06	5.6392e-22	7.7871e-20	2.7059e-46	1.5424e-06
CL1910.Contig3_All	-1.6077	-1.764	0.7914	-0.1563	2.3991	2.5554	Down	Down	Up	Down	Up	Up	7.6881e-09	1.4101e-09	2.2453e-05	0.77065	1.814e-25	3.9695e-26
CL1912.Contig2_All	-2.8968	0.2352	-0.8398	3.132	2.057	-1.0749	Down	Up	Down	Up	Up	Down	9.9841e-09	0.55286	0.026853	5.6288e-11	0.00063426	0.0025877
CL1912.Contig3_All	-1.4819	1.6503	-4.2815	3.1321	-2.7996	-5.9318	Down	Up	Down	Up	Down	Down	0.043933	3.0314e-05	7.1672e-05	5.628e-11	0.080109	2.7218e-16
CL1915.Contig2_All	-2.1694	-0.1372	-0.9703	2.0323	1.1991	-0.8331	Down	Down	Down	Up	Up	Down	1.197e-168	0.038494	3.488e-51	1.9501e-141	2.2499e-38	2.7649e-36
CL1916.Contig1_All	10.143	10.9316	#N/A	0.7885	-10.143	-10.9316	Up	Up	#N/A	Up	Down	Down	2.891e-13	1.6599e-22	#N/A	0.008493	3.582e-14	5.5271e-24
CL1916.Contig3_All	4.2396	5.7569	1.6963	1.5173	-2.5433	-4.0606	Up	Up	Up	Up	Down	Down	4.7395e-09	8.6127e-29	0.22123	9.2909e-09	1.963e-06	2.2784e-25
CL1916.Contig5_All	#N/A	#N/A	11.2401	#N/A	11.2401	11.2401	#N/A	#N/A	Up	#N/A	Up	Up	#N/A	#N/A	1.0958e-24	#N/A	3.8679e-26	8.9638e-25
CL1921.Contig1_All	1.5812	1.447	2.996	-0.1343	1.4148	1.549	Up	Up	Up	Down	Up	Up	0.013089	0.031378	1.223e-11	0.83483	3.1297e-05	1.2797e-05
CL1924.Contig1_All	0.8803	1.3203	2.1136	0.44	1.2333	0.7933	Up	Up	Up	Up	Up	Up	0.031479	0.00024066	2.9581e-13	0.1984	7.151e-07	0.0011757
CL1924.Contig2_All	-0.5692	-1.5722	-6.1124	-1.0029	-5.5432	-4.5403	Down	Down	Down	Down	Down	Down	3.2459e-07	3.7573e-34	8.5306e-129	2.5652e-12	1.2047e-85	7.2531e-38
CL1924.Contig6_All	-0.3854	-1.1642	-5.2975	-0.7788	-4.9121	-4.1333	Down	Down	Down	Down	Down	Down	0.0071424	1.9828e-14	5.2895e-79	2.3783e-06	1.0655e-59	9.0138e-31
CL1937.Contig4_All	-2.9275	0.8238	-4.9226	3.7513	-1.9952	-5.7464	Down	Up	Down	Up	Down	Down	2.116e-05	0.037871	9.4489e-08	3.2208e-11	0.33193	3.5581e-14
CL1940.Contig2_All	-4.4147	-4.3078	0.8311	0.1069	5.2458	5.1389	Down	Down	Up	Up	Up	Up	1.2642e-38	3.773e-36	1.1424e-08	0.92566	1.9318e-77	7.4871e-73
CL1943.Contig3_All	-2.2772	-3.0635	0.5529	-0.7863	2.8301	3.6164	Down	Down	Up	Down	Up	Up	4.0232e-08	1.7482e-10	0.044495	0.38792	3.5591e-15	5.3503e-18
CL1947.Contig1_All	-0.9159	0.0036	-4.299	0.9195	-3.3831	-4.3026	Down	Up	Down	Up	Down	Down	3.3366e-18	1.002	5.1522e-127	1.9068e-18	1.7737e-57	1.1266e-127
CL195.Contig12_All	3.2955	2.8285	-7.2307	-0.467	-10.5262	-10.0592	Up	Up	Down	Down	Down	Down	1.4577e-11	2.6705e-07	0.026178	0.18995	7.102e-19	2.046e-13
CL195.Contig4_All	-0.6098	1.6282	-0.6733	2.238	-0.0636	-2.3015	Down	Up	Down	Up	Down	Down	0.082605	5.5042e-15	0.044958	1.0112e-23	0.88695	1.3279e-24
CL195.Contig8_All	5.2393	5.5121	6.6164	0.2728	1.3771	1.1043	Up	Up	Up	Up	Up	Up	4.757e-10	4.4123e-12	4.8324e-28	0.52125	2.6018e-07	3.1429e-05
CL1954.Contig1_All	-5.5805	2.3983	-4.5726	7.9788	1.0079	-6.9709	Down	Up	Down	Up	Up	Down	2.1952e-12	5.8201e-31	1.8626e-11	3.2439e-71	0.7185	2.209e-69
CL1966.Contig2_All	0.5642	1.7759	-0.7647	1.2116	-1.3289	-2.5406	Up	Up	Down	Up	Down	Down	0.15787	1.0581e-10	0.1013	1.0457e-06	0.00066703	2.4566e-17
CL1971.Contig1_All	1.1457	1.4255	2.5589	0.2798	1.4132	1.1334	Up	Up	Up	Up	Up	Up	3.1861e-07	1.9191e-11	8.6896e-54	0.16476	6.0706e-26	6.7951e-18
CL1975.Contig2_All	0.8807	1.2713	2.0365	0.3907	1.1559	0.7652	Up	Up	Up	Up	Up	Up	0.040509	0.00089451	3.7375e-11	0.29139	1.3603e-05	0.0037083
CL1976.Contig2_All	4.1275	5.6868	5.9525	1.5593	1.825	0.2656	Up	Up	Up	Up	Up	Up	0.00021869	8.8926e-14	2.645e-17	9.5513e-05	5.8159e-07	0.44909
CL1977.Contig2_All	12.1548	13.4182	#N/A	1.2634	-12.1548	-13.4182	Up	Up	#N/A	Up	Down	Down	7.2532e-17	6.2263e-40	#N/A	2.5218e-08	5.4323e-18	1.902e-42
CL1984.Contig3_All	1.3753	2.3351	1.2857	0.9598	-0.0896	-1.0494	Up	Up	Up	Up	Down	Down	0.014289	1.131e-07	0.020844	0.008055	0.86474	0.0035375
CL1986.Contig3_All	4.6771	3.8462	0.9721	-0.8308	-3.705	-2.8741	Up	Up	Up	Down	Down	Down	0	0	4.8201e-12	2.5288e-113	0	0
CL1988.Contig2_All	-2.5237	-1.147	-0.3566	1.3767	2.1671	0.7904	Down	Down	Down	Up	Up	Up	9.9837e-14	6.5645e-05	0.18348	0.00213	1.5529e-09	0.011198
CL199.Contig2_All	-0.4576	-1.6864	0.971	-1.2288	1.4286	2.6574	Down	Down	Up	Down	Up	Up	0.16841	2.9873e-06	1.2153e-05	0.0022225	5.34e-10	1.2212e-20
CL199.Contig4_All	-0.7044	-0.1452	-4.3613	0.5592	-3.657	-4.2161	Down	Down	Down	Up	Down	Down	0.048784	0.7206	2.727e-14	0.13867	3.6348e-08	1.129e-12
CL1990.Contig1_All	-1.2662	-2.0601	-2.8968	-0.7939	-1.6305	-0.8366	Down	Down	Down	Down	Down	Down	0.00030339	2.1256e-07	3.0299e-11	0.16462	0.0050699	0.26957
CL1990.Contig2_All	-2.2607	-1.8493	-3.3417	0.4115	-1.0809	-1.4924	Down	Down	Down	Up	Down	Down	3.1932e-10	9.7763e-08	2.5736e-15	0.52673	0.14065	0.023458
CL1992.Contig2_All	-0.8715	-3.4282	0.2797	-2.5568	1.1512	3.7079	Down	Down	Up	Down	Up	Up	0.0091434	1.1063e-12	0.34717	1.0143e-05	9.764e-05	8.5011e-17
CL1994.Contig3_All	0.5548	1.1331	-5.0823	0.5783	-5.6372	-6.2155	Up	Up	Down	Up	Down	Down	0.010386	5.0276e-10	2.8807e-25	0.00068332	1.5979e-39	9.4195e-60
CL1997.Contig2_All	0.1703	0.818	4.0754	0.6477	3.9051	3.2574	Up	Up	Up	Up	Up	Up	0.88112	0.29698	1.6597e-34	0.38817	2.7282e-35	5.5418e-29
CL2.Contig3_All	-2.7043	-0.6719	1.7877	2.0325	4.492	2.4596	Down	Down	Up	Up	Up	Up	2.3681e-05	0.21017	2.2472e-10	0.0074109	1.2826e-26	4.0924e-15
CL200.Contig2_All	0.1287	-0.1381	-3.3762	-0.2668	-3.5049	-3.2381	Up	Down	Down	Down	Down	Down	0.76437	0.75498	3.9463e-10	0.50271	1.4505e-11	6.5011e-09
CL200.Contig4_All	-0.0799	0.8174	-1.6978	0.8973	-1.6179	-2.5152	Down	Up	Down	Up	Down	Down	0.88188	0.017332	0.0005296	0.0073053	0.0010863	6.1187e-10
CL200.Contig6_All	-2.0305	-0.0595	-0.6901	1.971	1.3404	-0.6307	Down	Down	Down	Up	Up	Down	4.0015e-11	0.85478	0.0076593	2.2271e-10	0.00015266	0.018495
CL2002.Contig4_All	0.0009	1.4467	-1.9923	1.4458	-1.9932	-3.439	Up	Up	Down	Up	Down	Down	0.9998	3.2121e-17	8.2843e-11	4.8631e-18	4.4828e-11	4.897e-51
CL2003.Contig4_All	-1.2101	1.2592	1.0055	2.4692	2.2156	-0.2536	Down	Up	Up	Up	Up	Down	2.6669e-09	1.3031e-21	1.6856e-13	1.146e-56	4.3562e-43	0.037187
CL2004.Contig4_All	0.8302	2.2792	-0.5108	1.4491	-1.341	-2.7901	Up	Up	Down	Up	Down	Down	0.03006	6.3161e-18	0.31044	1.7177e-10	0.00040588	1.1013e-23
CL2005.Contig1_All	1.2592	3.023	-3.6576	1.7638	-4.9167	-6.6805	Up	Up	Down	Up	Down	Down	2.4366e-05	1.3737e-48	4.9117e-08	6.2902e-27	1.1502e-22	3.3631e-84
CL201.Contig12_All	1.0589	1.354	-9.9112	0.2952	-10.9701	-11.2653	Up	Up	Down	Up	Down	Down	1.0713e-05	2.0795e-09	6.0823e-18	0.17216	4.0918e-38	6.739e-46
CL2010.Contig3_All	-2.394	-2.4866	-1.9492	-0.0927	0.4448	0.5375	Down	Down	Down	Down	Up	Up	3.6565e-21	4.0798e-21	1.2252e-16	0.88056	0.29824	0.22025
CL2012.Contig2_All	#N/A	#N/A	10.7193	#N/A	10.7193	10.7193	#N/A	#N/A	Up	#N/A	Up	Up	#N/A	#N/A	1.2022e-35	#N/A	8.8896e-38	8.2649e-36
CL2014.Contig1_All	-1.9393	-1.8927	-2.9034	0.0466	-0.9641	-1.0107	Down	Down	Down	Up	Down	Down	8.7856e-19	1.9942e-17	3.817e-30	0.92242	0.014407	0.010663
CL2014.Contig2_All	-1.7221	-0.6424	-2.5633	1.0797	-0.8412	-1.9209	Down	Down	Down	Up	Down	Down	5.4697e-08	0.030082	6.296e-13	0.0041609	0.12659	3.1674e-06
CL2017.Contig3_All	-0.7567	3.502	-1.113	4.2586	-0.3563	-4.6149	Down	Up	Down	Up	Down	Down	0.35628	3.5135e-31	0.15648	3.3081e-38	0.72631	3.1874e-40
CL2023.Contig1_All	-0.5345	0.7545	-1.6036	1.289	-1.0692	-2.3582	Down	Up	Down	Up	Down	Down	0.035353	8.6827e-05	3.3418e-09	6.6376e-11	0.00047616	2.2298e-24
CL2023.Contig2_All	-0.3198	0.7401	-2.06	1.0599	-1.7402	-2.8002	Down	Up	Down	Up	Down	Down	0.40914	0.0081737	6.031e-07	0.00012914	7.7105e-05	1.7982e-15
CL2026.Contig4_All	2.705	1.3092	-2.1122	-1.3958	-4.8171	-3.4213	Up	Up	Down	Down	Down	Down	1.273e-12	0.017551	0.030353	8.2907e-06	5.6382e-21	1.4618e-06
CL2029.Contig1_All	2.5687	1.9874	-1.2822	-0.5813	-3.8509	-3.2696	Up	Up	Down	Down	Down	Down	2.3302e-08	0.00021608	0.21686	0.11761	1.2924e-12	1.7981e-07
CL2030.Contig1_All	-2.7733	-1.0752	-0.7099	1.6981	2.0634	0.3653	Down	Down	Down	Up	Up	Up	2.761e-77	2.8291e-20	5.6614e-11	2.7667e-20	1.2405e-34	0.0099942
CL2031.Contig11_All	-1.352	-1.4175	-4.6669	-0.0654	-3.3149	-3.2494	Down	Down	Down	Down	Down	Down	2.1395e-12	9.6954e-13	7.0953e-48	0.85769	2.8445e-15	4.8545e-14
CL2031.Contig12_All	-0.0129	1.331	2.4346	1.3439	2.4475	1.1036	Down	Up	Up	Up	Up	Up	0.98167	0.01082	2.2161e-10	0.007981	6.6481e-11	0.00054671
CL2031.Contig7_All	0.0414	2.2754	2.2267	2.234	2.1853	-0.0487	Up	Up	Up	Up	Up	Down	0.95674	9.9271e-11	1.4821e-10	4.7201e-11	8.7013e-11	0.88425
CL2041.Contig1_All	0.8587	-1.1677	-1.1811	-2.0264	-2.0398	-0.0134	Up	Down	Down	Down	Down	Down	9.0651e-24	3.6761e-21	1.3769e-22	8.971e-87	1.8078e-91	0.95064
CL2043.Contig1_All	1.8218	-0.1971	1.9984	-2.0188	0.1766	2.1955	Up	Down	Up	Down	Up	Up	2.2659e-17	0.64054	3.3185e-22	6.2134e-20	0.32687	5.5077e-25
CL2044.Contig1_All	-0.7782	-0.9889	-3.8444	-0.2108	-3.0662	-2.8555	Down	Down	Down	Down	Down	Down	2.3745e-26	1.0667e-37	1.6184e-226	0.034282	2.8134e-111	3.3432e-87
CL2044.Contig2_All	2.1285	1.6736	2.1416	-0.4549	0.0131	0.468	Up	Up	Up	Down	Up	Up	1.5415e-145	9.0976e-75	5.4686e-148	1.235e-12	0.86512	1.8388e-13
CL2045.Contig2_All	-2.1935	-2.6341	-0.7342	-0.4406	1.4593	1.8999	Down	Down	Down	Down	Up	Up	1.743e-10	2.8038e-12	0.0096841	0.54893	0.00025998	1.3194e-05
CL2047.Contig1_All	-1.927	1.8645	2.9869	3.7915	4.9139	1.1224	Down	Up	Up	Up	Up	Up	8.7681e-06	1.4285e-17	2.8392e-67	1.8159e-39	3.8336e-104	1.0775e-18
CL2048.Contig1_All	-5.7616	-10.7616	0.4134	-5	6.1751	11.1751	Down	Down	Up	Down	Up	Up	3.3474e-14	8.7238e-15	0.19464	0.66581	7.8393e-20	2.9184e-20
CL2052.Contig2_All	-1.6281	-4.2168	-0.2535	-2.5886	1.3746	3.9632	Down	Down	Down	Down	Up	Up	1.8798e-32	1.6227e-87	0.036154	4.4981e-19	3.1853e-22	3.148e-72
CL2057.Contig3_All	-1.7088	-1.0101	-2.5813	0.6986	-0.8725	-1.5711	Down	Down	Down	Up	Down	Down	0	0	0	2.3472e-147	7.4386e-138	0
CL2058.Contig2_All	-2.8998	-1.4338	-3.6092	1.466	-0.7094	-2.1754	Down	Down	Down	Up	Down	Down	2.0369e-27	5.3204e-11	1.152e-33	6.8729e-05	0.23821	6.9894e-08
CL206.Contig3_All	-1.3177	-0.2982	0.7105	1.0195	2.0282	1.0087	Down	Down	Up	Up	Up	Up	0.0041077	0.53408	0.028324	0.042307	4.3367e-08	0.0025175
CL2060.Contig2_All	4.0265	4.2664	4.3079	0.2399	0.2813	0.0414	Up	Up	Up	Up	Up	Up	1.045e-25	8.6059e-31	8.5351e-33	0.30066	0.18686	0.87375
CL2061.Contig2_All	2.2233	3.067	3.0367	0.8437	0.8134	-0.0303	Up	Up	Up	Up	Up	Down	3.7763e-32	1.2685e-79	2.348e-79	4.5085e-14	1.7004e-13	0.81874
CL2062.Contig3_All	-1.6284	1.732	-0.4152	3.3605	1.2132	-2.1473	Down	Up	Down	Up	Up	Down	0.00087594	3.2822e-11	0.34291	1.0096e-24	0.022261	1.7251e-15
CL2063.Contig2_All	-4.2065	-1.852	-3.0303	2.3545	1.1762	-1.1783	Down	Down	Down	Up	Up	Down	2.0524e-16	4.2541e-07	8.6171e-13	0.0029993	0.27828	0.081184
CL2063.Contig5_All	0.4656	-11.3227	-11.3227	-11.7882	-11.7882	#N/A	Up	Down	Down	Down	Down	#N/A	0.22905	2.9917e-11	5.1518e-12	7.1395e-16	8.1812e-17	#N/A
CL2065.Contig1_All	-0.4359	-3.8552	-0.5903	-3.4193	-0.1544	3.2649	Down	Down	Down	Down	Down	Up	0.0010073	6.0236e-70	5.4875e-06	3.1559e-48	0.34364	9.8622e-42
CL2065.Contig2_All	0.6133	2.439	1.5614	1.8257	0.9481	-0.8776	Up	Up	Up	Up	Up	Down	0.015938	6.8772e-50	4.0822e-16	2.1689e-36	3.7934e-08	3.1809e-12
CL2067.Contig1_All	-1.1564	-6.3177	-5.4154	-5.1613	-4.259	0.9023	Down	Down	Down	Down	Down	Up	2.0427e-08	1.4457e-43	1.8333e-43	1.2048e-18	9.7121e-18	0.63196
CL2067.Contig2_All	#N/A	#N/A	12.2113	#N/A	12.2113	12.2113	#N/A	#N/A	Up	#N/A	Up	Up	#N/A	#N/A	2.4534e-37	#N/A	1.4263e-39	1.6478e-37
CL2068.Contig1_All	-2.277	-0.3471	-0.2982	1.9299	1.9788	0.0489	Down	Down	Down	Up	Up	Up	4.0228e-08	0.35668	0.38721	1.7573e-05	5.0544e-06	0.91921
CL2071.Contig2_All	0.5103	-1.1556	-1.5186	-1.6659	-2.0289	-0.363	Up	Down	Down	Down	Down	Down	0.099491	0.0029144	8.464e-05	4.7437e-07	2.0197e-09	0.53587
CL2071.Contig5_All	0.3815	-2.4188	-3.8409	-2.8003	-4.2224	-1.4221	Up	Down	Down	Down	Down	Down	0.25466	1.1843e-07	2.8964e-12	1.1081e-11	3.4178e-17	0.16107
CL2073.Contig3_All	-2.3211	-0.1438	1.0362	2.1773	3.3573	1.18	Down	Down	Up	Up	Up	Up	0.0010088	0.82701	0.0083788	0.0028317	3.9761e-10	0.0033767
CL2078.Contig1_All	-2.3272	-0.6584	-2.4646	1.6688	-0.1374	-1.8062	Down	Down	Down	Up	Down	Down	1.818e-13	0.014089	1.5988e-14	5.5775e-06	0.83162	1.2093e-06
CL208.Contig1_All	-2.16	-2.0126	1.4723	0.1473	3.6323	3.4849	Down	Down	Up	Up	Up	Up	5.1918e-18	8.4428e-16	9.7858e-29	0.76849	3.7515e-87	3.6585e-80
CL208.Contig2_All	-0.1194	-8.3097	2.9515	-8.1903	3.0709	11.2612	Down	Down	Up	Down	Up	Up	0.90469	0.0018179	4.4231e-15	0.0027637	2.0709e-16	6.6571e-26
CL208.Contig7_All	0.2731	1.7153	-0.9428	1.4422	-1.2158	-2.6581	Up	Up	Down	Up	Down	Down	0.7009	3.6907e-05	0.18722	0.00021648	0.064186	7.8078e-09
CL2083.Contig1_All	-1.1197	-1.7487	2.8134	-0.629	3.9331	4.5621	Down	Down	Up	Down	Up	Up	0.27292	0.11889	5.1295e-12	0.69762	1.0424e-16	1.8131e-17
CL2089.Contig2_All	-0.3041	-5.8353	-0.891	-5.5312	-0.5869	4.9443	Down	Down	Down	Down	Down	Up	0.040495	5.3809e-76	7.7252e-10	9.6807e-62	0.00016669	3.6863e-39
CL209.Contig1_All	0.9418	1.2794	-0.9115	0.3376	-1.8533	-2.1909	Up	Up	Down	Up	Down	Down	4.0686e-09	1.5491e-17	4.4583e-05	0.015081	1.4597e-25	1.0356e-38
CL209.Contig2_All	0.0539	0.3752	-1.7131	0.3213	-1.7669	-2.0882	Up	Up	Down	Up	Down	Down	0.87046	0.1225	3.8422e-09	0.17662	4.5247e-10	7.3052e-15
CL209.Contig3_All	-0.1425	-0.4981	-12.1495	-0.3557	-12.0071	-11.6514	Down	Down	Down	Down	Down	Down	0.70076	0.15283	8.0504e-20	0.33915	2.7523e-18	4.9236e-14
CL2091.Contig1_All	-0.5648	0.7752	-2.4122	1.34	-1.8474	-3.1875	Down	Up	Down	Up	Down	Down	0.012017	5.2259e-06	1.8342e-18	3.3264e-14	1.5503e-09	1.1269e-41
CL2095.Contig5_All	-0.685	1.4921	-5.3227	2.1771	-4.6377	-6.8148	Down	Up	Down	Up	Down	Down	0.13751	6.6608e-08	2.016e-10	2.2059e-13	2.1959e-06	5.2386e-31
CL210.Contig1_All	-2.8421	0.7758	-1.1572	3.6179	1.6849	-1.9329	Down	Up	Down	Up	Up	Down	4.3481e-06	0.034664	0.016275	2.2559e-12	0.037274	1.1079e-06
CL2101.Contig2_All	2.2025	1.1718	1.7855	-1.0308	-0.417	0.6137	Up	Up	Up	Down	Down	Up	8.9805e-07	0.053867	0.00025118	0.0077237	0.25782	0.16605
CL2101.Contig4_All	2.5685	1.5721	3.193	-0.9964	0.6245	1.6209	Up	Up	Up	Down	Up	Up	2.3299e-08	0.0090558	1.0675e-15	0.007785	0.02364	2.0067e-07
CL2102.Contig14_All	-0.8785	1.3352	-1.1127	2.2136	-0.2342	-2.4478	Down	Up	Down	Up	Down	Down	0.16166	0.00052497	0.065299	1.3042e-07	0.77739	1.5277e-08
CL2104.Contig2_All	-10.5922	-10.5922	2.1806	#N/A	12.7728	12.7728	Down	Down	Up	#N/A	Up	Up	4.712e-19	4.8519e-18	6.3022e-34	#N/A	2.2156e-89	1.0187e-84
CL2104.Contig3_All	8.7371	#N/A	10.5962	-8.7371	1.8591	10.5962	Up	#N/A	Up	Down	Up	Up	4.4347e-05	#N/A	3.0295e-18	3.9288e-05	6.2616e-07	2.7375e-18
CL2106.Contig6_All	0.1989	0.3934	2.0393	0.1945	1.8404	1.6459	Up	Up	Up	Up	Up	Up	0.20713	0.0045074	6.1606e-111	0.17578	1.107e-101	2.4003e-83
CL2106.Contig7_All	-2.705	2.7061	0.7618	5.4111	3.4668	-1.9443	Down	Up	Up	Up	Up	Down	0.014296	2.4429e-12	0.22475	1.2134e-21	7.5593e-05	5.112e-09
CL2106.Contig9_All	-0.3198	0.5028	-2.7085	0.8227	-2.3887	-3.2114	Down	Up	Down	Up	Down	Down	4.8288e-06	2.191e-17	4.0585e-169	1.7379e-42	4.7784e-121	4.7802e-286
CL2108.Contig1_All	2.0683	-1.7677	-9.0869	-3.836	-11.1553	-7.3192	Up	Down	Down	Down	Down	Down	2.6145e-13	0.0038867	1.3068e-08	9.0625e-25	2.4654e-36	0.0080266
CL2112.Contig1_All	0.7231	2.1737	3.1638	1.4507	2.4407	0.9901	Up	Up	Up	Up	Up	Up	0.070281	8.4162e-16	9.1108e-48	8.0458e-10	2.7117e-38	1.4193e-10
CL2112.Contig6_All	-0.7975	1.8942	2.2093	2.6917	3.0068	0.3151	Down	Up	Up	Up	Up	Up	0.17972	2.5589e-09	2.6899e-14	1.2254e-14	8.5531e-21	0.20095
CL2114.Contig1_All	0.0704	-5.0132	-2.6531	-5.0836	-2.7235	2.3601	Up	Down	Down	Down	Down	Up	0.8583	3.1269e-16	1.2582e-10	1.4375e-17	1.1594e-11	0.041797
CL2114.Contig2_All	2.5181	2.9467	-7.9687	0.4286	-10.4867	-10.9154	Up	Up	Down	Up	Down	Down	6.2569e-08	5.9111e-12	0.0036097	0.18374	1.6112e-16	8.415e-22
CL2115.Contig1_All	2.0325	2.4897	-3.2838	0.4572	-5.3163	-5.7736	Up	Up	Down	Up	Down	Down	0.00010502	1.5565e-07	0.01872	0.2373	1.5376e-10	1.7778e-14
CL2118.Contig1_All	-0.1194	-12.3588	-12.3588	-12.2394	-12.2394	#N/A	Down	Down	Down	Down	Down	#N/A	0.65461	1.4849e-36	1.0966e-38	2.1322e-34	2.4647e-36	#N/A
CL2120.Contig2_All	-0.7084	-2.1372	0.8897	-1.4289	1.5981	3.0269	Down	Down	Up	Down	Up	Up	5.2237e-20	3.7093e-104	1.9362e-53	6.1023e-38	5.4412e-140	7.6452e-295
CL2123.Contig1_All	-1.544	0.1273	-4.9019	1.6713	-3.3578	-5.0291	Down	Up	Down	Up	Down	Down	4.0389e-127	0.025989	0	3.3687e-156	1.2546e-115	0
CL213.Contig10_All	-0.3852	4.2599	6.1488	4.645	6.534	1.889	Down	Up	Up	Up	Up	Up	0.13196	0	0	0	0	0
CL213.Contig9_All	-0.1513	-0.4781	-5.449	-0.3268	-5.2976	-4.9708	Down	Down	Down	Down	Down	Down	1.3297e-12	8.074e-103	0	1.0256e-47	0	0
CL2135.Contig2_All	0.4381	-0.7863	-3.2552	-1.2244	-3.6933	-2.4688	Up	Down	Down	Down	Down	Down	0.17492	0.039038	8.7716e-11	0.00014389	2.9044e-16	4.1418e-05
CL214.Contig17_All	-1.458	-1.4388	1.0309	0.0192	2.4889	2.4697	Down	Down	Up	Up	Up	Up	0.00092471	0.0013895	0.00021107	0.97335	1.0744e-13	5.5127e-13
CL214.Contig25_All	-6.9639	-1.3664	-11.6918	5.5975	-4.7279	-10.3254	Down	Down	Down	Up	Down	Down	2.6891e-34	1.0833e-07	3.6476e-36	1.2868e-12	0.61696	4.9229e-14
CL214.Contig27_All	5.924	1.9865	8.0361	-3.9375	2.112	6.0495	Up	Up	Up	Down	Up	Up	9.1381e-17	0.35682	7.0095e-78	9.5011e-14	1.576e-32	2.7874e-73
CL2144.Contig2_All	3.3483	-0.6452	3.9636	-3.9935	0.6153	4.6088	Up	Down	Up	Down	Up	Up	7.1868e-61	0.22015	6.3551e-107	1.4402e-70	3.5537e-09	7.8026e-119
CL2146.Contig1_All	-3.792	-4.6858	-5.7861	-0.8938	-1.9941	-1.1003	Down	Down	Down	Down	Down	Down	1.4357e-11	1.4181e-12	1.1938e-14	0.64621	0.33184	0.68349
CL2148.Contig2_All	2.5328	2.9875	3.8351	0.4547	1.3022	0.8475	Up	Up	Up	Up	Up	Up	2.1063e-06	8.3596e-10	6.0611e-22	0.21336	6.7455e-07	0.00095553
CL2148.Contig3_All	-0.976	-4.0787	-3.3712	-3.1026	-2.3951	0.7075	Down	Down	Down	Down	Down	Up	0.0028755	4.3568e-15	7.3878e-14	1.2162e-06	1.51e-05	0.5857
CL2152.Contig1_All	-0.5248	1.8563	-0.2356	2.3811	0.2892	-2.0919	Down	Up	Down	Up	Up	Down	0.18437	2.2194e-17	0.5421	7.5333e-25	0.49254	2.4485e-21
CL2153.Contig6_All	-0.5344	-0.2537	-3.2279	0.2807	-2.6935	-2.9741	Down	Down	Down	Up	Down	Down	0.16147	0.53762	1.6182e-10	0.51854	1.6876e-06	2.7789e-08
CL2157.Contig1_All	-12.0944	0.4758	-12.0944	12.5702	#N/A	-12.5702	Down	Up	Down	Up	#N/A	Down	6.2313e-21	0.087507	4.4928e-21	3.0926e-29	#N/A	2.7149e-29
CL2157.Contig2_All	-11.9886	0.2747	-7.6524	12.2633	4.3363	-7.927	Down	Up	Down	Up	Up	Down	1.4245e-58	0.11677	1.2761e-56	4.3895e-71	0.61772	5.6892e-69
CL2159.Contig3_All	-9.7291	-9.7291	0.8202	#N/A	10.5493	10.5493	Down	Down	Up	#N/A	Up	Up	2.5531e-10	8.7869e-10	0.01683	#N/A	1.0428e-18	9.9837e-18
CL216.Contig11_All	1.2023	3.2477	1.531	2.0454	0.3287	-1.7167	Up	Up	Up	Up	Up	Down	2.2323e-06	3.356e-83	4.1996e-11	3.7682e-52	0.11824	2.8849e-41
CL216.Contig12_All	1.4404	2.7288	1.5265	1.2885	0.0861	-1.2024	Up	Up	Up	Up	Up	Down	2.8315e-18	2.4264e-97	3.3503e-21	1.4192e-37	0.59305	7.6823e-34
CL216.Contig9_All	4.2576	3.2661	0.0287	-0.9915	-4.229	-3.2375	Up	Up	Up	Down	Down	Down	3.3416e-302	6.5055e-120	0.93787	1.0365e-49	0	2.7781e-125
CL2160.Contig2_All	-1.1745	0.1547	-2.2672	1.3292	-1.0927	-2.4219	Down	Up	Down	Up	Down	Down	4.7936e-10	0.42646	9.4115e-25	2.244e-13	0.00011603	1.0605e-29
CL2161.Contig2_All	-1.5669	-0.3346	-2.212	1.2324	-0.6451	-1.8774	Down	Down	Down	Up	Down	Down	2.1984e-05	0.3676	2.9241e-08	0.0022769	0.29684	1.4389e-05
CL2164.Contig1_All	-2.615	-1.1749	-0.7365	1.4401	1.8785	0.4384	Down	Down	Down	Up	Up	Up	1.7867e-43	3.3474e-14	2.5145e-07	2.5776e-09	2.6485e-18	0.021063
CL2164.Contig2_All	-0.759	-0.9368	-4.3226	-0.1778	-3.5635	-3.3858	Down	Down	Down	Down	Down	Down	2.1646e-11	2.2255e-15	3.0453e-107	0.27624	2.2239e-56	1.3617e-46
CL2165.Contig2_All	-1.3632	1.1692	0.342	2.5323	1.7051	-0.8272	Down	Up	Up	Up	Up	Down	1.6329e-33	2.542e-56	0.00012786	2.1686e-173	1.0597e-60	1.4899e-33
CL2167.Contig2_All	2.3138	2.8354	-2.4362	0.5217	-4.7499	-5.2716	Up	Up	Down	Up	Down	Down	5.0353e-07	7.7842e-12	0.033269	0.095897	2.2351e-13	1.3783e-19
CL217.Contig3_All	-2.6697	-0.3479	-0.3003	2.3218	2.3694	0.0476	Down	Down	Down	Up	Up	Up	2.4681e-13	0.25714	0.29324	3.4102e-09	5.131e-10	0.90419
CL2177.Contig14_All	-5.9342	-7.4102	-5.5136	-1.4761	0.4205	1.8966	Down	Down	Down	Down	Up	Up	4.0178e-48	1.9428e-48	7.9637e-47	0.56563	0.79687	0.37075
CL2177.Contig9_All	-2.2711	-0.7496	0.6314	1.5215	2.9025	1.3811	Down	Down	Up	Up	Up	Up	8.3951e-06	0.095022	0.054996	0.014254	1.6357e-11	9.1996e-05
CL218.Contig2_All	0.8053	-0.4359	-3.4105	-1.2412	-4.2158	-2.9746	Up	Down	Down	Down	Down	Down	0.0016529	0.23147	2.1294e-12	2.5412e-06	2.0368e-25	2.7787e-08
CL2182.Contig3_All	-0.1627	0.6032	-4.5138	0.7659	-4.3511	-5.117	Down	Up	Down	Up	Down	Down	0.44877	9.7558e-05	3.1644e-42	4.5615e-07	8.7236e-38	1.127e-68
CL2185.Contig3_All	0.2934	0.46	-2.0256	0.1666	-2.319	-2.4857	Up	Up	Down	Up	Down	Down	2.1814e-12	5.2834e-30	4.3852e-253	3.0322e-05	0	0
CL2188.Contig1_All	0.4654	3.6878	4.6948	3.2224	4.2293	1.007	Up	Up	Up	Up	Up	Up	0.75944	6.9667e-11	6.9544e-26	2.5566e-10	1.2452e-25	7.7117e-05
CL2188.Contig2_All	-0.4189	1.1573	-1.3052	1.5762	-0.8863	-2.4625	Down	Up	Down	Up	Down	Down	0.4158	0.00042035	0.0087305	2.3837e-06	0.11732	7.5705e-11
CL219.Contig1_All	-5.279	-2.4177	-7.2695	2.8613	-1.9904	-4.8517	Down	Down	Down	Up	Down	Down	7.9748e-39	1.5723e-19	3.8794e-43	3.9629e-05	0.33182	2.4085e-07
CL2191.Contig1_All	0.2366	-1.7679	-3.5154	-2.0045	-3.752	-1.7475	Up	Down	Down	Down	Down	Down	5.4042e-26	0	0	0	0	1.8821e-207
CL2191.Contig5_All	2.1031	4.0074	3.525	1.9043	1.4219	-0.4824	Up	Up	Up	Up	Up	Down	1.7602e-09	5.4538e-63	5.1674e-42	2.3666e-30	3.4484e-15	0.00056619
CL22.Contig1_All	1.9312	2.8429	0.7045	0.9117	-1.2267	-2.1384	Up	Up	Up	Up	Down	Down	7.4839e-09	2.0569e-24	0.12824	9.3707e-06	2.858e-05	1.0004e-18
CL22.Contig3_All	-0.4818	2.2436	2.1931	2.7254	2.6749	-0.0505	Down	Up	Up	Up	Up	Down	0.49797	6.3933e-11	1.0283e-10	3.3727e-14	6.8521e-14	0.87702
CL2202.Contig2_All	1.7985	2.5952	0.2203	0.7967	-1.5782	-2.3749	Up	Up	Up	Up	Down	Down	2.599e-34	5.816e-91	0.3494	3.3251e-17	4.1865e-30	2.4267e-86
CL221.Contig48_All	-6.4545	4.4463	-6.4545	10.9008	#N/A	-10.9008	Down	Up	Down	Up	#N/A	Down	0.11212	1.4701e-20	0.095012	2.3329e-27	#N/A	2.032e-27
CL2214.Contig4_All	7.8918	9.7594	7.4288	1.8676	-0.463	-2.3306	Up	Up	Up	Up	Down	Down	4.4343e-05	8.2976e-18	0.00066027	9.3311e-07	0.50587	9.1415e-09
CL2217.Contig2_All	0.3952	3.2884	1.08	2.8933	0.6849	-2.2084	Up	Up	Up	Up	Up	Down	0.71817	5.1421e-13	0.16276	3.219e-12	0.35726	3.0284e-09
CL2224.Contig5_All	0.1204	-0.4864	-2.5397	-0.6068	-2.6601	-2.0533	Up	Down	Down	Down	Down	Down	0.00077829	2.1131e-39	0	5.6214e-66	0	2.6458e-302
CL2226.Contig1_All	-2.6456	0.6691	-0.3518	3.3147	2.2938	-1.0209	Down	Up	Down	Up	Up	Down	9.6668e-23	5.1103e-05	0.08864	4.1971e-45	7.3813e-16	6.0421e-10
CL2226.Contig4_All	2.2089	-0.6359	3.737	-2.8448	1.5282	4.3729	Up	Down	Up	Down	Up	Up	2.978e-76	0.004368	0	2.9427e-102	1.9823e-139	0
CL2231.Contig2_All	5.8704	9.9766	10.4815	4.1062	4.6111	0.5049	Up	Up	Up	Up	Up	Up	0.26184	5.1673e-14	1.7495e-20	1.7377e-11	9.1688e-18	0.11306
CL2231.Contig3_All	-2.3818	5.0206	6.0951	7.4024	8.4769	1.0744	Down	Up	Up	Up	Up	Up	0.00060594	4.2902e-195	0	5.0151e-237	0	2.5827e-71
CL2232.Contig1_All	1.1285	-2.2965	-1.8326	-3.425	-2.9611	0.4638	Up	Down	Down	Down	Down	Up	4.9533e-12	1.4792e-14	1.0826e-11	1.7871e-48	2.0648e-44	0.35207
CL2232.Contig3_All	0.2467	-0.5503	1.9804	-0.797	1.7337	2.5307	Up	Down	Up	Down	Up	Up	0.54359	0.1943	1.324e-19	0.031739	3.0243e-17	2.9836e-26
CL2234.Contig2_All	0.2765	-2.5602	0.163	-2.8368	-0.1136	2.7232	Up	Down	Up	Down	Down	Up	0.34338	2.3461e-11	0.57641	1.4234e-15	0.68693	6.0067e-14
CL2240.Contig3_All	1.3006	1.3926	-4.3221	0.0921	-5.6227	-5.7147	Up	Up	Down	Up	Down	Down	5.4193e-06	8.8439e-07	1.9993e-09	0.75762	3.84e-26	1.9224e-27
CL2241.Contig5_All	0.3974	1.7265	-1.5907	1.3291	-1.9881	-3.3172	Up	Up	Down	Up	Down	Down	0.0098836	8.8844e-56	2.571e-16	6.1424e-40	1.9014e-29	2.0705e-126
CL2256.Contig2_All	0.0872	2.2177	0.5793	2.1305	0.4921	-1.6384	Up	Up	Up	Up	Up	Down	0.84004	2.1419e-29	0.045496	2.0632e-29	0.085439	7.2901e-21
CL2258.Contig5_All	0.4975	0.2504	3.6948	-0.2471	3.1973	3.4444	Up	Up	Up	Down	Up	Up	0.45285	0.73936	5.9128e-41	0.7066	4.2189e-38	8.1047e-39
CL2258.Contig6_All	7.7536	#N/A	12.4605	-7.7536	4.7069	12.4605	Up	#N/A	Up	Down	Up	Up	0.26183	#N/A	6.9614e-22	0.25305	3.6244e-19	5.9416e-22
CL2259.Contig2_All	1.496	1.1898	-2.1326	-0.3062	-3.6286	-3.3224	Up	Up	Down	Down	Down	Down	7.0706e-45	4.7468e-25	8.7888e-27	0.0012077	3.0673e-134	4.2092e-98
CL2261.Contig3_All	11.5328	#N/A	#N/A	-11.5328	-11.5328	#N/A	Up	#N/A	#N/A	Down	Down	#N/A	3.524e-27	#N/A	#N/A	2.3637e-27	6.3983e-29	#N/A
CL2262.Contig1_All	2.129	0.6508	-2.7431	-1.4782	-4.8721	-3.3939	Up	Up	Down	Down	Down	Down	1.0079e-82	3.1298e-05	1.648e-26	1.9605e-50	1.5686e-187	7.723e-51
CL2262.Contig3_All	-0.0787	1.2675	-2.9204	1.3462	-2.8416	-4.1878	Down	Up	Down	Up	Down	Down	0.88636	2.7288e-05	1.0203e-06	5.5491e-06	2.3624e-06	2.6079e-20
CL2265.Contig2_All	-0.1203	-4.6439	5.9115	-4.5236	6.0318	10.5554	Down	Down	Up	Down	Up	Up	0.95893	0.63787	9.2853e-17	0.66565	8.5117e-18	2.737e-18
CL2266.Contig1_All	5.0509	-7.0509	-7.0509	-12.1019	-12.1019	#N/A	Up	Down	Down	Down	Down	#N/A	3.6692e-17	0.38454	0.32316	4.5605e-20	3.0989e-21	#N/A
CL2266.Contig3_All	1.0651	-0.6648	-10.5108	-1.7299	-11.5758	-9.846	Up	Down	Down	Down	Down	Down	0.0098361	0.3013	4.5041e-07	8.4037e-05	9.263e-15	0.00014513
CL2274.Contig1_All	-2.2824	-0.9872	-1.6357	1.2952	0.6468	-0.6484	Down	Down	Down	Up	Up	Down	8.412e-205	1.9469e-57	6.8518e-131	4.8476e-47	2.3258e-10	2.657e-15
CL2274.Contig2_All	1.1913	-0.1362	-2.4652	-1.3275	-3.6565	-2.329	Up	Down	Down	Down	Down	Down	8.382e-249	0.0081383	5.932e-306	5.6107e-296	0	7.3777e-261
CL2276.Contig5_All	-4.4843	-4.6994	-2.6029	-0.2151	1.8814	2.0965	Down	Down	Down	Down	Up	Up	1.4548e-76	7.5219e-75	1.9814e-47	0.7947	4.5222e-06	1.4432e-06
CL2284.Contig1_All	-1.8254	-0.2663	0.4568	1.5591	2.2822	0.7231	Down	Down	Up	Up	Up	Up	1.1182e-06	0.47151	0.097842	9.5498e-05	4.4828e-12	0.0094795
CL2284.Contig3_All	0.2065	-4.1828	-4.6974	-4.3894	-4.9039	-0.5146	Up	Down	Down	Down	Down	Down	0.14555	8.1719e-65	2.0666e-73	3.2025e-79	7.1825e-89	0.47967
CL2285.Contig2_All	3.0199	2.6017	-2.1139	-0.4182	-5.1338	-4.7157	Up	Up	Down	Down	Down	Down	5.7654e-23	1.4967e-14	0.010334	0.064107	1.116e-35	4.2877e-25
CL2285.Contig3_All	-5.5105	-0.3606	0.495	5.1499	6.0055	0.8556	Down	Down	Up	Up	Up	Up	8.7999e-12	0.42321	0.14452	4.7558e-09	1.6601e-17	0.013049
CL2289.Contig1_All	-0.8121	-0.2385	-2.1386	0.5736	-1.3264	-1.9001	Down	Down	Down	Up	Down	Down	2.5845e-113	4.2576e-12	0	1.7376e-52	3.0118e-149	0
CL2289.Contig2_All	1.4676	0.2529	2.338	-1.2147	0.8704	2.0851	Up	Up	Up	Down	Up	Up	2.831e-90	0.015526	0	5.3974e-68	5.5279e-75	2.9358e-269
CL2292.Contig1_All	6.481	4.5729	-3.7004	-1.9081	-10.1814	-8.2733	Up	Up	Down	Down	Down	Down	3.0509e-25	5.3408e-06	0.57485	1.0112e-09	1.2649e-28	1.4163e-07
CL2292.Contig2_All	3.263	9.6719	#N/A	6.4089	-3.263	-9.6719	Up	Up	#N/A	Up	Down	Down	0.67723	4.2673e-23	#N/A	5.9851e-23	0.6168	1.3152e-24
CL2292.Contig3_All	1.6881	3.5385	2.4317	1.8505	0.7436	-1.1068	Up	Up	Up	Up	Up	Down	1.2525e-05	2.3416e-41	4.9109e-14	2.637e-21	0.0031738	2.5032e-10
CL2295.Contig1_All	-1.6805	0.7521	0.709	2.4326	2.3895	-0.043	Down	Up	Up	Up	Up	Down	2.7059e-57	7.7188e-26	1.237e-23	1.745e-156	7.4134e-153	0.5974
CL2295.Contig2_All	2.1198	-0.2762	0.8464	-2.396	-1.2734	1.1226	Up	Down	Up	Down	Down	Up	1.118e-09	0.71179	0.07824	3.444e-11	1.996e-05	0.023807
CL2295.Contig3_All	1.2651	-0.7233	-1.3442	-1.9884	-2.6093	-0.6209	Up	Down	Down	Down	Down	Down	6.6309e-08	0.055032	0.00032425	1.5392e-14	6.376e-21	0.19309
CL2299.Contig2_All	0.7474	1.6813	-0.7409	0.9339	-1.4883	-2.4222	Up	Up	Down	Up	Down	Down	0.17014	3.3568e-05	0.2786	0.010535	0.0057423	2.6103e-08
CL2300.Contig1_All	0.9576	2.7236	1.7166	1.7659	0.759	-1.007	Up	Up	Up	Up	Up	Down	0.19322	1.3928e-09	0.0019928	3.1724e-06	0.12582	0.0035039
CL2300.Contig3_All	2.0328	1.7719	2.4181	-0.261	0.3853	0.6462	Up	Up	Up	Down	Up	Up	0.00010501	0.0018619	2.7243e-07	0.59585	0.31359	0.094344
CL2302.Contig1_All	0.1521	-0.3894	-2.5522	-0.5415	-2.7043	-2.1628	Up	Down	Down	Down	Down	Down	0.22454	0.001502	2.8352e-59	1.4293e-06	3.3723e-72	2.2467e-37
CL2303.Contig1_All	-5.801	-1.4466	-4.7947	4.3544	1.0063	-3.3481	Down	Down	Down	Up	Up	Down	1.7311e-43	7.101e-11	6.8468e-40	4.6321e-14	0.46224	1.0943e-11
CL2304.Contig4_All	-0.1461	-0.4723	-2.087	-0.3262	-1.9409	-1.6146	Down	Down	Down	Down	Down	Down	0.7163	0.21441	3.6793e-07	0.41669	3.6915e-06	0.00048423
CL2307.Contig1_All	1.2959	4.0559	0.7175	2.76	-0.5783	-3.3384	Up	Up	Up	Up	Down	Down	0.046184	5.4079e-33	0.34123	8.6759e-25	0.32723	6.8718e-30
CL2309.Contig1_All	-0.8473	-4.156	-3.8405	-3.3087	-2.9932	0.3155	Down	Down	Down	Down	Down	Up	0.022986	3.5733e-12	2.8961e-12	3.9937e-06	5.4897e-06	0.86903
CL2309.Contig2_All	1.008	0.9342	-3.2461	-0.0737	-4.2541	-4.1803	Up	Up	Down	Down	Down	Down	5.5046e-49	7.9268e-40	2.4415e-119	0.32136	0	3.0544e-281
CL2309.Contig3_All	0.3945	0.0642	3.1589	-0.3303	2.7644	3.0947	Up	Up	Up	Down	Up	Up	0.0093229	0.75828	0	0.030391	1.0094e-300	0
CL2309.Contig5_All	-0.6013	-5.3526	-12.0833	-4.7514	-11.482	-6.7306	Down	Down	Down	Down	Down	Down	0.039757	4.3531e-21	1.8148e-25	1.4211e-13	4.1609e-17	0.33975
CL2313.Contig4_All	1.5649	2.6061	-0.5979	1.0412	-2.1628	-3.204	Up	Up	Down	Up	Down	Down	0.00068341	7.2475e-13	0.42991	0.0002631	6.3754e-06	1.1551e-16
CL2316.Contig3_All	2.1424	0.4711	3.8498	-1.6713	1.7074	3.3787	Up	Up	Up	Down	Up	Up	0.0028129	0.71412	4.6717e-16	0.012603	2.3968e-07	1.5839e-14
CL2323.Contig4_All	-2.0797	-2.9117	1.1416	-0.832	3.2213	4.0533	Down	Down	Up	Down	Up	Up	3.2877e-21	1.0829e-29	1.7965e-19	0.050397	1.7187e-77	3.0595e-89
CL2327.Contig4_All	-0.448	-2.1825	0.4363	-1.7345	0.8843	2.6188	Down	Down	Up	Down	Up	Up	0.2355	5.6704e-07	0.14846	0.00030015	0.0030223	1.3276e-11
CL2327.Contig8_All	-1.6366	-6.3887	-0.9331	-4.752	0.7035	5.4555	Down	Down	Down	Down	Up	Up	1.439e-07	5.5781e-23	0.00094211	5.5334e-07	0.076809	6.8634e-12
CL2329.Contig2_All	-0.552	-1.9615	0.5891	-1.4095	1.141	2.5506	Down	Down	Up	Down	Up	Up	2.6528e-05	1.9349e-34	1.6487e-08	1.3971e-15	1.9842e-25	2.362e-73
CL2329.Contig3_All	0.9082	-3.1301	-3.8106	-4.0383	-4.7188	-0.6805	Up	Down	Down	Down	Down	Down	0.021797	4.0028e-05	2.6005e-06	2.5708e-11	4.2419e-13	0.72494
CL2329.Contig5_All	-1.6929	-0.0127	-2.991	1.6802	-1.2981	-2.9783	Down	Down	Down	Up	Down	Down	1.5512e-11	0.98194	1.2471e-22	2.1897e-11	0.0034136	2.4239e-22
CL233.Contig30_All	-1.9609	-0.5889	-2.4223	1.372	-0.4614	-1.8334	Down	Down	Down	Up	Down	Down	0	1.5562e-136	0	0	6.4256e-25	0
CL233.Contig4_All	-2.1297	-13.7506	-0.8093	-11.6209	1.3204	12.9413	Down	Down	Down	Down	Up	Up	2.3999e-17	5.9914e-42	0.00010787	8.9983e-10	7.9357e-06	1.717e-24
CL233.Contig5_All	-2.9037	-13.8643	-0.7449	-10.9606	2.1587	13.1193	Down	Down	Down	Down	Up	Up	8.0037e-43	3.9713e-74	1.1496e-06	4.7624e-10	3.8328e-19	3.5889e-45
CL2331.Contig3_All	-2.7671	-1.8668	-2.4973	0.9003	0.2699	-0.6305	Down	Down	Down	Up	Up	Down	9.0101e-16	1.2655e-09	2.6606e-14	0.11012	0.69776	0.24906
CL2331.Contig4_All	-2.3322	-1.8274	-2.463	0.5049	-0.1308	-0.6357	Down	Down	Down	Up	Down	Down	3.6449e-14	4.1736e-10	3.1998e-15	0.3453	0.83548	0.21648
CL2339.Contig2_All	-0.4929	-5.8476	0.3024	-5.3548	0.7952	6.15	Down	Down	Up	Down	Up	Up	0.17498	2.0699e-15	0.33473	6.0375e-11	0.008744	7.8593e-20
CL2346.Contig2_All	-3.2072	-3.2256	-3.2002	-0.0185	0.0069	0.0254	Down	Down	Down	Down	Up	Up	1.0721e-19	7.0227e-19	8.2496e-20	0.98848	1.0109	0.98162
CL2348.Contig2_All	-2.1195	-0.9196	-1.8496	1.1999	0.2699	-0.93	Down	Down	Down	Up	Up	Down	9.9242e-08	0.0097175	9.8888e-07	0.018312	0.69774	0.057732
CL2351.Contig1_All	-4.6848	0.5655	-11.0874	5.2503	-6.4026	-11.6529	Down	Up	Down	Up	Down	Down	2.8871e-18	0.02812	2.5061e-22	1.4574e-28	0.21092	4.7841e-33
CL2352.Contig4_All	-1.6338	-0.9195	0.923	0.7143	2.5568	1.8425	Down	Down	Up	Up	Up	Up	1.1413e-05	0.0097171	0.00011143	0.15151	4.8002e-18	9.6285e-12
CL236.Contig1_All	3.2025	6.7288	6.7942	3.5262	3.5917	0.0654	Up	Up	Up	Up	Up	Up	0.02726	1.2255e-29	6.3359e-32	2.6506e-22	2.4516e-24	0.81048
CL2366.Contig3_All	-0.8053	0.3324	1.7864	1.1376	2.5916	1.454	Down	Up	Up	Up	Up	Up	0.079435	0.4359	1.403e-12	0.0049776	1.8429e-20	1.4195e-09
CL2367.Contig3_All	2.1782	1.4467	-4.6978	-0.7315	-6.8761	-6.1445	Up	Up	Down	Down	Down	Down	1.311e-13	4.6596e-05	1.3867e-06	0.0029556	4.3293e-33	5.0107e-19
CL237.Contig2_All	-1.3907	3.2156	3.9639	4.6064	5.3546	0.7483	Down	Up	Up	Up	Up	Up	2.7514e-05	1.8499e-117	4.7255e-241	4.1165e-164	1.1854e-305	2.5941e-26
CL237.Contig3_All	-4.0256	2.604	-10.5111	6.6296	-6.4854	-13.1151	Down	Up	Down	Up	Down	Down	0.00063849	1.0408e-13	6.02e-05	6.0927e-27	0.61668	1.1429e-28
CL237.Contig4_All	11.0337	11.9884	5.9117	0.9547	-5.122	-6.0767	Up	Up	Up	Up	Down	Down	1.095e-09	2.1478e-18	0.64328	0.0047827	3.8497e-09	4.1078e-18
CL237.Contig5_All	-3.7042	2.7422	-3.1131	6.4464	0.5912	-5.8552	Down	Up	Down	Up	Up	Down	1.2404e-05	4.937e-25	4.2878e-05	4.5711e-47	0.76747	1.27e-45
CL237.Contig6_All	0.9677	-1.0695	-3.1694	-2.0372	-4.1371	-2.0999	Up	Down	Down	Down	Down	Down	1.6472e-33	7.3186e-20	2.1631e-87	1.3753e-101	5.5629e-219	1.2048e-26
CL2374.Contig1_All	0.7548	-1.675	0.3421	-2.4297	-0.4127	2.017	Up	Down	Up	Down	Down	Up	7.8881e-164	0	6.9965e-30	0	4.8294e-58	0
CL2374.Contig2_All	0.8807	4.695	6.0076	3.8143	5.1269	1.3127	Up	Up	Up	Up	Up	Up	0.040507	9.6734e-144	0	9.5517e-132	0	3.5994e-88
CL2384.Contig2_All	0.3534	0.5325	-1.6399	0.1791	-1.9933	-2.1724	Up	Up	Down	Up	Down	Down	0.13556	0.014089	5.6151e-09	0.43734	8.7399e-15	5.3082e-18
CL2384.Contig4_All	-0.455	0.0538	-3.0331	0.5088	-2.5781	-3.0869	Down	Up	Down	Up	Down	Down	0.072796	0.85926	1.4659e-19	0.03735	1.3832e-12	1.3222e-20
CL2385.Contig1_All	-4.9775	-4.1339	-5.555	0.8435	-0.5775	-1.4211	Down	Down	Down	Up	Down	Down	4.8973e-23	1.2144e-19	2.3813e-24	0.57885	0.77314	0.36329
CL2387.Contig1_All	-6.4934	1.128	0.7507	7.6213	7.2441	-0.3773	Down	Up	Up	Up	Up	Down	2.4415e-24	7.4615e-09	0.00035787	3.0462e-55	4.3195e-43	0.039454
CL239.Contig2_All	-0.1193	-1.1281	5.7889	-1.0088	5.9082	6.917	Down	Down	Up	Down	Up	Up	0.89492	0.20887	3.5992e-196	0.27072	1.8742e-209	1.4239e-208
CL2390.Contig2_All	-4.9088	-3.388	-4.4874	1.5208	0.4214	-1.0994	Down	Down	Down	Up	Up	Down	7.7471e-22	3.9362e-16	6.3913e-21	0.20775	0.79683	0.33016
CL2394.Contig1_All	#N/A	#N/A	10.1429	#N/A	10.1429	10.1429	#N/A	#N/A	Up	#N/A	Up	Up	#N/A	#N/A	1.8693e-15	#N/A	2.4499e-16	1.7665e-15
CL2394.Contig3_All	#N/A	#N/A	10.833	#N/A	10.833	10.833	#N/A	#N/A	Up	#N/A	Up	Up	#N/A	#N/A	1.2098e-19	#N/A	8.7021e-21	1.0704e-19
CL2394.Contig4_All	#N/A	#N/A	11.083	#N/A	11.083	11.083	#N/A	#N/A	Up	#N/A	Up	Up	#N/A	#N/A	8.241e-26	#N/A	2.4941e-27	6.6557e-26
CL2396.Contig1_All	-0.9047	-0.5452	-2.5456	0.3594	-1.6409	-2.0003	Down	Down	Down	Up	Down	Down	0.0019954	0.069252	1.1012e-12	0.33569	0.00015752	7.6139e-07
CL24.Contig10_All	-0.5185	-1.396	0.6386	-0.8775	1.1571	2.0347	Down	Down	Up	Down	Up	Up	0.026875	3.1246e-08	0.00033471	0.0022365	3.0244e-10	2.4889e-21
CL24.Contig11_All	-2.4177	-4.1984	-3.5329	-1.7807	-1.1152	0.6654	Down	Down	Down	Down	Down	Up	7.5868e-26	3.7586e-41	5.2427e-38	0.00071135	0.017251	0.37073
CL24.Contig12_All	-0.5932	-2.0716	-3.7569	-1.4784	-3.1637	-1.6853	Down	Down	Down	Down	Down	Down	0.12586	3.8121e-06	2.0123e-11	0.004157	5.8621e-07	0.07242
CL24.Contig8_All	-1.9695	-1.6189	-3.4033	0.3506	-1.4338	-1.7844	Down	Down	Down	Up	Down	Down	2.6238e-15	2.2771e-11	7.297e-28	0.40604	0.0026446	5.6036e-05
CL2403.Contig1_All	-0.5554	1.2712	1.6676	1.8266	2.223	0.3964	Down	Up	Up	Up	Up	Up	0.36613	0.00089445	6.017e-07	4.2153e-06	3.6048e-10	0.19834
CL2404.Contig9_All	0.8806	1.1028	2.5339	0.2222	1.6533	1.4312	Up	Up	Up	Up	Up	Up	0.0036138	0.00011552	1.2139e-35	0.44765	7.0713e-22	3.895e-17
CL2411.Contig2_All	0.3283	-0.012	2.2612	-0.3402	1.933	2.2732	Up	Down	Up	Down	Up	Up	0.70218	1.008	2.2157e-07	0.68578	1.8494e-06	2.1125e-07
CL2413.Contig3_All	3.2284	4.0196	3.5467	0.7912	0.3183	-0.4729	Up	Up	Up	Up	Up	Down	1.6566e-19	5.0968e-39	1.9928e-26	2.061e-05	0.14778	0.0098401
CL2417.Contig1_All	-0.5889	-2.5978	0.1985	-2.009	0.7873	2.7963	Down	Down	Up	Down	Up	Up	0.11246	2.2333e-08	0.57087	0.00013562	0.015579	1.3121e-10
CL2417.Contig2_All	-0.9366	-2.0523	0.1856	-1.1157	1.1222	2.2379	Down	Down	Up	Down	Up	Up	0.0024079	1.1824e-08	0.52869	0.014247	6.8114e-05	3.4987e-11
CL2421.Contig2_All	-1.6529	-1.0662	-4.5722	0.5867	-2.9194	-3.5061	Down	Down	Down	Up	Down	Down	6.3975e-10	2.8763e-05	7.2685e-28	0.11491	7.911e-07	2.5212e-11
CL2422.Contig1_All	-0.9592	0.8754	-2.3034	1.8346	-1.3442	-3.1788	Down	Up	Down	Up	Down	Down	5.3121e-12	1.0148e-17	5.8725e-42	4.4542e-57	3.917e-11	8.3295e-109
CL2425.Contig1_All	-4.1198	-0.9903	-0.6864	3.1295	3.4334	0.3039	Down	Down	Down	Up	Up	Up	3.9781e-30	2.0808e-05	0.0016869	2.0235e-12	5.8093e-17	0.31085
CL2427.Contig3_All	10.585	10.8437	#N/A	0.2587	-10.585	-10.8437	Up	Up	#N/A	Up	Down	Down	6.3415e-20	2.1723e-23	#N/A	0.40591	3.0983e-21	6.4204e-25
CL2427.Contig5_All	10.1809	9.2026	#N/A	-0.9783	-10.1809	-9.2026	Up	Up	#N/A	Down	Down	Down	2.2803e-19	1.172e-09	#N/A	0.0035532	1.2069e-20	2.4836e-10
CL2428.Contig13_All	-4.089	-10.1828	1.5712	-6.0938	5.6602	11.754	Down	Down	Up	Down	Up	Up	2.8708e-11	6.6982e-14	1.4542e-11	0.25302	4.1171e-40	1.2882e-42
CL2428.Contig2_All	-3.858	-3.614	-1.0966	0.244	2.7615	2.5174	Down	Down	Down	Up	Up	Up	1.4387e-59	8.602e-54	8.5971e-13	0.69632	2.0325e-21	1.5143e-18
CL243.Contig2_All	-2.3896	-1.0304	-2.6629	1.3591	-0.2733	-1.6324	Down	Down	Down	Up	Down	Down	4.9524e-23	4.2585e-07	3.7573e-26	8.2317e-06	0.58131	1.9904e-07
CL2431.Contig2_All	-3.9609	-2.6315	3.1476	1.3294	7.1084	5.7791	Down	Down	Up	Up	Up	Up	3.9169e-10	6.8277e-07	1.9573e-69	0.30339	3.1659e-117	1.515e-104
CL2432.Contig1_All	-1.4786	0.2132	-1.9078	1.6918	-0.4292	-2.121	Down	Up	Down	Up	Down	Down	6.102e-05	0.55165	7.0772e-07	1.1061e-06	0.47923	7.9082e-09
CL2433.Contig2_All	-1.6564	-0.5488	0.7295	1.1076	2.3859	1.2783	Down	Down	Up	Up	Up	Up	0.0033887	0.31817	0.055324	0.096541	1.7013e-07	0.0014807
CL2434.Contig1_All	-2.6373	-0.8201	-1.6305	1.8172	1.0068	-0.8104	Down	Down	Down	Up	Up	Down	2.9355e-10	0.017317	4.8722e-06	0.00035136	0.10785	0.074893
CL2437.Contig2_All	0.9066	1.1485	-3.3094	0.2419	-4.216	-4.4579	Up	Up	Down	Up	Down	Down	0.00042474	2.2902e-06	2.5564e-11	0.32339	2.0363e-25	2.2337e-30
CL2438.Contig1_All	-1.2557	2.6374	2.8211	3.8931	4.0769	0.1837	Down	Up	Up	Up	Up	Up	0.19708	1.4295e-10	3.0667e-13	1.0397e-15	7.0356e-19	0.56463
CL2440.Contig3_All	#N/A	9.6809	10.8584	9.6809	10.8584	1.1775	#N/A	Up	Up	Up	Up	Up	#N/A	1.1719e-09	1.9194e-22	2.81e-10	9.2632e-24	0.00016423
CL2444.Contig1_All	-10.5228	-0.3275	1.4628	10.1952	11.9856	1.7903	Down	Down	Up	Up	Up	Up	6.3843e-16	0.41935	1.4421e-10	9.7223e-13	2.9129e-45	8.212e-14
CL2444.Contig2_All	-3.821	-0.0128	0.9011	3.8082	4.722	0.9139	Down	Down	Up	Up	Up	Up	7.5221e-12	0.99919	0.00052478	8.975e-12	1.0588e-25	0.00048566
CL245.Contig1_All	0.6029	0.7095	2.9746	0.1066	2.3717	2.2651	Up	Up	Up	Up	Up	Up	0.25463	0.16164	1.7159e-27	0.8376	1.1079e-22	1.4739e-20
CL2450.Contig2_All	-0.8594	-1.3082	-11.6059	-0.4488	-10.7465	-10.2977	Down	Down	Down	Down	Down	Down	1.3933e-05	6.7982e-10	5.2444e-51	0.10825	1.2646e-28	1.4836e-20
CL2450.Contig5_All	-0.455	-1.348	-9.4508	-0.893	-8.9958	-8.1028	Down	Down	Down	Down	Down	Down	0.23248	0.00065039	1.079e-16	0.046866	2.0417e-12	1.1519e-06
CL2451.Contig2_All	-0.1784	-3.6886	-3.1461	-3.5102	-2.9677	0.5425	Down	Down	Down	Down	Down	Up	0.10617	3.971e-107	1.6675e-97	2.3371e-93	1.0469e-83	0.11358
CL2454.Contig3_All	-0.5063	-0.0126	2.2595	0.4938	2.7658	2.2721	Down	Down	Up	Up	Up	Up	0.49089	1.0082	5.7935e-11	0.49632	3.2413e-14	5.048e-11
CL2458.Contig2_All	1.3419	2.1124	2.341	0.7705	0.9991	0.2286	Up	Up	Up	Up	Up	Up	2.6223e-11	5.0505e-34	1.6653e-46	3.7365e-08	1.0581e-14	0.081855
CL246.Contig1_All	-3.8854	-0.9303	-2.6153	2.9551	1.2701	-1.6851	Down	Down	Down	Up	Up	Down	1.54e-15	0.004962	4.4441e-11	8.3072e-07	0.16668	0.00067086
CL246.Contig3_All	-2.1194	-0.9022	-2.1127	1.2172	0.0067	-1.2105	Down	Down	Down	Up	Up	Down	2.3195e-21	3.1866e-06	1.9636e-21	9.3472e-06	1.0086	9.0154e-06
CL2464.Contig2_All	1.3598	-1.8873	1.803	-3.2471	0.4432	3.6902	Up	Down	Up	Down	Up	Up	3.5135e-11	4.5606e-07	2.6264e-22	4.2359e-32	0.0044221	1.242e-48
CL2465.Contig4_All	-4.5288	0.0319	1.2691	4.5606	5.7979	1.2372	Down	Up	Up	Up	Up	Up	4.4737e-127	0.81322	2.2451e-69	8.6686e-131	0	5.8396e-67
CL247.Contig32_All	-2.2911	-1.8597	1.6003	0.4314	3.8914	3.46	Down	Down	Up	Up	Up	Up	0.0048075	0.018327	3.779e-05	0.76953	5.4271e-13	2.3884e-11
CL2471.Contig3_All	-11.6375	-1.5237	-11.6375	10.1139	#N/A	-10.1139	Down	Down	Down	Up	#N/A	Down	9.4747e-36	7.6676e-09	7.5501e-36	1.9761e-12	#N/A	1.7296e-12
CL2472.Contig1_All	#N/A	8.9299	10.9999	8.9299	10.9999	2.0701	#N/A	Up	Up	Up	Up	Up	#N/A	0.0010632	3.5528e-15	0.000628	4.8421e-16	2.2737e-06
CL2477.Contig2_All	-0.5987	-0.11	1.5732	0.4886	2.1719	1.6833	Down	Down	Up	Up	Up	Up	0.14183	0.81116	2.2652e-11	0.25077	6.8556e-18	1.9885e-12
CL248.Contig3_All	1.8808	2.2354	2.3304	0.3546	0.4496	0.095	Up	Up	Up	Up	Up	Up	1.7317e-06	1.0965e-09	3.1699e-11	0.25512	0.11105	0.76885
CL2483.Contig2_All	-0.0274	0.7277	-4.0366	0.7551	-4.0092	-4.7643	Down	Up	Down	Up	Down	Down	0.91415	1.087e-06	9.4864e-39	2.196e-07	9.1255e-39	3.3601e-71
CL2489.Contig2_All	-0.5063	2.6943	0.3235	3.2006	0.8297	-2.3709	Down	Up	Up	Up	Up	Down	0.49088	5.1822e-17	0.59906	3.0566e-21	0.16907	1.1977e-15
CL2496.Contig5_All	-3.8742	-2.7671	3.1324	1.107	7.0066	5.8996	Down	Down	Up	Up	Up	Up	1.8688e-06	8.6975e-05	3.6463e-43	0.53844	1.4785e-72	1.7165e-65
CL2498.Contig1_All	0.6322	1.1141	-1.3012	0.4819	-1.9334	-2.4153	Up	Up	Down	Up	Down	Down	0.0020052	4.9022e-10	1.28e-06	0.0042335	4.2087e-17	3.716e-30
CL2498.Contig3_All	-0.3937	-1.3673	0.6572	-0.9736	1.0509	2.0245	Down	Down	Up	Down	Up	Up	0.05469	3.5863e-10	1.8448e-05	4.0789e-05	1.946e-11	1.0918e-27
CL2501.Contig3_All	0.5197	0.1764	-2.7575	-0.3433	-3.2772	-2.9339	Up	Up	Down	Down	Down	Down	5.3495e-20	0.0095719	2.0906e-179	9.1129e-10	0	5.1203e-217
CL2501.Contig5_All	-5.2382	-0.6478	1.5902	4.5904	6.8284	2.238	Down	Down	Up	Up	Up	Up	2.5742e-225	2.7585e-15	1.1992e-197	4.6597e-134	0	0
CL2504.Contig2_All	0.7258	1.2475	2.3128	0.5218	1.587	1.0653	Up	Up	Up	Up	Up	Up	5.1264e-07	3.8068e-22	4.0325e-111	7.6964e-06	9.0706e-71	5.4541e-37
CL2507.Contig5_All	1.1591	-1.5977	-2.5457	-2.7568	-3.7048	-0.948	Up	Down	Down	Down	Down	Down	1.511e-06	7.2761e-05	1.0217e-08	1.1932e-19	5.1973e-27	0.16626
CL2507.Contig6_All	-12.2447	-6.6567	-6.756	5.588	5.4886	-0.0993	Down	Down	Down	Up	Up	Down	2.5086e-31	5.626e-28	9.8846e-30	0.6032	0.61739	0.96447
CL2508.Contig2_All	-3.1988	1.0775	-0.721	4.2764	2.4778	-1.7985	Down	Up	Down	Up	Up	Down	5.7404e-18	6.7888e-09	0.0057404	2.415e-47	5.1248e-09	2.2962e-19
CL2510.Contig3_All	-0.472	1.1437	-10.8003	1.6157	-10.3282	-11.9439	Down	Up	Down	Up	Down	Down	0.10634	4.0037e-09	4.2768e-26	1.236e-15	3.6055e-19	7.873e-58
CL2510.Contig4_All	0.0931	-9.9355	-9.9355	-10.0286	-10.0286	#N/A	Up	Down	Down	Down	Down	#N/A	0.80107	1.2337e-18	8.0492e-20	2.3962e-20	1.5685e-21	#N/A
CL2512.Contig1_All	0.269	-12.629	-0.0496	-12.898	-0.3185	12.5794	Up	Down	Down	Down	Down	Up	0.066931	1.5855e-73	0.76888	9.294e-91	0.02009	9.4568e-73
CL2520.Contig1_All	0.0226	1.7587	-10.0531	1.7361	-10.0757	-11.8118	Up	Up	Down	Up	Down	Down	0.96893	2.8384e-09	3.1532e-09	1.4332e-09	1.6603e-09	7.3949e-31
CL2522.Contig4_All	-0.8246	-0.4087	-4.3417	0.416	-3.5171	-3.9331	Down	Down	Down	Up	Down	Down	0.0068197	0.20191	1.4064e-18	0.2531	1.759e-09	3.2088e-13
CL2523.Contig1_All	1.4742	1.9063	2.2858	0.4321	0.8116	0.3795	Up	Up	Up	Up	Up	Up	2.2715e-11	8.4593e-21	7.5991e-35	0.011991	2.3879e-08	0.010069
CL2523.Contig3_All	1.6794	-9.4524	1.1479	-11.1319	-0.5315	10.6004	Up	Down	Up	Down	Down	Up	1.1913e-13	3.3973e-14	6.2186e-06	7.9633e-47	0.0062795	2.0663e-32
CL2530.Contig5_All	1.1914	1.5907	-2.4208	0.3993	-3.6122	-4.0114	Up	Up	Down	Up	Down	Down	1.1255e-12	1.9664e-24	3.2865e-15	0.0033735	1.17e-51	4.8025e-72
CL2533.Contig2_All	-2.0521	-0.1196	0.6648	1.9325	2.7168	0.7843	Down	Down	Up	Up	Up	Up	1.9837e-05	0.80481	0.035379	8.932e-05	1.4975e-11	0.014543
CL2538.Contig11_All	2.9474	1.3098	0.3479	-1.6375	-2.5994	-0.9619	Up	Up	Up	Down	Down	Down	6.1578e-11	0.06218	0.71234	8.9705e-06	2.8374e-10	0.13569
CL2541.Contig1_All	-1.8356	0.4787	-1.1337	2.3144	0.702	-1.6124	Down	Up	Down	Up	Up	Down	2.1205e-07	0.079996	0.00037545	2.4897e-13	0.14181	1.3559e-08
CL2541.Contig2_All	10.5542	#N/A	#N/A	-10.5542	-10.5542	#N/A	Up	#N/A	#N/A	Down	Down	#N/A	4.282e-14	#N/A	#N/A	3.3333e-14	4.7117e-15	#N/A
CL2542.Contig1_All	-0.3207	1.4641	-3.6328	1.7848	-3.3121	-5.0969	Down	Up	Down	Up	Down	Down	0.6083	5.3294e-05	1.7242e-05	1.1208e-06	0.00025822	3.4013e-17
CL2542.Contig2_All	0.6509	0.9766	-4.6121	0.3256	-5.2631	-5.5887	Up	Up	Down	Up	Down	Down	0.0092711	1.6775e-05	1.6357e-17	0.14845	9.3068e-30	2.1997e-37
CL2543.Contig2_All	-9.7519	-4.7119	0.8873	5.04	10.6392	5.5991	Down	Down	Up	Up	Up	Up	3.1018e-16	7.4703e-13	0.00067258	0.35355	6.575e-31	3.3266e-26
CL2543.Contig3_All	-10.6387	-10.6387	-0.8929	#N/A	9.7458	9.7458	Down	Down	Down	#N/A	Up	Up	1.0483e-24	2.1411e-23	0.0020044	#N/A	1.1169e-13	5.8409e-13
CL2543.Contig4_All	-0.5073	-0.0849	-6.0543	0.4224	-5.547	-5.9694	Down	Down	Down	Up	Down	Down	0.028212	0.75558	2.2016e-35	0.077624	1.0406e-24	3.0873e-33
CL2545.Contig2_All	-1.138	-0.0789	-3.4346	1.0591	-2.2966	-3.3557	Down	Down	Down	Up	Down	Down	1.0811e-37	0.42487	3.2545e-157	5.6885e-32	2.4441e-48	3.8295e-146
CL2545.Contig3_All	-1.4821	-0.4155	-2.5908	1.0666	-1.1088	-2.1753	Down	Down	Down	Up	Down	Down	2.0601e-17	0.011703	6.705e-36	2.8253e-08	8.5428e-05	3.8192e-22
CL2545.Contig4_All	-1.1934	-1.4934	-3.1125	-0.3	-1.9191	-1.6191	Down	Down	Down	Down	Down	Down	7.1076e-07	5.0981e-09	1.3482e-22	0.4456	2.2421e-06	0.00026939
CL2547.Contig1_All	4.6215	-0.2193	-0.0197	-4.8408	-4.6412	0.1997	Up	Down	Down	Down	Down	Up	2.5898e-90	0.79198	0.97233	3.0709e-93	1.1378e-95	0.79874
CL2547.Contig3_All	2.2466	0.4571	0.7419	-1.7895	-1.5047	0.2848	Up	Up	Up	Down	Down	Up	6.182e-16	0.35464	0.066031	3.9719e-12	4.0153e-10	0.50557
CL2548.Contig1_All	0.6178	2.125	0.7355	1.5072	0.1177	-1.3895	Up	Up	Up	Up	Up	Down	0.32278	4.9526e-08	0.18544	1.4483e-05	0.83373	4.4249e-05
CL2548.Contig3_All	-2.1188	2.5722	5.0269	4.691	7.1457	2.4547	Down	Up	Up	Up	Up	Up	0.30974	0.00050212	1.1906e-33	1.9788e-06	3.9886e-40	8.2411e-19
CL2549.Contig3_All	-0.6522	-3.5151	-3.0305	-2.8629	-2.3783	0.4845	Down	Down	Down	Down	Down	Up	0.043342	1.0159e-13	8.6162e-13	1.0401e-07	8.6382e-07	0.65464
CL2551.Contig2_All	1.5668	-2.6243	2.3491	-4.1911	0.7823	4.9734	Up	Down	Up	Down	Up	Up	3.9109e-13	1.3143e-08	1.4486e-37	8.5385e-38	3.3221e-08	6.5796e-72
CL2551.Contig3_All	0.83	-0.7834	2.0517	-1.6134	1.2217	2.835	Up	Down	Up	Down	Up	Up	0.030059	0.14899	3.9673e-14	7.2404e-05	1.9227e-07	3.0012e-20
CL2552.Contig2_All	-3.0991	-2.5774	-2.8028	0.5217	0.2963	-0.2255	Down	Down	Down	Up	Up	Down	1.8866e-13	1.0034e-10	2.2837e-12	0.5586	0.74332	0.78702
CL2552.Contig3_All	-2.3325	-1.2927	-1.9272	1.0398	0.4053	-0.6344	Down	Down	Down	Up	Up	Down	3.6442e-14	2.0541e-06	2.0424e-11	0.015472	0.44465	0.12705
CL2553.Contig2_All	0.6662	0.5115	-3.2421	-0.1547	-3.9083	-3.7536	Up	Up	Down	Down	Down	Down	0.00060629	0.015136	1.3001e-20	0.47248	1.1078e-38	5.7491e-33
CL2554.Contig2_All	0.4432	0.7978	-5.1347	0.3546	-5.5779	-5.9325	Up	Up	Down	Up	Down	Down	0.11914	0.0012161	1.0805e-17	0.14997	2.7907e-25	2.5446e-32
CL2558.Contig2_All	1.2105	-0.4277	-10.7125	-1.6382	-11.923	-10.2848	Up	Down	Down	Down	Down	Down	2.5165e-09	0.19037	1.2173e-22	2.4147e-14	1.3788e-53	8.0122e-17
CL2561.Contig3_All	-3.0331	-2.7979	-4.0599	0.2352	-1.0268	-1.262	Down	Down	Down	Up	Down	Down	2.4423e-58	3.2314e-51	4.9174e-75	0.57956	0.016023	0.0018419
CL2563.Contig2_All	-0.555	0.4182	2.008	0.9732	2.563	1.5898	Down	Up	Up	Up	Up	Up	0.36612	0.43524	9.0577e-11	0.056575	7.6904e-15	4.8546e-08
CL2564.Contig2_All	0.18	1.6088	2.1175	1.4287	1.9375	0.5088	Up	Up	Up	Up	Up	Up	0.83604	0.00083634	2.6361e-07	0.0017716	7.0803e-07	0.15086
CL2565.Contig2_All	-2.1356	-0.788	-0.6577	1.3477	1.4779	0.1303	Down	Down	Down	Up	Up	Up	3.1231e-11	0.005232	0.01358	0.00055158	5.5696e-05	0.73504
CL2568.Contig2_All	-3.2893	-4.7408	-3.9231	-1.4515	-0.6339	0.8176	Down	Down	Down	Down	Down	Up	1.1426e-92	4.0495e-116	1.7622e-107	0.00041565	0.088317	0.099082
CL2569.Contig1_All	-10.927	-1.1382	-6.6943	9.7887	4.2327	-5.5561	Down	Down	Down	Up	Up	Down	4.6101e-30	3.9373e-05	1.7186e-28	1.1495e-13	0.61737	2.2624e-12
CL2573.Contig3_All	-1.7895	-10.0864	0.4305	-8.2969	2.22	10.5169	Down	Down	Up	Down	Up	Up	0.00051578	2.2776e-10	0.26748	0.0027635	7.8964e-07	2.3262e-14
CL2574.Contig1_All	-0.1194	1.4963	3.1925	1.6157	3.3119	1.6962	Down	Up	Up	Up	Up	Up	0.84547	8.1056e-06	4.1885e-44	1.0324e-06	4.8551e-48	3.1029e-21
CL2574.Contig2_All	-0.9842	0.1796	-2.1262	1.1638	-1.142	-2.3058	Down	Up	Down	Up	Down	Down	0	8.9093e-179	0	0	0	0
CL2574.Contig4_All	-0.2569	0.9429	2.5978	1.1998	2.8547	1.6549	Down	Up	Up	Up	Up	Up	0.6192	0.00633	3.2593e-30	0.00044771	4.5724e-35	2.2221e-17
CL2576.Contig2_All	-1.1	-1.7303	-2.1127	-0.6303	-1.0127	-0.3824	Down	Down	Down	Down	Down	Down	2.2171e-07	2.3478e-13	3.7535e-18	0.048731	0.0011325	0.34601
CL2577.Contig1_All	-0.1194	0.7287	-1.7199	0.8481	-1.6005	-2.4485	Down	Up	Down	Up	Down	Down	0.64076	1.9402e-05	1.8277e-12	4.107e-07	9.166e-11	2.4535e-31
CL2577.Contig3_All	-0.9149	-10.2982	0.5237	-9.3833	1.4386	10.8219	Down	Down	Up	Down	Up	Up	0.00078608	2.8172e-27	0.014754	9.2541e-15	3.6819e-10	2.4138e-40
CL2578.Contig1_All	1.7756	3.4093	2.5378	1.6337	0.7622	-0.8715	Up	Up	Up	Up	Up	Down	1.7224e-08	8.6431e-51	1.3107e-21	1.132e-22	0.00016135	6.0113e-09
CL2580.Contig1_All	-0.8003	-1.688	-3.4068	-0.8877	-2.6065	-1.7188	Down	Down	Down	Down	Down	Down	1.4254e-11	8.9654e-35	1.1374e-82	3.6553e-08	1.5042e-37	3.7618e-12
CL2580.Contig2_All	-0.7665	-1.3728	-2.7507	-0.6062	-1.9842	-1.378	Down	Down	Down	Down	Down	Down	7.7709e-07	7.0087e-16	1.004e-40	0.0035107	4.6629e-17	5.4674e-07
CL2580.Contig4_All	0.4875	2.7097	2.4499	2.2222	1.9624	-0.2598	Up	Up	Up	Up	Up	Down	0.078784	1.1223e-64	8.5103e-50	4.688e-54	8.2249e-40	0.025185
CL2583.Contig1_All	3.6622	3.2355	1.0577	-0.4267	-2.6045	-2.1778	Up	Up	Up	Down	Down	Down	7.1571e-11	2.5286e-07	0.33347	0.27485	1.4029e-08	2.3098e-05
CL2584.Contig1_All	-1.353	-6.731	0.0638	-5.378	1.4168	6.7949	Down	Down	Up	Down	Up	Up	2.4191e-178	0	0.14752	1.5507e-296	7.2217e-207	0
CL2584.Contig2_All	-0.7113	-1.1586	0.8734	-0.4473	1.5847	2.032	Down	Down	Up	Down	Up	Up	0.0048055	1.2613e-05	1.1543e-06	0.19089	2.5037e-16	1.0574e-21
CL2584.Contig4_All	-1.5705	-4.5589	-0.3972	-2.9884	1.1733	4.1617	Down	Down	Down	Down	Up	Up	1.081e-20	3.5754e-61	0.0074813	1.9789e-15	7.0217e-11	4.1873e-45
CL2587.Contig1_All	2.0963	0.6106	2.2415	-1.4858	0.1452	1.6309	Up	Up	Up	Down	Up	Up	3.3367e-61	0.00088773	1.3394e-73	2.0888e-38	0.14508	1.4268e-48
CL2587.Contig2_All	-2.6412	-1.8165	-2.9581	0.8247	-0.3169	-1.1416	Down	Down	Down	Up	Down	Down	3.3141e-190	9.744e-114	1.9373e-214	1.8231e-10	0.066564	1.7828e-17
CL2589.Contig1_All	-3.7176	0.659	-0.2479	4.3765	3.4697	-0.9068	Down	Up	Down	Up	Up	Down	2.4296e-188	1.8091e-25	0.0013617	0	8.5114e-154	8.2434e-46
CL2594.Contig2_All	-1.6732	-1.2397	-2.8741	0.4335	-1.201	-1.6345	Down	Down	Down	Up	Down	Down	1.2598e-90	1.6735e-55	4.7903e-178	0.00010047	2.0053e-18	1.2768e-37
CL2595.Contig4_All	-8.2481	-0.6263	0.3838	7.6218	8.6319	1.01	Down	Down	Up	Up	Up	Up	2.8574e-86	2.1754e-05	0.0018287	3.0444e-55	5.6664e-116	5.5454e-15
CL260.Contig2_All	4.6786	5.009	5.6592	0.3304	0.9806	0.6502	Up	Up	Up	Up	Up	Up	5.7082e-38	2.3009e-48	3.8448e-82	0.06914	1.6752e-12	2.2241e-06
CL261.Contig1_All	0.2576	-5.3288	-4.3533	-5.5864	-4.6109	0.9755	Up	Down	Down	Down	Down	Up	1.2352e-48	0	0	0	0	9.8477e-23
CL261.Contig2_All	-0.5787	-6.7969	-5.2856	-6.2182	-4.7069	1.5113	Down	Down	Down	Down	Down	Up	0	0	0	0	0	1.3687e-157
CL261.Contig3_All	-6.2339	-7.6121	-4.3458	-1.3782	1.8882	3.2663	Down	Down	Down	Down	Up	Up	0	0	0	0	0	0
CL261.Contig4_All	-5.2677	-6.2694	4.2471	-1.0017	9.5148	10.5165	Down	Down	Up	Down	Up	Up	0	0	0	7.5235e-33	0	0
CL261.Contig5_All	-5.0956	-12.4484	-10.9634	-7.3528	-5.8677	1.485	Down	Down	Down	Down	Down	Up	0	0	0	1.8927e-47	4.6801e-47	0.54863
CL2616.Contig10_All	-0.8224	-11.1876	0.9179	-10.3652	1.7403	12.1055	Down	Down	Up	Down	Up	Up	0.0094905	1.0226e-20	2.9932e-05	5.5338e-12	4.1217e-13	2.4131e-40
CL2622.Contig2_All	-3.1208	3.0961	-0.791	6.2169	2.3298	-3.8871	Down	Up	Down	Up	Up	Down	0.040568	2.4201e-12	0.45514	6.8311e-20	0.20851	9.3799e-16
CL2626.Contig2_All	-0.4414	2.7812	4.0306	3.2227	4.472	1.2494	Down	Up	Up	Up	Up	Up	0.57841	1.6677e-16	4.7732e-55	4.6342e-20	2.6724e-62	3.5289e-14
CL2627.Contig1_All	-2.5974	-0.6541	1.9942	1.9432	4.5916	2.6483	Down	Down	Up	Up	Up	Up	1.6924e-06	0.15186	2.1026e-17	0.0023322	2.9536e-40	3.2567e-24
CL2634.Contig1_All	-9.8745	0.1749	1.2092	10.0494	11.0837	1.0343	Down	Up	Up	Up	Up	Up	3.0021e-11	0.71794	3.5676e-05	9.7207e-13	9.8464e-27	0.00033488
CL2634.Contig2_All	0.5911	-10.729	-5.1561	-11.3201	-5.7472	5.5729	Up	Down	Down	Down	Down	Up	0.13296	8.7833e-10	3.1383e-09	4.8761e-15	1.6397e-14	0.65084
CL2635.Contig2_All	-0.1061	1.6629	-6.86	1.769	-6.7539	-8.5229	Down	Up	Down	Up	Down	Down	0.70806	2.5228e-28	3.2365e-32	2.2521e-32	1.8667e-30	5.9343e-106
CL2635.Contig4_All	-0.069	1.0377	-2.1123	1.1067	-2.0433	-3.15	Down	Up	Down	Up	Down	Down	0.91263	0.0047331	0.00041313	0.0020198	0.0007031	2.8119e-11
CL2636.Contig1_All	1.8175	-0.7225	1.5663	-2.54	-0.2512	2.2888	Up	Down	Up	Down	Down	Up	5.5312e-65	7.1743e-05	1.4598e-44	3.0801e-99	0.0040822	6.4101e-74
CL2638.Contig1_All	-2.3189	-1.91	-9.6082	0.4089	-7.2893	-7.6982	Down	Down	Down	Up	Down	Down	7.0471e-288	1.5665e-214	0	2.3556e-05	3.655e-134	2.6443e-176
CL2638.Contig3_All	#N/A	3.7115	9.8581	3.7115	9.8581	6.1466	#N/A	Up	Up	Up	Up	Up	#N/A	0.6395	2.5264e-21	0.60316	1.4271e-22	7.858e-20
CL2638.Contig5_All	11.0517	11.44	11.1544	0.3884	0.1028	-0.2856	Up	Up	Up	Up	Up	Down	0	0	0	1.1337e-20	0.032193	5.2833e-12
CL2640.Contig1_All	-7.2874	-5.1823	-11.7793	2.1051	-4.4919	-6.5969	Down	Down	Down	Up	Down	Down	2.2262e-43	8.3694e-37	2.5714e-45	0.30661	0.61655	0.10269
CL2640.Contig2_All	-2.1196	2.9874	-8.4647	5.107	-6.3452	-11.4521	Down	Up	Down	Up	Down	Down	0.10668	4.0226e-11	0.0070189	3.8098e-17	0.3659	6.2216e-20
CL2644.Contig2_All	-1.9829	-0.6198	-3.4458	1.3631	-1.4629	-2.826	Down	Down	Down	Up	Down	Down	8.5339e-15	0.0061345	5.8849e-27	3.8238e-06	0.0030287	8.5956e-15
CL2645.Contig3_All	1.421	-0.3023	2.6469	-1.7232	1.226	2.9492	Up	Down	Up	Down	Up	Up	0.000125	0.64486	1.723e-21	6.6793e-06	1.9196e-08	4.8492e-24
CL2648.Contig3_All	0.8284	1.1422	2.6348	0.3138	1.8065	1.4926	Up	Up	Up	Up	Up	Up	8.7231e-12	2.2287e-23	6.9227e-211	0.0032057	1.7117e-138	5.0741e-101
CL2649.Contig1_All	4.4458	1.103	-1.1116	-3.3428	-5.5574	-2.2146	Up	Up	Down	Down	Down	Down	2.3309e-31	0.22214	0.38981	1.6037e-25	3.2402e-37	0.021309
CL265.Contig1_All	-4.3676	-4.2598	-4.945	0.1078	-0.5774	-0.6853	Down	Down	Down	Up	Down	Down	3.7503e-14	2.8925e-13	2.6627e-15	0.9508	0.77307	0.72491
CL2653.Contig2_All	0.5294	0.5698	-6.7496	0.0405	-7.279	-7.3195	Up	Up	Down	Up	Down	Down	5.7629e-08	5.982e-09	6.4071e-118	0.7322	2.151e-177	8.3419e-179
CL2657.Contig2_All	0.045	-1.7007	1.1483	-1.7457	1.1033	2.849	Up	Down	Up	Down	Up	Up	0.92071	1.4281e-05	5.4734e-07	4.4793e-06	7.5722e-07	1.0257e-21
CL2658.Contig1_All	-1.0809	-2.2221	-2.1847	-1.1412	-1.1037	0.0374	Down	Down	Down	Down	Down	Up	8.4429e-09	1.0043e-22	1.9913e-23	6.5931e-05	6.1736e-05	0.94324
CL2658.Contig2_All	-1.4122	0.3422	-1.92	1.7544	-0.5078	-2.2622	Down	Up	Down	Up	Down	Down	1.7802e-10	0.07306	5.1617e-16	9.3305e-18	0.1438	1.3009e-24
CL266.Contig2_All	0.8803	6.3639	-0.1119	5.4836	-0.9922	-6.4758	Up	Up	Down	Up	Down	Down	0.78321	1.1442e-22	0.95811	7.564e-23	0.72113	3.1308e-24
CL266.Contig6_All	-1.331	-0.8673	-2.6978	0.4637	-1.3668	-1.8305	Down	Down	Down	Up	Down	Down	9.8721e-09	0.00013018	1.7324e-21	0.13864	0.00028383	8.3662e-08
CL2666.Contig1_All	-1.7361	-2.4488	-11.8529	-0.7127	-10.1167	-9.4041	Down	Down	Down	Down	Down	Down	5.734e-09	5.6836e-13	6.355e-29	0.19381	6.316e-09	1.8442e-05
CL2666.Contig2_All	2.5179	2.6501	2.5752	0.1322	0.0573	-0.0749	Up	Up	Up	Up	Up	Down	6.2561e-08	6.8612e-09	1.4128e-08	0.73351	0.87908	0.84737
CL2668.Contig1_All	1.4656	2.0748	0.2797	0.6092	-1.1859	-1.7951	Up	Up	Up	Up	Down	Down	0.00084392	4.9581e-08	0.66465	0.058786	0.0035131	3.7352e-07
CL2675.Contig1_All	0.1856	0.5724	2.4865	0.3868	2.3009	1.9141	Up	Up	Up	Up	Up	Up	0.70517	0.14638	1.7196e-27	0.32269	2.2163e-26	4.0249e-20
CL2675.Contig2_All	-0.9109	0.1959	2.0537	1.1069	2.9647	1.8578	Down	Up	Up	Up	Up	Up	0.026604	0.63785	1.5448e-21	0.0037324	4.1879e-34	5.3397e-19
CL2676.Contig1_All	1.2102	0.0632	-4.3192	-1.147	-5.5294	-4.3824	Up	Up	Down	Down	Down	Down	3.6677e-05	0.90408	1.9991e-09	7.4515e-05	2.0156e-24	7.3434e-10
CL2679.Contig1_All	-1.9103	-0.3476	-2.2975	1.5627	-0.3872	-1.9499	Down	Down	Down	Up	Down	Down	7.6712e-41	0.0051764	9.4532e-52	1.5855e-24	0.1151	2.8255e-33
CL2681.Contig1_All	12.7776	9.0885	#N/A	-3.6891	-12.7776	-9.0885	Up	Up	#N/A	Down	Down	Down	9.6098e-35	0.0068594	#N/A	1.9777e-24	6.3003e-37	0.0041913
CL2681.Contig2_All	-1.6526	-0.7115	-9.2052	0.9411	-7.5527	-8.4937	Down	Down	Down	Up	Down	Down	1.3344e-46	5.2646e-12	1.1992e-170	2.2618e-12	5.2945e-54	1.9216e-103
CL2681.Contig3_All	-1.6636	-1.0152	-8.5285	0.6484	-6.8649	-7.5133	Down	Down	Down	Up	Down	Down	6.8614e-146	2.553e-65	0	3.5122e-16	2.3164e-164	2.193e-257
CL2681.Contig4_All	-2.1504	-2.7598	6.7686	-0.6094	8.919	9.5285	Down	Down	Up	Down	Up	Up	6.3694e-12	5.0251e-15	0	0.34677	0	0
CL2681.Contig6_All	#N/A	13.0846	#N/A	13.0846	#N/A	-13.0846	#N/A	Up	#N/A	Up	#N/A	Down	#N/A	5.414e-29	#N/A	8.3693e-31	#N/A	7.3931e-31
CL2682.Contig5_All	-8.2803	2.6693	-8.2803	10.9496	#N/A	-10.9496	Down	Up	Down	Up	#N/A	Down	0.00062592	7.1265e-12	0.00047202	6.3285e-24	#N/A	5.526e-24
CL2683.Contig2_All	-2.1638	1.2528	-1.1273	3.4166	1.0365	-2.3801	Down	Up	Down	Up	Up	Down	1.299e-12	3.5068e-13	1.6322e-05	9.7889e-48	0.0087034	6.7593e-33
CL2684.Contig1_All	0.2462	0.7787	-4.2285	0.5325	-4.4746	-5.0071	Up	Up	Down	Up	Down	Down	0.5081	0.0057565	7.697e-13	0.052991	5.8054e-16	8.0979e-24
CL2687.Contig2_All	-5.4822	4.3557	6.8291	9.8379	12.3113	2.4733	Down	Up	Up	Up	Up	Up	0.20205	2.0338e-14	4.0257e-98	2.9625e-19	1.9435e-110	1.3608e-48
CL2688.Contig2_All	1.061	2.0343	1.9802	0.9733	0.9192	-0.0541	Up	Up	Up	Up	Up	Down	0.040586	3.2014e-07	4.506e-07	0.0044245	0.0062847	0.89006
CL2689.Contig1_All	2.2729	1.9646	2.9642	-0.3083	0.6912	0.9996	Up	Up	Up	Down	Up	Up	2.3218e-10	4.8945e-07	6.7703e-22	0.32615	0.0015856	1.3506e-05
CL2689.Contig3_All	1.106	1.439	2.0853	0.333	0.9793	0.6463	Up	Up	Up	Up	Up	Up	2.7932e-07	9.3131e-13	1.7933e-33	0.074199	6.5492e-12	4.6846e-06
CL269.Contig3_All	0.4927	-0.6698	-5.0558	-1.1624	-5.5485	-4.386	Up	Down	Down	Down	Down	Down	0.0098818	0.0042336	7.6754e-33	3.5813e-09	3.6025e-49	3.1196e-19
CL2697.Contig4_All	0.0629	-2.7123	-0.4556	-2.7752	-0.5185	2.2567	Up	Down	Down	Down	Down	Up	0.89095	1.9036e-08	0.20864	3.0501e-09	0.13907	1.7091e-05
CL270.Contig2_All	11.8471	10.6159	12.3684	-1.2312	0.5213	1.7525	Up	Up	Up	Down	Up	Up	3.1878e-25	1.5893e-10	1.7156e-36	3.1388e-05	0.019495	1.3347e-11
CL2700.Contig2_All	1.0098	-0.5532	1.6153	-1.5631	0.6054	2.1685	Up	Down	Up	Down	Up	Up	0.046975	0.4792	9.1614e-05	0.0031271	0.10301	1.3598e-06
CL271.Contig1_All	1.0822	-0.247	2.7749	-1.3291	1.6927	3.0218	Up	Down	Up	Down	Up	Up	0.012712	0.72697	2.0296e-22	0.0025244	4.6827e-13	1.8771e-24
CL2720.Contig2_All	1.3811	3.0893	0.6998	1.7082	-0.6813	-2.3895	Up	Up	Up	Up	Down	Down	1.7718e-07	8.7409e-61	0.026819	1.8395e-31	0.004314	1.464e-48
CL2722.Contig6_All	1.1306	-0.1776	-2	-1.3083	-3.1306	-1.8224	Up	Down	Down	Down	Down	Down	0.00016421	0.7279	7.1601e-05	1.6746e-05	6.5178e-16	0.00058267
CL2729.Contig3_All	0.8025	-4.2599	1.4722	-5.0624	0.6698	5.7321	Up	Down	Up	Down	Up	Up	0.10675	9.6258e-05	0.00015315	8.1264e-09	0.05983	1.3097e-14
CL2731.Contig1_All	#N/A	10.2676	#N/A	10.2676	#N/A	-10.2676	#N/A	Up	#N/A	Up	#N/A	Down	#N/A	1.807e-15	#N/A	1.8695e-16	#N/A	1.6342e-16
CL2736.Contig1_All	#N/A	10.7565	#N/A	10.7565	#N/A	-10.7565	#N/A	Up	#N/A	Up	#N/A	Down	#N/A	4.697e-16	#N/A	4.4582e-17	#N/A	3.9162e-17
CL2743.Contig2_All	0.9025	-3.0042	0.085	-3.9067	-0.8175	3.0893	Up	Down	Up	Down	Down	Up	0	0	3.4778e-09	0	0	0
CL2743.Contig3_All	-2.584	1.6236	1.011	4.2075	3.5949	-0.6126	Down	Up	Up	Up	Up	Down	0	0	0	0	0	0
CL2746.Contig1_All	-0.2984	-1.2756	1.4151	-0.9772	1.7135	2.6907	Down	Down	Up	Down	Up	Up	0.41581	0.00048877	2.2377e-11	0.013159	2.2371e-15	2.4564e-25
CL2748.Contig2_All	0.3051	2.8942	2.1472	2.5891	1.8421	-0.747	Up	Up	Up	Up	Up	Down	0.47451	3.4565e-46	1.4395e-20	3.4338e-43	9.4866e-18	1.845e-07
CL2749.Contig1_All	-0.037	1.8772	-4.1986	1.9142	-4.1616	-6.0758	Down	Up	Down	Up	Down	Down	0.95761	1.1391e-06	0.00013622	3.6772e-07	0.0001614	4.1071e-18
CL2749.Contig3_All	0.3187	1.1099	-11.2095	0.7912	-11.5282	-12.3194	Up	Up	Down	Up	Down	Down	0.13115	2.1603e-12	5.3134e-39	1.0391e-07	1.0301e-49	1.42e-84
CL2751.Contig1_All	2.2463	2.3743	2.0324	0.1281	-0.2139	-0.342	Up	Up	Up	Up	Down	Down	6.1808e-16	4.9894e-18	1.9085e-12	0.59925	0.35867	0.11642
CL2751.Contig3_All	2.8304	1.5276	1.7496	-1.3028	-1.0808	0.222	Up	Up	Up	Down	Down	Up	3.3145e-13	0.004881	0.00037625	2.5889e-05	0.00021757	0.63969
CL2757.Contig1_All	-0.5483	0.8122	-10.5697	1.3605	-10.0214	-11.3819	Down	Up	Down	Up	Down	Down	0.25505	0.020296	4.394e-11	0.00012008	9.0765e-08	2.6119e-19
CL276.Contig6_All	2.136	2.216	2.0691	0.08	-0.0668	-0.1469	Up	Up	Up	Up	Down	Down	1.0145e-41	7.6186e-45	1.9083e-38	0.58509	0.63292	0.26612
CL276.Contig7_All	3.1557	3.7597	3.7429	0.604	0.5872	-0.0167	Up	Up	Up	Up	Up	Down	8.9933e-198	0	0	2.6528e-27	1.1615e-26	0.80907
CL276.Contig8_All	7.0573	7.6728	3.8085	0.6155	-3.2488	-3.8642	Up	Up	Up	Up	Down	Down	0	0	3.3795e-99	4.6977e-113	0	0
CL2760.Contig1_All	-0.9737	-1.3512	-4.7158	-0.3775	-3.7422	-3.3646	Down	Down	Down	Down	Down	Down	7.8802e-33	7.6107e-53	5.937e-223	0.000772	2.2551e-99	2.8653e-68
CL2760.Contig2_All	-2.352	-1.0595	-2.7604	1.2925	-0.4084	-1.701	Down	Down	Down	Up	Down	Down	7.765e-26	2.3599e-08	4.926e-31	5.1838e-06	0.35712	1.0916e-08
CL2761.Contig3_All	-1.6341	0.6427	0.4962	2.2767	2.1302	-0.1465	Down	Up	Up	Up	Up	Down	0.00048515	0.064183	0.15426	9.6457e-09	1.1722e-07	0.68087
CL2764.Contig1_All	-1.3981	-1.8299	-2.1521	-0.4317	-0.7539	-0.3222	Down	Down	Down	Down	Down	Down	2.1407e-10	2.2682e-14	1.4471e-18	0.24219	0.028355	0.45143
CL2766.Contig2_All	10.6662	#N/A	#N/A	-10.6662	-10.6662	#N/A	Up	#N/A	#N/A	Down	Down	#N/A	9.3385e-16	#N/A	#N/A	7.1381e-16	8.1798e-17	#N/A
CL2767.Contig2_All	1.4456	-2.7058	1.224	-4.1514	-0.2215	3.9298	Up	Down	Up	Down	Down	Up	1.2731e-18	3.5641e-15	8.6912e-13	9.8735e-61	0.14049	3.1895e-50
CL2769.Contig2_All	0.8807	-4.1798	1.5755	-5.0605	0.6948	5.7553	Up	Down	Up	Down	Up	Up	0.076844	0.00017638	5.5406e-05	8.1255e-09	0.048327	6.9903e-15
CL2776.Contig4_All	1.9082	-9.3787	0.9814	-11.2869	-0.9268	10.3601	Up	Down	Up	Down	Down	Up	2.6713e-20	2.24e-15	0.00011284	1.4663e-59	1.1133e-07	2.8058e-31
CL2784.Contig2_All	2.0246	1.8512	1.7433	-0.1734	-0.2813	-0.1079	Up	Up	Up	Down	Down	Down	8.5472e-23	1.351e-17	9.8086e-16	0.36006	0.10041	0.59689
CL2785.Contig8_All	0.6963	-1.6561	-0.6692	-2.3524	-1.3655	0.9869	Up	Down	Down	Down	Down	Up	0.017589	9.2574e-05	0.069428	2.4803e-11	4.0805e-06	0.048146
CL2791.Contig1_All	1.8239	-0.0692	-1.8135	-1.8931	-3.6374	-1.7443	Up	Down	Down	Down	Down	Down	2.1842e-09	0.91487	0.0024052	6.6338e-10	1.8871e-20	0.004509
CL2802.Contig1_All	#N/A	#N/A	12.5959	#N/A	12.5959	12.5959	#N/A	#N/A	Up	#N/A	Up	Up	#N/A	#N/A	1.6059e-34	#N/A	1.388e-36	1.1235e-34
CL2806.Contig2_All	-1.3576	-2.6292	-3.177	-1.2716	-1.8194	-0.5478	Down	Down	Down	Down	Down	Down	1.7371e-06	5.306e-14	8.1139e-18	0.0083155	0.00023175	0.46787
CL2811.Contig1_All	0.9351	1.7131	-9.9992	0.7781	-10.9342	-11.7123	Up	Up	Down	Up	Down	Down	0.016962	6.8883e-08	2.6567e-08	0.0056258	6.2092e-16	8.5692e-27
CL2813.Contig2_All	-0.4939	0.9454	-5.2444	1.4392	-4.7506	-6.1898	Down	Up	Down	Up	Down	Down	0.30812	0.0045697	7.9649e-10	2.1819e-05	6.266e-07	1.2275e-19
CL2814.Contig1_All	-0.0537	1.456	2.478	1.5097	2.5317	1.022	Down	Up	Up	Up	Up	Up	0.91575	1.4467e-08	3.0319e-34	1.9954e-09	7.5824e-37	2.715e-10
CL2814.Contig2_All	-0.5629	1.6812	2.8055	2.2441	3.3683	1.1243	Down	Up	Up	Up	Up	Up	0.24986	1.2041e-09	7.3382e-39	1.6907e-14	8.986e-49	8.6967e-12
CL2814.Contig3_All	0.1063	0.3345	-1.8197	0.2282	-1.926	-2.1541	Up	Up	Down	Up	Down	Down	0.33628	0.00019626	3.7852e-54	0.011232	7.78e-65	3.2186e-85
CL2817.Contig2_All	1.0662	-10.0229	-10.0229	-11.0891	-11.0891	#N/A	Up	Down	Down	Down	Down	#N/A	2.9845e-05	4.4139e-15	4.5455e-16	2.0095e-32	2.9477e-34	#N/A
CL2817.Contig3_All	1.8411	-9.3742	-9.3742	-11.2152	-11.2152	#N/A	Up	Down	Down	Down	Down	#N/A	2.2479e-13	5.8909e-11	1.0539e-11	2.5323e-40	1.4212e-42	#N/A
CL2820.Contig2_All	-1.5692	-3.0127	-1.4043	-1.4435	0.1649	1.6084	Down	Down	Down	Down	Up	Up	1.5085e-35	3.069e-76	2.327e-30	5.382e-11	0.40506	2.7709e-14
CL2823.Contig2_All	-0.5014	0.9704	-2.2172	1.4718	-1.7158	-3.1877	Down	Up	Down	Up	Down	Down	0.24265	0.0009672	3.6457e-06	9.9494e-07	0.001355	2.1207e-16
CL2824.Contig3_All	-1.8312	0.36	-1.4346	2.1912	0.3966	-1.7946	Down	Up	Down	Up	Up	Down	6.9181e-10	0.13869	2.4714e-07	1.1144e-15	0.38054	2.7284e-12
CL2832.Contig1_All	-5.1241	-1.9525	-5.2775	3.1716	-0.1534	-3.3251	Down	Down	Down	Up	Down	Down	5.5191e-163	1.9034e-62	4.4833e-165	6.148e-30	0.82119	2.4671e-31
CL2832.Contig2_All	-5.3235	-4.0442	-5.9706	1.2793	-0.647	-1.9264	Down	Down	Down	Up	Down	Down	0	0	0	8.0215e-16	0.0061523	3.3016e-28
CL2832.Contig3_All	1.4287	3.1354	1.4419	1.7067	0.0132	-1.6935	Up	Up	Up	Up	Up	Down	1.1625e-179	0	1.0391e-183	0	0.80083	0
CL2832.Contig4_All	-15.7818	-15.7818	-7.9829	#N/A	7.799	7.799	Down	Down	Down	#N/A	Up	Up	7.4385e-223	3.0416e-211	1.9301e-215	#N/A	0.20841	0.23628
CL2833.Contig2_All	2.5432	4.1304	1.1094	1.5872	-1.4338	-3.021	Up	Up	Up	Up	Down	Down	0.0036283	5.5334e-12	0.38741	6.3661e-05	0.044067	5.5959e-10
CL2833.Contig3_All	-1.2562	2.1419	3.2728	3.3981	4.529	1.1309	Down	Up	Up	Up	Up	Up	0.19707	3.3363e-06	1.5505e-20	3.3387e-10	1.8554e-27	8.8015e-06
CL2834.Contig1_All	-1.3344	-0.8651	-4.1349	0.4693	-2.8005	-3.2698	Down	Down	Down	Up	Down	Down	0.00010292	0.010686	1.1023e-15	0.32093	4.8735e-05	1.7979e-07
CL2834.Contig2_All	1.5725	0.4568	2.1177	-1.1156	0.5452	1.6608	Up	Up	Up	Down	Up	Up	0.0010537	0.53634	2.6359e-07	0.014246	0.11232	1.6825e-05
CL2837.Contig1_All	0.8802	4.9641	-5.7197	4.084	-6.5999	-10.6839	Up	Up	Down	Up	Down	Down	0.66173	1.0248e-15	0.3229	7.1608e-15	0.11919	1.2755e-19
CL284.Contig11_All	1.8807	3.5726	0.3726	1.6919	-1.5082	-3.2	Up	Up	Up	Up	Down	Down	0.014972	3.5156e-12	0.76325	6.5516e-06	0.030445	8.3808e-12
CL284.Contig5_All	#N/A	#N/A	10.9687	#N/A	10.9687	10.9687	#N/A	#N/A	Up	#N/A	Up	Up	#N/A	#N/A	1.0081e-22	#N/A	4.6641e-24	8.4502e-23
CL2840.Contig5_All	0.0726	1.0867	2.7528	1.0141	2.6802	1.6661	Up	Up	Up	Up	Up	Up	0.9594	0.18732	3.9273e-08	0.19774	2.8049e-08	9.4845e-05
CL2841.Contig2_All	-4.2493	1.9769	0.758	6.2262	5.0073	-1.2189	Down	Up	Up	Up	Up	Down	1.03e-08	8.7291e-15	0.025325	5.8026e-40	2.6748e-16	3.9483e-08
CL2847.Contig1_All	-9.3748	-0.3961	2.9288	8.9787	12.3036	3.3249	Down	Down	Up	Up	Up	Up	2.1537e-09	0.4684	4.8672e-39	3.209e-07	9.2696e-74	3.4751e-44
CL285.Contig2_All	0.812	1.0473	-3.1477	0.2352	-3.9597	-4.195	Up	Up	Down	Up	Down	Down	2.0004e-18	1.2582e-31	2.4381e-70	0.0053158	4.3751e-154	1.4351e-184
CL2851.Contig1_All	-1.5344	0.1799	1.4463	1.7144	2.9807	1.2663	Down	Up	Up	Up	Up	Up	5.9767e-05	0.63476	3.193e-11	2.3429e-06	4.0646e-28	2.6053e-09
CL2853.Contig1_All	-1.4872	-10.8581	-4.1126	-9.3709	-2.6254	6.7455	Down	Down	Down	Down	Down	Up	1.8105e-06	1.0778e-23	4.2338e-19	1.1364e-08	3.3982e-05	0.078928
CL2854.Contig1_All	1.8499	1.5519	3.4221	-0.298	1.5722	1.8702	Up	Up	Up	Down	Up	Up	9.2917e-34	4.7031e-21	1.7723e-199	0.024467	4.5611e-83	2.3518e-101
CL2858.Contig2_All	-3.0531	0.3287	-3.5203	3.3818	-0.4672	-3.849	Down	Up	Down	Up	Down	Down	8.719e-35	0.046777	9.82e-40	4.3269e-48	0.41587	1.392e-53
CL2862.Contig5_All	-4.6985	0.7285	1.4755	5.427	6.174	0.747	Down	Up	Up	Up	Up	Up	0	7.7997e-297	0	0	0	0
CL2862.Contig8_All	0.2091	2.6272	-0.7017	2.4182	-0.9108	-3.329	Up	Up	Down	Up	Down	Down	0.096137	0	2.8823e-08	7.8241e-305	1.1658e-14	0
CL2865.Contig1_All	-0.4857	-2.7004	-2.6492	-2.2147	-2.1635	0.0512	Down	Down	Down	Down	Down	Up	0.17733	2.6382e-09	1.0976e-09	9.4239e-06	6.3749e-06	0.9659
CL2867.Contig1_All	-0.6705	-0.0457	-2.6128	0.6249	-1.9423	-2.5672	Down	Down	Down	Up	Down	Down	5.2578e-119	0.16243	0	3.7042e-102	0	0
CL2867.Contig2_All	-0.6718	0.074	-2.5568	0.7458	-1.885	-2.6308	Down	Up	Down	Up	Down	Down	4.7186e-255	0.00012493	0	0	0	0
CL2867.Contig3_All	-0.7495	0.0317	-2.9908	0.7812	-2.2413	-3.0224	Down	Up	Down	Up	Down	Down	5.5235e-286	0.16794	0	0	0	0
CL2867.Contig4_All	-0.8647	-0.701	-2.4372	0.1637	-1.5725	-1.7362	Down	Down	Down	Up	Down	Down	0	0	0	4.5671e-37	0	0
CL2867.Contig5_All	-0.137	0.019	-2.1612	0.156	-2.0242	-2.1802	Down	Up	Down	Up	Down	Down	0.0032274	0.75044	8.7238e-301	0.00057639	1.1982e-259	0
CL287.Contig3_All	-1.1971	-2.4528	1.9882	-1.2557	3.1852	4.441	Down	Down	Up	Down	Up	Up	0.0093705	9.1873e-06	7.5931e-17	0.099774	1.3398e-29	1.9934e-36
CL2874.Contig2_All	-0.9444	-2.2664	-2.7449	-1.322	-1.8006	-0.4786	Down	Down	Down	Down	Down	Down	0.0056921	3.0828e-08	1.1279e-10	0.010295	0.00058709	0.56279
CL2878.Contig2_All	-1.7578	0.4967	-1.5382	2.2545	0.2196	-2.0349	Down	Up	Down	Up	Up	Down	3.2136e-13	0.0064344	3.3548e-11	2.5275e-25	0.58125	2.165e-22
CL2878.Contig3_All	1.1198	-0.1974	-2.859	-1.3171	-3.9787	-2.6616	Up	Down	Down	Down	Down	Down	2.4545e-21	0.29878	1.5566e-35	1.7711e-27	1.1217e-105	7.5325e-29
CL2879.Contig3_All	-0.3121	4.228	-0.3578	4.5401	-0.0457	-4.5858	Down	Up	Down	Up	Down	Down	0.55451	2.0756e-135	0.4548	5.1465e-150	0.93925	1.1445e-150
CL2881.Contig1_All	-10.321	-10.321	-0.1808	#N/A	10.1402	10.1402	Down	Down	Down	#N/A	Up	Up	2.6397e-20	3.1405e-19	0.58689	#N/A	2.0613e-18	1.9104e-17
CL2885.Contig2_All	-6.6744	-2.3972	-10.9224	4.2772	-4.2479	-8.5251	Down	Down	Down	Up	Down	Down	9.4559e-28	6.2172e-13	1.4968e-29	9.7593e-05	0.61635	9.2425e-06
CL2886.Contig2_All	-1.0057	-0.3584	1.1464	0.6473	2.1521	1.5048	Down	Down	Up	Up	Up	Up	0.0036613	0.3266	2.7992e-07	0.10021	1.8184e-17	1.444e-10
CL2886.Contig3_All	-0.8456	-2.4705	-6.3255	-1.6249	-5.4799	-3.855	Down	Down	Down	Down	Down	Down	1.3567e-13	3.7814e-61	2.1882e-129	9.6835e-21	6.4277e-70	2.73e-18
CL2886.Contig5_All	-1.8565	0.2504	4.3599	2.1069	6.2164	4.1095	Down	Up	Up	Up	Up	Up	0.091395	0.79284	1.0813e-48	0.037372	6.7395e-61	5.0184e-47
CL2889.Contig1_All	-7.9349	-7.9349	2.5425	#N/A	10.4774	10.4774	Down	Down	Up	#N/A	Up	Up	0.0023869	0.0034021	3.9142e-09	#N/A	1.0426e-18	9.9821e-18
CL2889.Contig2_All	-11.384	-1.0444	-11.384	10.3396	#N/A	-10.3396	Down	Down	Down	Up	#N/A	Down	8.4183e-29	0.00020377	6.3538e-29	5.642e-14	#N/A	4.9209e-14
CL289.Contig1_All	0.3765	0.5348	-11.5841	0.1583	-11.9607	-12.1189	Up	Up	Down	Up	Down	Down	0.35156	0.14899	2.5138e-12	0.68163	3.1663e-16	9.3837e-18
CL2892.Contig2_All	-1.4877	0.6101	-1.0355	2.0977	0.4522	-1.6456	Down	Up	Down	Up	Up	Down	4.3107e-53	3.8923e-18	1.9342e-30	1.203e-130	0.00022401	8.7339e-94
CL2894.Contig1_All	-2.5041	-1.8669	0.7839	0.6372	3.288	2.6508	Down	Down	Up	Up	Up	Up	8.9915e-28	1.5169e-18	4.7726e-09	0.090092	8.1222e-65	8.0335e-50
CL290.Contig2_All	-1.1785	1.3208	-1.2971	2.4992	-0.1186	-2.6179	Down	Up	Down	Up	Down	Down	0.045328	0.00024064	0.02347	1.1381e-09	0.89085	3.2786e-10
CL291.Contig5_All	-0.8559	0.3437	1.2437	1.1996	2.0996	0.9	Down	Up	Up	Up	Up	Up	0.14024	0.52242	0.00045048	0.018311	7.2349e-08	0.0091558
CL2913.Contig1_All	-0.3418	-0.8724	1.306	-0.5306	1.6478	2.1784	Down	Down	Up	Down	Up	Up	0.4026	0.028984	6.4529e-08	0.24287	3.0262e-11	2.7319e-15
CL2918.Contig2_All	0.4186	0.6018	2.5186	0.1832	2.1	1.9168	Up	Up	Up	Up	Up	Up	1.472e-06	4.581e-13	0	0.030904	0	0
CL2919.Contig1_All	1.2774	0.903	-2.9978	-0.3744	-4.2752	-3.9008	Up	Up	Down	Down	Down	Down	6.3512e-32	5.2578e-14	5.682e-41	0.00016323	1.6708e-136	2.5938e-96
CL2919.Contig2_All	-1.5751	-0.5106	0.6276	1.0645	2.2026	1.1381	Down	Down	Up	Up	Up	Up	3.7498e-90	1.0341e-13	6.0868e-31	6.6774e-35	1.3996e-226	5.7992e-84
CL2921.Contig2_All	-0.9083	0.6723	-1.6655	1.5807	-0.7571	-2.3378	Down	Up	Down	Up	Down	Down	6.8766e-11	5.5596e-10	3.3832e-27	8.3351e-40	5.6312e-05	6.078e-67
CL2921.Contig4_All	-0.8407	0.8943	-1.5992	1.735	-0.7585	-2.4935	Down	Up	Down	Up	Down	Down	2.0409e-23	1.0083e-45	2.8258e-64	4.7717e-134	7.5977e-12	8.7424e-214
CL2921.Contig6_All	-0.9207	0.6574	-1.9072	1.578	-0.9865	-2.5645	Down	Up	Down	Up	Down	Down	3.2379e-113	9.5632e-96	0	0	7.8119e-70	0
CL2921.Contig8_All	-1.2221	0.0832	-2.2881	1.3053	-1.066	-2.3713	Down	Up	Down	Up	Down	Down	1.0881e-07	0.74529	9.108e-18	6.0367e-09	0.0023901	1.485e-19
CL2924.Contig2_All	-1.5039	0.6807	0.6366	2.1847	2.1405	-0.0442	Down	Up	Up	Up	Up	Down	0.00034869	0.028591	0.033714	6.3528e-10	9.6343e-10	0.90111
CL2926.Contig2_All	1.306	-2.1418	-0.487	-3.4478	-1.793	1.6548	Up	Down	Down	Down	Down	Up	9.272e-06	0.00011094	0.2818	1.6242e-17	3.4463e-09	0.0069142
CL2928.Contig3_All	1.6486	3.6702	-2.1125	2.0215	-3.7611	-5.7827	Up	Up	Down	Up	Down	Down	6.1536e-09	9.55e-83	0.00014119	5.8766e-46	7.839e-23	5.5328e-115
CL2929.Contig1_All	0.0624	0.2529	-1.8155	0.1905	-1.8779	-2.0684	Up	Up	Down	Up	Down	Down	0.53949	0.0014915	7.1311e-73	0.016663	3.3419e-82	1.9349e-103
CL293.Contig11_All	0.019	-4.0617	-1.028	-4.0807	-1.047	3.0337	Up	Down	Down	Down	Down	Up	0.94377	5.5202e-33	7.1008e-07	2.0728e-34	2.5894e-07	2.1843e-13
CL293.Contig3_All	-1.5105	-4.3239	-2.5877	-2.8134	-1.0772	1.7362	Down	Down	Down	Down	Down	Up	6.4141e-11	4.0587e-32	1.3265e-21	1.7864e-08	0.0046128	0.0073331
CL293.Contig5_All	0.4687	-1.3394	0.7174	-1.8081	0.2487	2.0568	Up	Down	Up	Down	Up	Up	0.0060029	1.0539e-09	2.4795e-06	1.3537e-20	0.1048	7.2819e-29
CL2936.Contig2_All	1.755	-0.335	-2.0188	-2.0899	-3.7738	-1.6838	Up	Down	Down	Down	Down	Down	3.0429e-05	0.6818	0.016674	1.8814e-06	8.0095e-12	0.072415
CL2937.Contig5_All	0.2027	1.3797	-4.6976	1.1771	-4.9002	-6.0773	Up	Up	Down	Up	Down	Down	0.73314	0.00013844	1.3866e-06	0.00062493	9.3878e-08	4.1064e-18
CL2938.Contig4_All	-1.4197	-1.5893	-2.2276	-0.1696	-0.8078	-0.6383	Down	Down	Down	Down	Down	Down	1.5222e-58	3.3024e-66	4.7719e-109	0.24518	8.8879e-10	6.1113e-06
CL294.Contig4_All	-0.8299	-0.9347	1.5118	-0.1048	2.3417	2.4465	Down	Down	Up	Down	Up	Up	0.075796	0.051405	2.671e-08	0.8901	7.6894e-15	6.7044e-15
CL294.Contig5_All	-0.6688	-1.1647	1.7814	-0.4959	2.4501	2.946	Down	Down	Up	Down	Up	Up	0.053932	0.0012892	9.5082e-20	0.28166	1.1659e-30	1.2e-35
CL2941.Contig1_All	-1.19	-0.1229	-2.5918	1.0671	-1.4018	-2.4689	Down	Down	Down	Up	Down	Down	3.4801e-40	0.19167	1.9808e-117	3.2988e-31	7.0879e-24	2.7408e-102
CL2941.Contig2_All	-4.3114	-2.6372	-4.2039	1.6742	0.1075	-1.5667	Down	Down	Down	Up	Up	Down	0	1.0893e-223	0	1.3663e-21	0.71954	9.3016e-20
CL2945.Contig1_All	-1.7101	-0.477	-2.68	1.2331	-0.9699	-2.203	Down	Down	Down	Up	Down	Down	0	6.4648e-62	0	4.1922e-238	3.492e-71	0
CL2946.Contig2_All	-1.0032	-0.5856	-2.0582	0.4176	-1.055	-1.4726	Down	Down	Down	Up	Down	Down	5.3048e-79	3.0047e-30	5.2792e-231	7.8698e-12	1.0663e-44	8.9069e-97
CL2946.Contig3_All	-0.8931	-0.9857	-3.8402	-0.0926	-2.9471	-2.8545	Down	Down	Down	Down	Down	Down	0.016698	0.010148	2.8958e-12	0.88051	9.523e-06	3.5903e-05
CL2946.Contig5_All	-0.775	-0.5856	-3.0035	0.1894	-2.2285	-2.4179	Down	Down	Down	Up	Down	Down	5.1437e-14	1.5284e-08	6.5532e-95	0.16205	4.1023e-41	3.3188e-50
CL2946.Contig6_All	-1.175	-0.9113	-2.1958	0.2637	-1.0208	-1.2846	Down	Down	Down	Up	Down	Down	4.321e-72	9.1649e-46	4.7451e-177	0.0018834	8.2081e-27	1.4853e-44
CL2946.Contig8_All	-1.1695	-1.1627	-2.8591	0.0068	-1.6897	-1.6965	Down	Down	Down	Up	Down	Down	2.7679e-28	6.6292e-27	4.2952e-94	0.96815	6.5083e-23	1.7071e-22
CL2951.Contig1_All	#N/A	9.7659	10.2184	9.7659	10.2184	0.4526	#N/A	Up	Up	Up	Up	Up	#N/A	1.6292e-17	1.0956e-24	1.2408e-18	3.867e-26	0.11549
CL2953.Contig2_All	-1.4866	-0.643	-6.5882	0.8437	-5.1016	-5.9453	Down	Down	Down	Up	Down	Down	1.7813e-13	0.00071543	1.9167e-52	0.00041765	1.3901e-17	1.2603e-32
CL2957.Contig4_All	10.7597	4.9355	11.6687	-5.8243	0.9089	6.7332	Up	Up	Up	Down	Up	Up	7.2517e-17	0.63946	5.4565e-32	1.5595e-15	0.0001921	2.1488e-30
CL2958.Contig1_All	-1.8779	0.6365	-1.0482	2.5143	0.8297	-1.6846	Down	Up	Down	Up	Up	Down	4.0329e-05	0.053406	0.0096849	1.3409e-10	0.16907	1.0449e-06
CL296.Contig1_All	0.35	-0.9762	1.0938	-1.3262	0.7437	2.07	Up	Down	Up	Down	Up	Up	0.39158	0.033232	0.00015042	0.00094622	0.0068265	4.089e-10
CL2960.Contig1_All	-3.1316	-1.2555	-4.9991	1.876	-1.8675	-3.7436	Down	Down	Down	Up	Down	Down	6.3407e-66	1.4832e-19	1.3878e-93	1.2664e-15	5.9203e-05	1.0965e-32
CL2964.Contig3_All	-2.6741	-0.3974	0.1657	2.2767	2.8397	0.563	Down	Down	Up	Up	Up	Up	6.3586e-08	0.3488	0.66262	2.6474e-05	1.0683e-09	0.12474
CL2966.Contig1_All	-2.0826	-3.2992	1.7618	-1.2166	3.8444	5.061	Down	Down	Up	Down	Up	Up	3.54e-05	1.0547e-07	8.9451e-13	0.26711	1.7702e-30	2.2516e-34
CL2969.Contig2_All	1.688	2.2675	0.9381	0.5794	-0.75	-1.3294	Up	Up	Up	Up	Down	Down	0.00015129	7.0316e-09	0.081839	0.072172	0.054155	6.3121e-05
CL2973.Contig1_All	1.4516	-1.1419	0.9076	-2.5935	-0.544	2.0495	Up	Down	Up	Down	Down	Up	3.0272e-07	0.020621	0.0049372	9.3061e-15	0.032079	4.7876e-08
CL2973.Contig3_All	2.1533	0.4893	0.8868	-1.664	-1.2665	0.3975	Up	Up	Up	Down	Down	Up	6.1852e-07	0.52122	0.13926	3.3631e-05	0.00059259	0.52326
CL2975.Contig2_All	0.1562	-3.6761	-4.0393	-3.8322	-4.1955	-0.3632	Up	Down	Down	Down	Down	Down	0.62727	8.0717e-16	5.9742e-18	1.2587e-18	6.77e-21	0.77283
CL2976.Contig2_All	-1.8074	-2.4557	-1.6488	-0.6483	0.1587	0.807	Down	Down	Down	Down	Up	Up	5.7562e-09	2.4374e-12	4.035e-08	0.26703	0.76614	0.12979
CL2979.Contig4_All	-1.0345	-0.3292	1.3821	0.7053	2.4166	1.7113	Down	Down	Up	Up	Up	Up	0.0018031	0.34983	8.9884e-12	0.057578	2.7592e-25	9.2092e-16
CL2980.Contig1_All	1.2433	-9.345	-9.345	-10.5882	-10.5882	#N/A	Up	Down	Down	Down	Down	#N/A	0.0019178	2.6886e-06	9.1148e-07	4.8752e-15	6.2083e-16	#N/A
CL2980.Contig2_All	0.6327	-10.0467	-10.0467	-10.6794	-10.6794	#N/A	Up	Down	Down	Down	Down	#N/A	0.074362	2.9913e-11	5.1512e-12	7.9016e-18	7.1008e-19	#N/A
CL2982.Contig1_All	0.8981	0.9655	-5.4653	0.0673	-6.3634	-6.4307	Up	Up	Down	Up	Down	Down	5.3115e-54	1.0445e-61	3.3664e-247	0.27464	0	0
CL2982.Contig2_All	-1.3441	-1.1215	0.8728	0.2226	2.2169	1.9943	Down	Down	Up	Up	Up	Up	3.9576e-118	2.9725e-85	2.4843e-106	0.0051117	0	0
CL2986.Contig2_All	-1.518	1.1294	-0.7226	2.6475	0.7954	-1.8521	Down	Up	Down	Up	Up	Down	0.0063405	0.0012455	0.15074	2.0222e-10	0.23672	4.8654e-07
CL2987.Contig2_All	0.9517	0.5884	-6.5867	-0.3633	-7.5384	-7.175	Up	Up	Down	Down	Down	Down	9.2118e-07	0.0085194	2.5284e-26	0.060709	2.0672e-53	2.7052e-40
CL299.Contig1_All	-0.4634	-0.6197	-2.2184	-0.1563	-1.755	-1.5987	Down	Down	Down	Down	Down	Down	0.07835	0.019628	3.8126e-13	0.65166	1.462e-07	5.714e-06
CL2991.Contig2_All	1.502	0.0417	2.3161	-1.4603	0.8141	2.2744	Up	Up	Up	Down	Up	Up	5.3087e-06	0.95742	1.7717e-17	7.7075e-06	0.00016323	3.904e-17
CL2992.Contig1_All	3.5797	3.6863	6.2079	0.1066	2.6282	2.5216	Up	Up	Up	Up	Up	Up	0.0057959	0.0037124	7.2349e-21	0.90733	2.4721e-12	2.7357e-11
CL2999.Contig1_All	0.3187	-0.7189	-10.7114	-1.0376	-11.0301	-9.9925	Up	Down	Down	Down	Down	Down	0.20207	0.0088918	3.0878e-29	1.7865e-05	3.1773e-37	9.3822e-18
CL300.Contig1_All	0.2505	-1.0351	-2.6757	-1.2856	-2.9262	-1.6406	Up	Down	Down	Down	Down	Down	0.43974	0.0024815	7.1382e-11	3.6012e-05	2.7395e-14	0.0018357
CL300.Contig3_All	-0.4204	-1.5246	-2.292	-1.1042	-1.8716	-0.7674	Down	Down	Down	Down	Down	Down	0.040555	1.0796e-11	8.6628e-21	6.3386e-06	1.278e-12	0.033409
CL300.Contig4_All	-5.9529	0.2205	-1.7758	6.1734	4.1771	-1.9963	Down	Up	Down	Up	Up	Down	2.4619e-16	0.54227	3.8795e-06	2.7874e-19	0.00014949	5.1765e-08
CL300.Contig5_All	-0.3526	-1.3784	-2.3715	-1.0258	-2.0189	-0.9931	Down	Down	Down	Down	Down	Down	0.29975	7.2772e-05	7.4356e-10	0.006779	9.4343e-07	0.073117
CL3005.Contig2_All	-0.2661	2.213	1.2185	2.4791	1.4846	-0.9945	Down	Up	Up	Up	Up	Down	0.6182	1.1488e-17	0.00011939	3.2947e-21	3.613e-06	2.5423e-06
CL3007.Contig1_All	4.0057	4.9531	4.1801	0.9473	0.1744	-0.773	Up	Up	Up	Up	Up	Down	1.3924e-71	5.2415e-154	2.5454e-83	1.6042e-22	0.17596	3.1996e-16
CL3007.Contig2_All	-1.9461	-3.7094	-0.3453	-1.7633	1.6007	3.364	Down	Down	Down	Down	Up	Up	2.8298e-40	2.8572e-77	0.004329	1.4535e-09	2.7647e-25	1.0787e-57
CL3008.Contig1_All	0.1087	-1.7312	0.3417	-1.8398	0.233	2.0728	Up	Down	Up	Down	Up	Up	0.60852	3.4638e-16	0.032623	1.7703e-19	0.15117	1.2252e-26
CL3009.Contig4_All	-0.9938	0.2284	1.1829	1.2222	2.1767	0.9545	Down	Up	Up	Up	Up	Up	0.11389	0.71163	0.0022183	0.033592	4.9353e-07	0.012483
CL3010.Contig1_All	0.9016	-1.1002	-0.808	-2.0018	-1.7096	0.2922	Up	Down	Down	Down	Down	Up	0.0078836	0.027921	0.079706	1.5562e-07	1.4231e-06	0.66242
CL3011.Contig3_All	-5.9003	-0.0661	0.7925	5.8342	6.6928	0.8586	Down	Down	Up	Up	Up	Up	1.007e-15	0.87789	0.0023304	5.016e-15	6.6019e-29	0.0011222
CL3015.Contig1_All	-1.4416	-9.2242	-9.2242	-7.7827	-7.7827	#N/A	Down	Down	Down	Down	Down	#N/A	1.5597e-05	1.0224e-20	5.1541e-22	7.5263e-08	2.3984e-08	#N/A
CL3015.Contig2_All	-1.5382	-6.0427	-5.5635	-4.5044	-4.0253	0.4792	Down	Down	Down	Down	Down	Up	1.3652e-10	1.2478e-35	1.706e-36	3.2662e-11	4.5892e-11	0.82704
CL3019.Contig3_All	-3.1199	0.5052	-0.402	3.6251	2.7179	-0.9072	Down	Up	Down	Up	Up	Down	1.2259e-16	0.03104	0.13773	9.0408e-27	1.4973e-11	6.1402e-05
CL3021.Contig2_All	1.1284	1.2847	-1.113	0.1563	-2.2414	-2.3977	Up	Up	Down	Up	Down	Down	0.0033311	0.00054948	0.052958	0.67962	1.4094e-07	9.1058e-09
CL3022.Contig2_All	-0.7824	2.2781	1.7886	3.0605	2.571	-0.4895	Down	Up	Up	Up	Up	Down	0.25368	5.7955e-12	6.9332e-07	3.6617e-17	8.8272e-11	0.064976
CL3023.Contig1_All	-10.236	-1.6473	-10.236	8.5887	#N/A	-8.5887	Down	Down	Down	Up	#N/A	Down	1.9938e-18	1.9336e-05	1.4399e-18	5.2406e-06	#N/A	4.6446e-06
CL3035.Contig3_All	-0.5671	3.6098	-2.113	4.1768	-1.5459	-5.7227	Down	Up	Down	Up	Down	Down	0.10503	1.2293e-146	7.5889e-08	2.3109e-173	0.00051408	7.1725e-206
CL3038.Contig1_All	-2.4633	-3.1503	-1.5721	-0.687	0.8913	1.5783	Down	Down	Down	Down	Up	Up	2.5666e-19	9.1777e-24	3.8208e-11	0.25102	0.024157	0.00029822
CL304.Contig2_All	5.6936	4.4525	4.8475	-1.2411	-0.8461	0.395	Up	Up	Up	Down	Down	Up	4.6301e-14	1.8264e-05	1.2821e-07	0.0014454	0.019442	0.45856
CL3042.Contig1_All	1.5437	3.1752	0.3619	1.6315	-1.1818	-2.8133	Up	Up	Up	Up	Down	Down	0.00012062	2.7115e-29	0.53969	3.9564e-14	0.0013509	1.7277e-27
CL3044.Contig1_All	-2.6602	-10.6579	-10.6579	-7.9977	-7.9977	#N/A	Down	Down	Down	Down	Down	#N/A	1.675e-10	6.2283e-19	3.9061e-20	0.0027629	0.0016267	#N/A
CL3047.Contig2_All	-3.0851	-2.6566	-11.8021	0.4284	-8.717	-9.1454	Down	Down	Down	Up	Down	Down	3.639e-23	5.1956e-19	2.5713e-39	0.51981	6.5657e-05	2.315e-06
CL3048.Contig1_All	-4.8737	-3.5451	1.4841	1.3285	6.3578	5.0292	Down	Down	Up	Up	Up	Up	3.0724e-21	2.3502e-16	7.4948e-17	0.30336	1.1077e-67	1.6004e-58
CL3049.Contig1_All	-0.5776	-0.2649	-3.4477	0.3127	-2.8702	-3.1829	Down	Down	Down	Up	Down	Down	5.8615e-09	0.010909	2.2555e-112	0.0048549	4.5405e-65	3.5855e-87
CL3049.Contig2_All	1.3527	0.0104	2.9304	-1.3423	1.5777	2.92	Up	Up	Up	Down	Up	Up	2.0189e-10	1.0026	3.573e-80	2.2031e-10	4.139e-39	2.9357e-80
CL305.Contig1_All	-4.9771	-1.256	-11.2772	3.7211	-6.3001	-10.0213	Down	Down	Down	Up	Down	Down	1.2352e-30	6.5866e-07	1.7674e-36	6.0795e-11	0.11918	2.8552e-15
CL3051.Contig1_All	0.2431	1.4579	-3.2418	1.2148	-3.4849	-4.6997	Up	Up	Down	Up	Down	Down	0.60175	3.8747e-07	2.4654e-07	7.6043e-06	3.1866e-09	8.4682e-25
CL3051.Contig3_All	4.3001	10.8159	#N/A	6.5158	-4.3001	-10.8159	Up	Up	#N/A	Up	Down	Down	0.67675	7.3151e-25	#N/A	8.66e-25	0.6163	1.7605e-26
CL3052.Contig2_All	-0.7361	1.3708	-0.2438	2.1068	0.4923	-1.6146	Down	Up	Down	Up	Up	Down	0.22784	0.0002267	0.66803	1.1554e-07	0.43753	1.2152e-05
CL3057.Contig3_All	0.398	-5.687	-9.7401	-6.085	-10.1381	-4.0531	Up	Down	Down	Down	Down	Down	0.2404	1.1026e-13	4.5449e-16	8.1634e-19	1.5682e-21	0.59267
CL3059.Contig6_All	1.4655	2.3858	-9.8907	0.9203	-11.3562	-12.2766	Up	Up	Down	Up	Down	Down	0.0072694	4.1655e-08	0.00093376	0.0092736	8.5157e-10	4.5815e-18
CL3064.Contig1_All	-1.3185	-3.3426	-0.2951	-2.0241	1.0234	3.0475	Down	Down	Down	Down	Up	Up	8.7372e-66	8.8209e-204	1.5424e-05	2.2628e-48	2.2061e-37	1.7281e-156
CL3064.Contig2_All	1.7843	0.2801	-5.0202	-1.5042	-6.8045	-5.3003	Up	Up	Down	Down	Down	Down	1.0542e-38	0.21354	6.1388e-32	1.2983e-30	1.3383e-125	9.3905e-40
CL3064.Contig5_All	0.9806	-0.41	-1.3918	-1.3906	-2.3724	-0.9818	Up	Down	Down	Down	Down	Down	4.5652e-32	0.0004348	6.3658e-29	1.2067e-55	4.5607e-120	5.8772e-13
CL3065.Contig1_All	#N/A	11.6082	#N/A	11.6082	#N/A	-11.6082	#N/A	Up	#N/A	Up	#N/A	Down	#N/A	6.8996e-15	#N/A	7.8199e-16	#N/A	6.8223e-16
CL3065.Contig2_All	#N/A	11.9031	#N/A	11.9031	#N/A	-11.9031	#N/A	Up	#N/A	Up	#N/A	Down	#N/A	6.2234e-40	#N/A	2.0153e-42	#N/A	1.9014e-42
CL3066.Contig3_All	-0.1877	-9.032	-8.1316	-8.8443	-7.9439	0.9005	Down	Down	Down	Down	Down	Up	0.088498	1.6271e-153	1.1955e-159	1.4601e-137	6.7986e-143	0.77034
CL3068.Contig1_All	-1.4699	-2.1002	-2.9778	-0.6304	-1.5079	-0.8776	Down	Down	Down	Down	Down	Down	0.0002386	2.3879e-06	1.2748e-09	0.36818	0.030444	0.31224
CL3068.Contig2_All	0.4825	0.8677	-4.7741	0.3852	-5.2566	-5.6419	Up	Up	Down	Up	Down	Down	2.3481e-15	5.5154e-53	2.8915e-253	1.8365e-13	0	0
CL3068.Contig3_All	3.6334	-0.8489	3.453	-4.4823	-0.1804	4.3019	Up	Down	Up	Down	Down	Up	3.9572e-64	0.15231	2.1427e-54	6.0128e-75	0.19852	1.5295e-64
CL307.Contig2_All	-0.4538	-1.1158	-12.0921	-0.662	-11.6383	-10.9763	Down	Down	Down	Down	Down	Down	0.20829	0.0023872	2.9614e-18	0.11875	1.3816e-13	1.721e-08
CL3070.Contig2_All	0.5586	0.8877	2.863	0.3291	2.3045	1.9753	Up	Up	Up	Up	Up	Up	0.38287	0.11322	1.3753e-18	0.55543	1.9094e-15	2.5885e-12
CL3071.Contig2_All	-5.4403	-10.0957	0.9748	-4.6554	6.4151	11.0705	Down	Down	Up	Down	Up	Up	3.5257e-11	7.7415e-12	0.00091984	0.6653	1.2549e-23	6.2872e-24
CL3075.Contig2_All	-0.1816	-1.6705	0.6324	-1.4889	0.814	2.3029	Down	Down	Up	Down	Up	Up	0.4366	2.9216e-12	0.00010259	1.2094e-09	4.8291e-07	4.5178e-29
CL3080.Contig2_All	-0.2387	-0.5891	1.5611	-0.3504	1.7998	2.1502	Down	Down	Up	Down	Up	Up	0.14354	0.00016431	1.7819e-57	0.04107	1.398e-73	6.765e-89
CL3081.Contig1_All	0.1469	-4.6376	-0.1723	-4.7846	-0.3193	4.4653	Up	Down	Down	Down	Down	Up	0.66008	5.5862e-18	0.57811	1.0016e-20	0.26173	3.792e-16
CL3081.Contig2_All	0.2348	-3.0276	-0.1277	-3.2625	-0.3625	2.9	Up	Down	Down	Down	Down	Up	0.36846	5.8523e-17	0.64233	6.9625e-22	0.12034	1.8655e-15
CL3084.Contig3_All	2.2025	2.8568	-3.8131	0.6543	-6.0156	-6.6699	Up	Up	Down	Up	Down	Down	6.9382e-08	1.5424e-15	0.0017026	0.013714	1.1453e-17	6.3878e-28
CL3085.Contig2_All	0.2512	-4.0582	0.6925	-4.3094	0.4414	4.7508	Up	Down	Up	Down	Up	Up	0.32419	5.1475e-22	0.00036703	6.5782e-28	0.020704	3.5443e-40
CL3085.Contig3_All	-0.9676	-0.6592	1.5118	0.3084	2.4794	2.171	Down	Down	Up	Up	Up	Up	0.039216	0.16931	2.6708e-08	0.61853	8.1542e-16	5.1662e-13
CL3086.Contig1_All	2.7085	2.7948	-8.8759	0.0863	-11.5844	-11.6707	Up	Up	Down	Up	Down	Down	1.1903e-10	2.3124e-11	0.0018441	0.80226	6.1186e-21	8.4134e-22
CL310.Contig3_All	-4.1938	-0.0079	5.9111	4.1859	10.1049	5.919	Down	Down	Up	Up	Up	Up	0.60816	0.9975	9.2841e-17	0.60299	2.6634e-19	8.4302e-17
CL3101.Contig1_All	-5.9573	-9.7015	-1.6236	-3.7442	4.3337	8.0779	Down	Down	Down	Down	Up	Up	2.4614e-16	7.4306e-17	1.6114e-05	0.66528	4.4196e-05	9.2537e-06
CL3103.Contig1_All	-1.9939	0.2572	-0.1642	2.2511	1.8297	-0.4214	Down	Up	Down	Up	Up	Down	5.5013e-69	0.0034359	0.086401	1.9253e-96	8.6683e-57	4.2242e-07
CL3103.Contig3_All	1.433	-2.9202	-9.5112	-4.3532	-10.9442	-6.591	Up	Down	Down	Down	Down	Down	1.5023e-11	2.3445e-10	6.9973e-19	1.5942e-38	4.2745e-52	0.0080245
CL3106.Contig2_All	1.1723	-0.1703	-9.4725	-1.3426	-10.6448	-9.3022	Up	Down	Down	Down	Down	Down	0.00057286	0.76918	3.1527e-09	9.5131e-05	6.1175e-21	3.479e-08
CL3108.Contig4_All	-0.2237	0.1157	-3.732	0.3394	-3.5083	-3.8478	Down	Up	Down	Up	Down	Down	0.46467	0.71308	4.2102e-19	0.22	5.2673e-16	4.1205e-21
CL3108.Contig5_All	-1.1683	0.842	0.9578	2.0103	2.1261	0.1158	Down	Up	Up	Up	Up	Up	1.1311e-06	1.0896e-06	3.9644e-09	2.2382e-24	3.5228e-29	0.51751
CL3116.Contig4_All	-4.5793	-3.82	-4.2096	0.7593	0.3696	-0.3897	Down	Down	Down	Up	Up	Down	9.3087e-39	1.4114e-32	7.8704e-37	0.41597	0.71645	0.66236
CL3118.Contig2_All	-1.0863	0.9361	1.2025	2.0223	2.2888	0.2665	Down	Up	Up	Up	Up	Up	0.010653	0.0016572	6.1404e-06	7.839e-10	5.7888e-14	0.31915
CL3123.Contig3_All	1.6095	0.0605	-1.7757	-1.549	-3.3852	-1.8362	Up	Up	Down	Down	Down	Down	2.5593e-05	0.93912	0.012521	4.0458e-05	2.2576e-12	0.0093972
CL3126.Contig1_All	0.4651	1.309	2.615	0.8439	2.1499	1.306	Up	Up	Up	Up	Up	Up	0.63585	0.062173	5.0915e-08	0.19872	7.9716e-07	0.0010765
CL3126.Contig4_All	-0.4764	0.6303	-1.4445	1.1067	-0.9681	-2.0748	Down	Up	Down	Up	Down	Down	0.12986	0.010447	6.8448e-06	6.5167e-06	0.0074169	1.0012e-13
CL3128.Contig3_All	-0.2569	0.456	-1.742	0.7129	-1.4851	-2.1979	Down	Up	Down	Up	Down	Down	0.35643	0.041847	8.6818e-10	0.00094277	5.9186e-07	1.6079e-17
CL313.Contig1_All	2.228	1.4342	2.2854	-0.7937	0.0575	0.8512	Up	Up	Up	Down	Up	Up	5.6661e-07	0.010141	1.3815e-07	0.036189	0.87907	0.019468
CL3141.Contig2_All	-1.2322	-0.3291	-5.9326	0.9032	-4.7003	-5.6035	Down	Down	Down	Up	Down	Down	5.0986e-25	0.0041851	1.4463e-128	1.9718e-12	2.309e-50	2.78e-100
CL3142.Contig2_All	0.5586	0.9665	-2.6567	0.4079	-3.2153	-3.6232	Up	Up	Down	Up	Down	Down	0.14882	0.0034983	3.6179e-06	0.21048	1.3286e-10	6.0015e-15
CL3143.Contig1_All	-2.0788	-5.1429	-3.0716	-3.064	-0.9928	2.0712	Down	Down	Down	Down	Down	Up	1.0553e-08	6.1755e-18	2.5856e-13	0.0015901	0.15964	0.10091
CL3145.Contig2_All	1.34	0.5233	-10.1188	-0.8167	-11.4588	-10.6421	Up	Up	Down	Down	Down	Down	7.6418e-07	0.15407	1.2288e-12	0.0014797	1.7693e-32	4.5808e-18
CL3149.Contig3_All	-2.1897	-0.2152	-2.8048	1.9745	-0.6151	-2.5896	Down	Down	Down	Up	Down	Down	5.9046e-11	0.4978	1.655e-14	1.7207e-08	0.34719	1.3794e-11
CL3150.Contig2_All	-1.8704	-1.1554	-4.0515	0.715	-2.1811	-2.8961	Down	Down	Down	Up	Down	Down	7.8521e-56	2.0666e-26	2.4109e-127	3.6247e-06	9.7967e-20	7.8269e-43
CL3153.Contig1_All	2.45	2.4082	2.5106	-0.0418	0.0606	0.1024	Up	Up	Up	Down	Up	Up	6.0523e-24	3.1291e-22	8.073e-26	0.86192	0.76681	0.62645
CL3157.Contig3_All	-1.12	1.9611	2.5555	3.0812	3.6755	0.5944	Down	Up	Up	Up	Up	Up	0.17848	3.1884e-06	1.1661e-12	1.8592e-10	1.5989e-18	0.036335
CL3163.Contig2_All	0.4447	2.219	-1.0513	1.7743	-1.496	-3.2703	Up	Up	Down	Up	Down	Down	0.40031	2.2897e-13	0.072766	1.1461e-10	0.003457	3.7461e-21
CL3163.Contig4_All	0.6602	1.3885	-2.519	0.7283	-3.1793	-3.9075	Up	Up	Down	Up	Down	Down	0.021885	2.5685e-09	1.7745e-08	0.00062806	1.1642e-16	1.4854e-31
CL3166.Contig2_All	-0.4875	-0.2399	-11.4804	0.2476	-10.9929	-11.2406	Down	Down	Down	Up	Down	Down	0.017721	0.28379	1.5735e-47	0.29852	1.4911e-34	2.9951e-40
CL3167.Contig2_All	-0.7001	-2.0561	0.3812	-1.3559	1.0814	2.4373	Down	Down	Up	Down	Up	Up	0.00026136	6.3187e-19	0.019222	3.4956e-07	8.9063e-11	4.7959e-31
CL3169.Contig1_All	2.4261	2.0447	-3.7381	-0.3814	-6.1642	-5.7828	Up	Up	Down	Down	Down	Down	1.0519e-27	5.2606e-17	1.3711e-08	0.031871	1.0463e-58	3.5383e-43
CL3169.Contig2_All	9.765	#N/A	11.2526	-9.765	1.4876	11.2526	Up	#N/A	Up	Down	Up	Up	1.5537e-18	#N/A	1.4036e-52	1.1413e-18	1.1923e-13	7.6661e-53
CL3172.Contig2_All	-0.4099	-1.1553	-2.6643	-0.7455	-2.2545	-1.509	Down	Down	Down	Down	Down	Down	0.034771	1.1894e-08	4.3e-27	0.00089066	1.6577e-17	1.9942e-06
CL3172.Contig6_All	-0.8723	-2.4545	-3.5329	-1.5822	-2.6605	-1.0784	Down	Down	Down	Down	Down	Down	7.8487e-12	1.0028e-49	1.8503e-75	3.4708e-16	2.2414e-32	0.0009449
CL3172.Contig7_All	1.4268	2.058	2.7194	0.6312	1.2926	0.6614	Up	Up	Up	Up	Up	Up	3.4005e-05	6.67e-12	2.8845e-26	0.011827	1.0663e-10	0.00058199
CL3173.Contig2_All	1.4346	2.7042	-0.0823	1.2697	-1.5169	-2.7865	Up	Up	Down	Up	Down	Down	3.1815e-09	1.3514e-46	0.83956	4.7074e-18	1.6397e-10	1.014e-50
CL3176.Contig1_All	-6.0179	7.131	-6.0179	13.1489	#N/A	-13.1489	Down	Up	Down	Up	#N/A	Down	0.3582	1.3151e-79	0.32285	9.1028e-89	#N/A	1.1469e-88
CL3178.Contig10_All	-3.6513	-3.7674	-5.4537	-0.1161	-1.8024	-1.6864	Down	Down	Down	Down	Down	Down	1.4018e-17	3.7846e-17	1.591e-22	0.93918	0.19146	0.24246
CL3178.Contig4_All	-2.4888	-2.8511	-2.9508	-0.3623	-0.462	-0.0997	Down	Down	Down	Down	Down	Down	5.9975e-14	2.2934e-15	8.3391e-17	0.63407	0.50586	0.90833
CL3178.Contig5_All	-3.3049	-2.9359	-3.0361	0.369	0.2689	-0.1001	Down	Down	Down	Up	Up	Down	4.1e-18	1.7612e-15	6.6183e-17	0.67324	0.75617	0.9124
CL3178.Contig6_All	-1.9326	-2.0009	-1.3829	-0.0683	0.5497	0.618	Down	Down	Down	Down	Up	Up	1.7272e-13	1.6902e-13	8.733e-09	0.90979	0.14737	0.11281
CL3178.Contig7_All	-4.6926	-2.6578	-6.5341	2.0347	-1.8416	-3.8763	Down	Down	Down	Up	Down	Down	3.4902e-218	1.3979e-127	1.1301e-251	7.0049e-16	0.00038371	1.0501e-30
CL3178.Contig8_All	-3.6347	-4.0121	-5.4333	-0.3774	-1.7986	-1.4212	Down	Down	Down	Down	Down	Down	2.6603e-17	9.9396e-18	3.2e-22	0.77773	0.19146	0.36325
CL3178.Contig9_All	-3.6336	-4.0131	-5.4341	-0.3796	-1.8005	-1.421	Down	Down	Down	Down	Down	Down	2.6598e-17	9.9374e-18	3.1995e-22	0.77772	0.19145	0.36324
CL3179.Contig1_All	-4.3669	-10.4733	1.4973	-6.1064	5.8642	11.9706	Down	Down	Up	Down	Up	Up	3.7496e-14	7.429e-17	2.3117e-12	0.25296	8.023e-47	3.7951e-49
CL318.Contig1_All	-2.0454	-0.5826	-1.9276	1.4629	0.1178	-1.3451	Down	Down	Down	Up	Up	Down	1.0371e-32	6.5977e-05	2.0194e-30	4.2256e-14	0.70985	1.4069e-12
CL3184.Contig2_All	-0.0178	-0.2497	-4.4871	-0.232	-4.4694	-4.2374	Down	Down	Down	Down	Down	Down	0.88273	0.0053879	1.731e-179	0.0089232	1.7453e-181	1.0095e-145
CL3185.Contig11_All	-6.0488	-6.0488	4.6155	#N/A	10.6643	10.6643	Down	Down	Up	#N/A	Up	Up	0.35818	0.38423	2.2108e-12	#N/A	9.5229e-16	6.4123e-15
CL3185.Contig12_All	-2.1198	-0.7903	4.0835	1.3296	6.2034	4.8738	Down	Down	Up	Up	Up	Up	0.036875	0.39034	3.3759e-46	0.30335	2.6051e-60	9.8949e-52
CL3185.Contig14_All	-2.0669	-1.1431	-1.095	0.9238	0.972	0.0481	Down	Down	Down	Up	Up	Up	4.1093e-19	3.7158e-08	4.2443e-08	0.0027186	0.00094576	0.8964
CL3185.Contig7_All	-2.3007	-0.8976	-2.5366	1.4031	-0.2359	-1.639	Down	Down	Down	Up	Down	Down	1.0322e-142	4.8919e-34	4.8349e-160	3.8524e-39	0.15565	3.7435e-49
CL3187.Contig1_All	-5.0889	-2.2453	-3.86	2.8436	1.2288	-1.6147	Down	Down	Down	Up	Up	Down	3.8121e-25	5.2139e-12	2.3274e-21	0.00058566	0.33447	0.018835
CL3189.Contig3_All	-0.9726	-1.5723	-2.4606	-0.5997	-1.4879	-0.8882	Down	Down	Down	Down	Down	Down	0.0073461	6.4198e-05	1.0617e-08	0.26579	0.005742	0.18008
CL319.Contig4_All	0.563	-3.2664	-3.897	-3.8294	-4.4601	-0.6306	Up	Down	Down	Down	Down	Down	0.0022478	4.1846e-23	3.4876e-28	8.4067e-40	1.702e-46	0.44368
CL319.Contig5_All	1.4719	0.8192	2.4771	-0.6528	1.0051	1.6579	Up	Up	Up	Down	Up	Up	1.027e-29	1.0335e-07	9.6113e-118	2.041e-08	2.6286e-34	1.6546e-70
CL3190.Contig4_All	3.4773	2.5232	3.2795	-0.9542	-0.1978	0.7564	Up	Up	Up	Down	Down	Up	1.9864e-22	1.3501e-08	7.7492e-19	0.00010154	0.42298	0.0035369
CL3195.Contig1_All	-1.7044	-2.3585	-2.5409	-0.6541	-0.8365	-0.1824	Down	Down	Down	Down	Down	Down	1.0357e-16	3.9679e-24	1.2254e-27	0.069289	0.015374	0.69869
CL3199.Contig3_All	2.3235	1.6738	3.4147	-0.6497	1.0913	1.741	Up	Up	Up	Down	Up	Up	2.4409e-21	5.0049e-09	4.9387e-67	0.00098687	1.8058e-16	2.9288e-31
CL320.Contig2_All	1.2026	0.0213	2.5284	-1.1813	1.3259	2.5072	Up	Up	Up	Down	Up	Up	1.1188e-05	0.98409	2.0071e-35	1.3636e-05	6.2021e-16	3.2149e-35
CL3202.Contig4_All	0.8406	1.6508	2.5124	0.8102	1.6718	0.8616	Up	Up	Up	Up	Up	Up	0.096567	3.0312e-05	2.5271e-15	0.022973	7.7162e-10	0.00065733
CL3202.Contig5_All	-2.1197	1.1571	1.4721	3.2768	3.5919	0.315	Down	Up	Up	Up	Up	Up	0.0044743	0.0069803	9.8882e-05	3.9014e-09	1.8774e-12	0.39148
CL3202.Contig6_All	-1.3732	0.4594	1.5914	1.8326	2.9646	1.132	Down	Up	Up	Up	Up	Up	0.0091716	0.29901	3.7859e-08	6.9679e-05	2.2998e-17	3.4416e-05
CL3208.Contig2_All	3.9312	3.555	1.835	-0.3762	-2.0963	-1.72	Up	Up	Up	Down	Down	Down	1.1602e-23	1.3627e-16	0.0031962	0.13966	1.5936e-13	4.1261e-08
CL3209.Contig1_All	0.7705	-0.3022	-3.3656	-1.0727	-4.1361	-3.0634	Up	Down	Down	Down	Down	Down	1.0331e-06	0.18022	8.9615e-29	3.4826e-11	8.3212e-59	1.5783e-21
CL3209.Contig3_All	-1.1966	2.0061	-2.0379	3.2027	-0.8413	-4.044	Down	Up	Down	Up	Down	Down	0.084673	1.1917e-08	0.0057343	6.4335e-15	0.4246	5.0975e-18
CL3212.Contig3_All	9.6842	9.2626	10.0319	-0.4217	0.3477	0.7693	Up	Up	Up	Down	Up	Up	9.2944e-21	3.5242e-15	1.1861e-26	0.19689	0.20153	0.0050217
CL3217.Contig1_All	-10.2668	-1.7971	1.2368	8.4696	11.5036	3.034	Down	Down	Up	Up	Up	Up	1.0571e-09	0.0015421	8.7503e-05	0.0046602	1.8338e-23	2.184e-13
CL322.Contig5_All	1.7462	1.0021	-0.8078	-0.7441	-2.554	-1.8099	Up	Up	Down	Down	Down	Down	8.6417e-103	7.7584e-26	5.5163e-10	4.385e-27	6.4545e-175	6.1591e-66
CL3222.Contig1_All	0.2355	1.4813	-5.5791	1.2458	-5.8146	-7.0604	Up	Up	Down	Up	Down	Down	0.039166	9.4404e-77	1.7027e-110	7.9376e-62	1.7854e-135	0
CL3229.Contig2_All	-0.5512	-0.4184	-5.885	0.1328	-5.3338	-5.4666	Down	Down	Down	Up	Down	Down	5.2215e-55	3.5588e-32	0	0.0014643	0	0
CL3233.Contig4_All	-0.1806	0.4023	2.0969	0.5829	2.2774	1.6946	Down	Up	Up	Up	Up	Up	0.77286	0.4461	1.7007e-12	0.24403	2.2279e-14	1.3485e-09
CL3233.Contig5_All	2.2311	1.1247	1.3202	-1.1064	-0.9108	0.1956	Up	Up	Up	Down	Down	Up	3.4868e-12	0.0095078	0.00078345	5.3532e-05	0.00045795	0.62957
CL3234.Contig2_All	12.0273	10.74	#N/A	-1.2873	-12.0273	-10.74	Up	Up	#N/A	Down	Down	Down	3.6378e-63	3.7036e-25	#N/A	1.2883e-12	5.3734e-67	8.5673e-27
CL3234.Contig3_All	#N/A	11.0629	#N/A	11.0629	#N/A	-11.0629	#N/A	Up	#N/A	Up	#N/A	Down	#N/A	9.5392e-26	#N/A	2.3321e-27	#N/A	2.0316e-27
CL3241.Contig1_All	-0.574	-2.2221	-1.9298	-1.6482	-1.3558	0.2924	Down	Down	Down	Down	Down	Up	0.063002	1.7404e-09	1.5778e-08	7.661e-05	0.00046836	0.66241
CL3244.Contig3_All	4.0502	1.7944	5.0569	-2.2558	1.0067	3.2626	Up	Up	Up	Down	Up	Up	8.7362e-08	0.21139	1.9724e-17	7.7869e-05	0.0015107	4.5629e-13
CL3244.Contig4_All	1.4654	3.0316	3.6947	1.5662	2.2293	0.6631	Up	Up	Up	Up	Up	Up	0.14925	4.1778e-06	2.3726e-11	0.0025204	1.8616e-07	0.072705
CL3245.Contig1_All	6.238	5.0316	6.9852	-1.2064	0.7472	1.9536	Up	Up	Up	Down	Up	Up	3.9877e-21	1.8879e-08	1.184e-36	0.00011353	0.00059631	5.5234e-14
CL3245.Contig3_All	1.2395	2.3216	2.993	1.0821	1.7535	0.6714	Up	Up	Up	Up	Up	Up	0.0011306	4.411e-15	4.2264e-32	8.1235e-06	4.9585e-18	0.00021385
CL3245.Contig6_All	2.855	3.1803	5.0633	0.3253	2.2083	1.883	Up	Up	Up	Up	Up	Up	8.1123e-09	9.0992e-12	2.4486e-60	0.34963	1.0844e-30	4.9671e-24
CL3245.Contig7_All	#N/A	9.8673	11.0124	9.8673	11.0124	1.1451	#N/A	Up	Up	Up	Up	Up	#N/A	6.2545e-08	5.7666e-18	1.9376e-08	5.2677e-19	0.0011711
CL3247.Contig1_All	-0.2012	0.8628	-10.84	1.064	-10.6388	-11.7028	Down	Up	Down	Up	Down	Down	0.41667	2.1725e-07	6.0087e-40	1.3352e-10	1.9175e-35	6.3747e-73
CL3248.Contig1_All	0.0846	-0.3619	-3.1383	-0.4465	-3.2229	-2.7764	Up	Down	Down	Down	Down	Down	0.0035836	2.7105e-36	0	1.0006e-58	0	0
CL3248.Contig2_All	-0.7981	-2.389	0.297	-1.5909	1.095	2.6859	Down	Down	Up	Down	Up	Up	8.8468e-294	0	1.1895e-59	0	0	0
CL3250.Contig6_All	0.0228	2.0122	0.9603	1.9894	0.9375	-1.0519	Up	Up	Up	Up	Up	Down	0.9689	6.2356e-13	0.0065839	2.1365e-13	0.0067529	9.7889e-06
CL3251.Contig2_All	0.9993	0.7412	-1.3436	-0.2581	-2.3429	-2.0848	Up	Up	Down	Down	Down	Down	2.409e-26	3.1895e-13	1.1477e-21	0.0046008	7.3705e-94	4.0608e-66
CL3253.Contig1_All	-1.1204	4.7019	5.0873	5.8223	6.2078	0.3855	Down	Up	Up	Up	Up	Up	0.53938	2.8423e-25	2.8671e-35	1.5894e-29	2.437e-40	0.074761
CL3259.Contig1_All	1.321	3.2883	2.6946	1.9674	1.3736	-0.5938	Up	Up	Up	Up	Up	Down	0.078059	5.1412e-13	1.0957e-07	4.9458e-08	0.00078348	0.058039
CL326.Contig5_All	0.8769	-0.5465	-1.9576	-1.4234	-2.8345	-1.4111	Up	Down	Down	Down	Down	Down	1.3749e-11	0.0025692	2.1576e-21	1.9093e-24	1.4953e-61	1.1998e-09
CL3263.Contig1_All	-1.7043	2.7246	1.5757	4.4289	3.28	-1.1489	Down	Up	Up	Up	Up	Down	0.14019	1.3926e-09	0.0062836	6.2743e-15	6.1898e-06	0.0010077
CL3265.Contig1_All	1.6756	1.7325	2.7422	0.0569	1.0666	1.0097	Up	Up	Up	Up	Up	Up	2.8316e-05	1.472e-05	1.5735e-18	0.89348	7.0385e-06	3.0224e-05
CL3265.Contig2_All	-1.2675	-1.1606	-3.1487	0.1068	-1.8812	-1.988	Down	Down	Down	Up	Down	Down	2.3217e-05	0.00012872	7.9169e-16	0.82736	0.00024717	9.207e-05
CL3267.Contig1_All	-11.7931	-11.7931	-11.7931	#N/A	#N/A	#N/A	Down	Down	Down	#N/A	#N/A	#N/A	1.2135e-31	5.7449e-30	9.361e-32	#N/A	#N/A	#N/A
CL3268.Contig1_All	2.6879	1.8414	-2.2283	-0.8465	-4.9162	-4.0697	Up	Up	Down	Down	Down	Down	3.2162e-26	2.2842e-09	0.00044605	1.29e-05	5.5052e-45	5.5801e-22
CL3274.Contig1_All	-4.1427	-3.1673	-3.3742	0.9754	0.7685	-0.2069	Down	Down	Down	Up	Up	Down	7.6396e-88	6.9169e-67	1.8995e-74	0.022606	0.082397	0.63538
CL3275.Contig1_All	-0.6904	0.5541	-2.726	1.2445	-2.0356	-3.2802	Down	Up	Down	Up	Down	Down	2.7438e-14	1.1958e-13	5.7161e-107	1.7926e-54	2.0007e-48	1.1284e-189
CL3276.Contig2_All	1.6212	-0.6758	2.3808	-2.297	0.7595	3.0565	Up	Down	Up	Down	Up	Up	4.5276e-10	0.14491	3.6471e-27	1.2481e-15	8.4327e-06	1.7526e-35
CL3276.Contig4_All	0.1436	-2.7491	1.3468	-2.8927	1.2032	4.0959	Up	Down	Up	Down	Up	Up	0.83677	0.0010536	0.00055952	0.00027459	0.0013748	5.6567e-12
CL3280.Contig1_All	3.7379	-1.0135	5.909	-4.7514	2.1712	6.9226	Up	Down	Up	Down	Up	Up	4.7584e-06	0.73553	3.2662e-33	5.5329e-07	8.45e-16	7.1825e-35
CL3284.Contig2_All	0.0321	-0.5974	3.7172	-0.6295	3.685	4.3146	Up	Down	Up	Down	Up	Up	0.98067	0.59051	2.6505e-25	0.55781	1.8675e-26	3.5223e-28
CL3286.Contig2_All	1.2626	1.3396	2.1401	0.077	0.8775	0.8005	Up	Up	Up	Up	Up	Up	3.7492e-13	1.1779e-14	2.5276e-49	0.67727	4.6216e-14	1.0803e-11
CL3287.Contig4_All	3.2606	3.0393	4.3658	-0.2213	1.1052	1.3265	Up	Up	Up	Down	Up	Up	7.6849e-31	3.1212e-24	6.3016e-83	0.29347	3.1673e-17	8.6161e-22
CL3288.Contig7_All	-4.977	3.222	-2.971	8.199	2.0061	-6.193	Down	Up	Down	Up	Up	Down	6.5791e-08	3.7622e-49	8.8704e-06	1.8367e-83	0.32696	2.6541e-78
CL329.Contig2_All	4.4039	-6.6837	6.379	-11.0876	1.9751	13.0627	Up	Down	Up	Down	Up	Up	2.6089e-15	0.22507	1.7118e-70	3.1445e-19	1.9477e-28	1.8775e-76
CL3292.Contig1_All	-1.3728	-3.3831	0.8639	-2.0103	2.2367	4.247	Down	Down	Up	Down	Up	Up	0.0091711	2.3041e-06	0.013624	0.047946	4.399e-08	1.5786e-13
CL3292.Contig2_All	2.051	1.8456	3.1166	-0.2054	1.0656	1.271	Up	Up	Up	Down	Up	Up	0.00024026	0.0020025	4.7787e-13	0.69154	0.0006312	0.00010355
CL3296.Contig1_All	-10.6784	-0.0482	1.0376	10.6302	11.716	1.0858	Down	Down	Up	Up	Up	Up	8.4222e-13	0.92683	0.00027174	1.9758e-12	4.9489e-27	0.00016359
CL3298.Contig1_All	-1.0174	-1.5049	-2.6447	-0.4876	-1.6274	-1.1398	Down	Down	Down	Down	Down	Down	3.019e-29	2.1986e-51	4.2146e-112	0.00010944	4.8263e-31	5.9088e-13
CL3298.Contig2_All	2.1329	3.351	2.811	1.2181	0.6781	-0.54	Up	Up	Up	Up	Up	Down	2.5656e-09	8.5384e-33	6.857e-20	6.0512e-10	0.002506	0.0036585
CL3299.Contig4_All	-4.0895	-0.438	0.9326	3.6515	5.0221	1.3706	Down	Down	Up	Up	Up	Up	2.8704e-11	0.29569	0.00061442	7.2822e-08	1.5061e-24	1.8716e-06
CL3307.Contig1_All	-1.856	0.9692	0.8323	2.8252	2.6883	-0.1369	Down	Up	Up	Up	Up	Down	0.0001155	0.0015743	0.0067119	1.4089e-13	3.5501e-12	0.66263
CL3309.Contig2_All	-3.6882	-3.4237	-0.227	0.2645	3.4612	3.1968	Down	Down	Down	Up	Up	Up	1.9153e-132	2.2804e-118	0.01579	0.47792	2.97e-110	9.2954e-98
CL3311.Contig2_All	-1.4359	-3.4723	-2.4566	-2.0365	-1.0207	1.0157	Down	Down	Down	Down	Down	Up	1.0474e-09	6.5393e-26	2.0742e-19	4.5836e-06	0.0069738	0.082924
CL3312.Contig1_All	0.316	-0.3224	-2.7141	-0.6384	-3.0301	-2.3917	Up	Down	Down	Down	Down	Down	0.066596	0.10398	1.3793e-28	0.00011361	1.0435e-40	5.0838e-20
CL3312.Contig3_All	-0.8392	0.5018	1.1674	1.341	2.0066	0.6656	Down	Up	Up	Up	Up	Up	0.1211	0.27372	0.0005867	0.0030562	6.8949e-08	0.044218
CL3321.Contig3_All	-4.7676	0.4679	2.1018	5.2355	6.8694	1.6339	Down	Up	Up	Up	Up	Up	2.1967e-77	7.8925e-05	5.6094e-149	1.1145e-112	0	1.6489e-106
CL3322.Contig2_All	0.5587	3.058	3.3471	2.4993	2.7883	0.2891	Up	Up	Up	Up	Up	Up	0.66044	1.1686e-07	2.3987e-10	1.1225e-06	3.2131e-09	0.45851
CL3324.Contig2_All	-1.6218	-0.0557	0.5548	1.5662	2.1766	0.6104	Down	Down	Up	Up	Up	Up	0.0015794	0.92226	0.13711	0.0025201	4.9349e-07	0.10587
CL3329.Contig2_All	-2.8416	0.7503	1.7737	3.5919	4.6153	1.0234	Down	Up	Up	Up	Up	Up	4.3476e-06	0.043073	4.0932e-11	4.2336e-12	2.0044e-29	2.6222e-05
CL3330.Contig2_All	-2.4573	-3.9354	2.0052	-1.4781	4.4625	5.9406	Down	Down	Up	Down	Up	Up	1.7937e-13	7.7154e-20	3.895e-40	0.057934	1.3138e-92	2.8834e-101
CL3330.Contig3_All	-0.8377	-3.1004	-10.8804	-2.2627	-10.0428	-7.78	Down	Down	Down	Down	Down	Down	0.0010692	3.3158e-18	4.5475e-32	7.592e-08	2.7518e-18	0.00056576
CL3333.Contig4_All	-4.2095	1.9883	5.7711	6.1977	9.9806	3.7829	Down	Up	Up	Up	Up	Up	0.60806	0.35665	3.9945e-15	0.11026	1.6034e-17	3.9113e-12
CL3339.Contig1_All	1.4393	2.1087	1.8377	0.6694	0.3984	-0.271	Up	Up	Up	Up	Up	Down	1.7879e-07	1.9449e-18	1.7466e-13	0.00066257	0.062462	0.17955
CL3339.Contig2_All	-0.3276	-2.1717	1.329	-1.8441	1.6566	3.5007	Down	Down	Up	Down	Up	Up	0.33948	1.9623e-08	6.3465e-11	7.2474e-06	2.0187e-15	3.5351e-34
CL334.Contig1_All	2.0948	0.1508	-1.9489	-1.944	-4.0437	-2.0997	Up	Up	Down	Down	Down	Down	8.8182e-13	0.80213	0.001757	9.414e-12	1.4085e-25	0.00051642
CL3341.Contig2_All	-1.3785	-0.4081	0.6341	0.9704	2.0127	1.0422	Down	Down	Up	Up	Up	Up	4.5971e-10	0.059342	7.5768e-05	7.9788e-05	1.6784e-26	4.5248e-10
CL3343.Contig2_All	-0.956	-0.2642	-2.2539	0.6917	-1.2979	-1.9897	Down	Down	Down	Up	Down	Down	0.0018239	0.42367	2.4434e-10	0.039587	0.0034134	1.4887e-07
CL3343.Contig3_All	0.6208	-3.0128	-0.7648	-3.6336	-1.3856	2.248	Up	Down	Down	Down	Down	Up	0.0045291	2.2884e-15	0.0045704	2.6136e-28	7.5988e-10	3.3776e-07
CL3344.Contig2_All	-10.7758	-10.7758	-6.5203	#N/A	4.2555	4.2555	Down	Down	Down	#N/A	Up	Up	1.3561e-26	3.4682e-25	4.3662e-25	#N/A	0.61717	0.65066
CL335.Contig1_All	1.9312	-6.8704	3.9503	-8.8015	2.0191	10.8207	Up	Down	Up	Down	Up	Up	0.0019416	0.021783	3.0694e-24	4.0042e-08	4.2312e-13	5.6254e-33
CL3352.Contig1_All	-2.3017	1.5723	-2.9953	3.8739	-0.6937	-4.5676	Down	Up	Down	Up	Down	Down	2.3824e-08	9.0702e-14	4.476e-11	1.8185e-39	0.40871	3.4358e-44
CL3354.Contig2_All	-1.5118	-1.405	1.1389	0.1068	2.6506	2.5438	Down	Down	Up	Up	Up	Up	0.02447	0.039761	0.0045852	0.92557	4.7871e-08	2.2062e-07
CL3364.Contig1_All	-2.0093	-1.132	-4.5047	0.8773	-2.4954	-3.3727	Down	Down	Down	Up	Down	Down	1.3552e-07	0.0012568	4.8137e-16	0.096951	0.0045343	2.6908e-06
CL3365.Contig1_All	-0.7361	2.8396	0.6118	3.5758	1.3479	-2.2278	Down	Up	Up	Up	Up	Down	0.22784	1.4194e-26	0.17836	9.7102e-35	0.0041756	2.0576e-21
CL3369.Contig1_All	-0.4184	-0.7712	-2.2861	-0.3527	-1.8677	-1.515	Down	Down	Down	Down	Down	Down	0.016884	1.3643e-05	4.5449e-27	0.09143	2.2979e-16	1.3177e-09
CL3369.Contig2_All	0.6004	2.681	1.822	2.0805	1.2216	-0.859	Up	Up	Up	Up	Up	Down	0.30387	8.8492e-17	1.6364e-06	3.0141e-13	0.00037104	0.00041031
CL337.Contig1_All	4.5806	6.6272	1.2083	2.0466	-3.3723	-5.4188	Up	Up	Up	Up	Down	Down	1.9014e-23	2.3328e-110	0.24501	2.3977e-45	5.8032e-20	1.3076e-108
CL3372.Contig1_All	-1.9268	0.2388	0.8169	2.1656	2.7437	0.5781	Down	Up	Up	Up	Up	Up	4.5626e-05	0.57824	0.0065079	1.0401e-06	6.9885e-13	0.055255
CL3380.Contig7_All	-1.9192	0.7636	-4.0828	2.6828	-2.1636	-4.8464	Down	Up	Down	Up	Down	Down	2.2173e-10	0.0001658	3.1484e-22	1.3231e-25	0.00071507	1.3084e-41
CL3382.Contig2_All	-2.701	0.6157	1.3458	3.3167	4.0468	0.7301	Down	Up	Up	Up	Up	Up	1.1358e-67	4.0094e-11	8.7977e-67	9.7131e-128	6.9958e-256	5.633e-25
CL3382.Contig4_All	0.6339	-0.8941	-1.5413	-1.528	-2.1753	-0.6472	Up	Down	Down	Down	Down	Down	0.088549	0.066491	0.0015703	9.0692e-05	1.4474e-07	0.3263
CL3382.Contig6_All	0.8463	0.1221	-2.9408	-0.7242	-3.7871	-3.0629	Up	Up	Down	Down	Down	Down	5.194e-26	0.29714	2.6998e-85	3.6842e-20	4.1297e-198	6.9895e-97
CL3382.Contig7_All	0.5591	-2.2282	-1.3239	-2.7874	-1.883	0.9044	Up	Down	Down	Down	Down	Up	1.7784e-16	2.4027e-93	2.9466e-47	2.5275e-183	4.147e-119	9.1764e-11
CL3383.Contig3_All	8.4039	10.1481	9.633	1.7442	1.2291	-0.5151	Up	Up	Up	Up	Up	Down	4.4336e-05	2.403e-16	7.811e-12	8.939e-06	0.0051137	0.14578
CL3384.Contig1_All	2.0388	-2.3211	1.9409	-4.3599	-0.0979	4.262	Up	Down	Up	Down	Down	Up	1.8186e-144	1.3074e-40	1.3478e-126	0	0.13892	2.5072e-284
CL3384.Contig2_All	-2.2052	0.449	-5.8462	2.6542	-3.641	-6.2952	Down	Up	Down	Up	Down	Down	5.4947e-186	5.4896e-19	0	0	1.3671e-70	0
CL3387.Contig1_All	1.1029	4.4023	3.4316	3.2994	2.3287	-0.9707	Up	Up	Up	Up	Up	Down	0.42687	5.7986e-15	5.9657e-07	8.0457e-13	3.5676e-05	0.003419
CL3387.Contig2_All	1.2199	1.7871	2.4369	0.5672	1.217	0.6497	Up	Up	Up	Up	Up	Up	5.7794e-41	6.5862e-103	1.3222e-246	4.1277e-17	1.3036e-98	2.2337e-33
CL3388.Contig2_All	0.9833	-10.9568	-10.9568	-11.9401	-11.9401	#N/A	Up	Down	Down	Down	Down	#N/A	3.3086e-05	4.8508e-18	3.4067e-19	1.1783e-36	1.0428e-38	#N/A
CL3389.Contig3_All	4.3613	2.9463	0.5246	-1.415	-3.8367	-2.4217	Up	Up	Up	Down	Down	Down	9.0134e-44	5.9102e-12	0.52334	6.1471e-13	2.547e-42	2.2367e-10
CL339.Contig1_All	0.1166	-3.9202	-0.7466	-4.0368	-0.8632	3.1736	Up	Down	Down	Down	Down	Up	0.7855	5.1446e-10	0.056882	2.5704e-11	0.020983	1.6223e-05
CL3390.Contig2_All	1.8792	-0.4292	3.8169	-2.3084	1.9377	4.2462	Up	Down	Up	Down	Up	Up	0.03386	0.81005	1.3203e-12	0.01321	7.0798e-07	1.5784e-13
CL3394.Contig2_All	1.0029	-0.6921	-4.2964	-1.6951	-5.2994	-3.6043	Up	Down	Down	Down	Down	Down	1.0748e-32	5.8967e-09	1.3985e-100	6.7263e-73	7.8614e-233	8.6612e-55
CL3396.Contig1_All	1.1608	3.2675	0.5394	2.1068	-0.6214	-2.7281	Up	Up	Up	Up	Down	Down	0.14478	9.1614e-13	0.57119	1.3762e-08	0.3849	1.9599e-11
CL3396.Contig2_All	0.2431	2.6556	-0.0131	2.4125	-0.2562	-2.6687	Up	Up	Down	Up	Down	Down	0.76013	1.4772e-13	0.9799	7.1213e-13	0.71429	2.0209e-14
CL3396.Contig3_All	0.6397	3.2527	-0.2282	2.613	-0.8679	-3.4809	Up	Up	Down	Up	Down	Down	0.34346	6.1653e-23	0.76252	1.8245e-19	0.16345	9.3785e-26
CL3399.Contig3_All	-1.8253	0.4926	-1.6744	2.318	0.1509	-2.167	Down	Up	Down	Up	Up	Down	1.118e-06	0.088145	3.7538e-06	3.5071e-12	0.81391	2.4685e-11
CL34.Contig1_All	1.8084	0.3716	-0.909	-1.4368	-2.7174	-1.2806	Up	Up	Down	Down	Down	Down	0	5.1938e-09	7.4866e-34	7.9639e-241	0	1.0274e-75
CL34.Contig2_All	-3.793	1.0406	2.3829	4.8336	6.1759	1.3423	Down	Up	Up	Up	Up	Up	3.6384e-70	1.7983e-26	1.0962e-223	2.3588e-170	0	1.7011e-102
CL340.Contig4_All	3.477	2.1134	3.93	-1.3637	0.453	1.8166	Up	Up	Up	Down	Up	Up	3.9151e-115	8.1523e-26	7.0474e-174	6.73e-37	1.1191e-08	5.5867e-76
CL3408.Contig2_All	3.3397	3.3794	3.6945	0.0396	0.3547	0.3151	Up	Up	Up	Up	Up	Up	6.8414e-16	4.2165e-16	4.1523e-22	0.91073	0.1512	0.21892
CL3409.Contig1_All	10.662	11.2113	8.5534	0.5492	-2.1086	-2.6578	Up	Up	Up	Up	Down	Down	8.788e-11	1.8066e-15	0.0072949	0.14123	4.2205e-05	7.807e-09
CL3409.Contig3_All	0.8554	2.4952	2.1145	1.6398	1.2591	-0.3807	Up	Up	Up	Up	Up	Down	6.9892e-10	7.5446e-135	2.7198e-87	5.1545e-82	5.3152e-44	1.4017e-07
CL3414.Contig1_All	-10.3896	-10.3896	1.5312	#N/A	11.9208	11.9208	Down	Down	Up	#N/A	Up	Up	1.5081e-07	3.657e-07	5.5817e-06	#N/A	2.8375e-22	4.1653e-21
CL3414.Contig2_All	#N/A	#N/A	11.8016	#N/A	11.8016	11.8016	#N/A	#N/A	Up	#N/A	Up	Up	#N/A	#N/A	6.2251e-27	#N/A	1.5994e-28	4.9188e-27
CL3415.Contig1_All	1.951	1.4069	2.1354	-0.5442	0.1843	0.7285	Up	Up	Up	Down	Up	Up	1.1015e-16	1.9756e-07	2.7039e-21	0.0069904	0.33931	9.0736e-05
CL3418.Contig1_All	-0.9804	-0.4661	1.0409	0.5143	2.0213	1.507	Down	Down	Up	Up	Up	Up	0.00043741	0.10361	2.604e-08	0.12139	1.1148e-21	4.4808e-14
CL3418.Contig2_All	10.0244	8.8903	10.2615	-1.1342	0.2371	1.3712	Up	Up	Up	Down	Up	Up	2.2658e-14	1.6807e-06	3.9663e-17	0.0048603	0.50713	0.00022505
CL3419.Contig2_All	1.2458	1.7911	2.1184	0.5453	0.8726	0.3273	Up	Up	Up	Up	Up	Up	2.7844e-08	5.5129e-19	2.1667e-30	0.0014726	5.9616e-09	0.031899
CL342.Contig2_All	1.1397	-1.6954	0.7768	-2.8351	-0.3629	2.4722	Up	Down	Up	Down	Down	Up	4.8611e-07	8.5006e-06	0.0016767	1.8274e-22	0.088052	2.4906e-15
CL3422.Contig2_All	-0.8063	-0.2242	-2.157	0.5821	-1.3507	-1.9328	Down	Down	Down	Up	Down	Down	0.013955	0.53661	9.3846e-09	0.10368	0.0028304	1.1078e-06
CL3422.Contig3_All	0.9281	-0.112	2.3025	-1.0401	1.3744	2.4145	Up	Down	Up	Down	Up	Up	0.088699	0.89517	3.0052e-10	0.054731	1.0273e-05	8.7945e-11
CL3423.Contig2_All	0.5586	3.7632	0.9227	3.2046	0.3641	-2.8404	Up	Up	Up	Up	Up	Down	0.30224	2.2666e-56	0.036293	8.9219e-52	0.40272	5.848e-46
CL3423.Contig5_All	1.5614	2.8657	1.243	1.3043	-0.3185	-1.6227	Up	Up	Up	Up	Down	Down	2.5354e-08	3.6585e-40	3.2717e-05	2.3957e-15	0.20891	4.4651e-21
CL3423.Contig6_All	-0.1429	-1.1596	-3.2601	-1.0167	-3.1172	-2.1005	Down	Down	Down	Down	Down	Down	0.70235	0.001088	1.6446e-12	0.0052055	3.5102e-11	0.00051639
CL3427.Contig2_All	8.5557	-0.665	0.0138	-9.2207	-8.542	0.6788	Up	Down	Up	Down	Down	Up	0	0.49598	0.99412	0	0	0.46187
CL343.Contig3_All	-1.4345	-3.8325	-3.023	-2.3981	-1.5886	0.8095	Down	Down	Down	Down	Down	Up	5.8753e-72	3.5513e-220	1.8221e-186	5.9128e-53	2.0221e-32	0.00027247
CL3431.Contig1_All	11.5193	11.613	12.5518	0.0937	1.0325	0.9388	Up	Up	Up	Up	Up	Up	8.0636e-31	3.063e-32	1.3266e-63	0.73698	1.3492e-09	5.2103e-08
CL3432.Contig2_All	0.9651	-0.26	-1.1162	-1.225	-2.0813	-0.8563	Up	Down	Down	Down	Down	Down	3.7317e-86	0.00010115	7.2218e-57	4.3046e-127	3.1332e-284	5.4366e-31
CL3433.Contig1_All	-1.5806	-2.0796	-1.8533	-0.499	-0.2726	0.2263	Down	Down	Down	Down	Down	Up	6.7531e-306	0	0	2.2237e-15	8.6305e-06	0.0012647
CL3433.Contig2_All	-1.5256	3.9494	-2.2559	5.475	-0.7303	-6.2053	Down	Up	Down	Up	Down	Down	0.00010769	5.1285e-176	1.5055e-07	2.3475e-226	0.26475	4.2279e-237
CL3435.Contig1_All	1.2757	2.1124	1.0484	0.8367	-0.2273	-1.064	Up	Up	Up	Up	Down	Down	6.0403e-18	3.5342e-62	1.171e-11	2.1492e-16	0.099481	3.2605e-24
CL3451.Contig1_All	-2.0339	-0.2013	0.8724	1.8326	2.9063	1.0737	Down	Down	Up	Up	Up	Up	3.7806e-06	0.63711	0.0012779	6.9674e-05	2.1957e-16	0.00011074
CL3451.Contig4_All	1.3157	-0.0126	-1.5458	-1.3283	-2.8615	-1.5332	Up	Down	Down	Down	Down	Down	0.00010831	1.0063	0.0061787	8.5479e-05	3.0548e-12	0.0074337
CL3452.Contig1_All	-4.1812	-2.2671	-5.9112	1.9141	-1.73	-3.6441	Down	Down	Down	Up	Down	Down	5.5308e-79	1.4385e-41	6.6529e-95	7.1147e-08	0.015784	3.1836e-15
CL3453.Contig1_All	-2.4635	-2.2499	-0.3498	0.2136	2.1138	1.9001	Down	Down	Down	Up	Up	Up	5.646e-10	1.1874e-08	0.27537	0.78354	4.9318e-07	5.6225e-06
CL3453.Contig4_All	1.164	2.6133	2.6303	1.4492	1.4663	0.0171	Up	Up	Up	Up	Up	Up	0.0028043	6.4743e-21	4.8602e-22	1.7174e-10	3.667e-11	0.95031
CL3453.Contig5_All	2.2731	3.6458	3.1543	1.3727	0.8812	-0.4915	Up	Up	Up	Up	Up	Down	1.6401e-05	1.6909e-20	1.5976e-13	3.802e-07	0.0035641	0.05274
CL3458.Contig3_All	-0.4003	2.0693	-0.2931	2.4696	0.1072	-2.3624	Down	Up	Down	Up	Up	Down	0.59233	1.9425e-08	0.66391	8.1278e-11	0.88902	2.2703e-10
CL3460.Contig1_All	0.6163	-6.7023	0.0373	-7.3186	-0.579	6.7396	Up	Down	Up	Down	Down	Up	5.1409e-95	0	0.35853	0	8.4875e-89	0
CL3461.Contig2_All	0.9969	0.5729	3.1857	-0.424	2.1888	2.6128	Up	Up	Up	Down	Up	Up	0.28527	0.60906	1.3226e-10	0.64343	1.1671e-07	8.1387e-09
CL3463.Contig1_All	0.1437	-0.2837	3.238	-0.4274	3.0943	3.5217	Up	Down	Up	Down	Up	Up	0.77643	0.5818	7.5015e-62	0.35301	1.9922e-62	6.4845e-67
CL3463.Contig3_All	-0.0369	-1.1003	1.754	-1.0634	1.7909	2.8543	Down	Down	Up	Down	Up	Up	0.9438	0.02792	3.9969e-11	0.032107	6.5763e-12	1.7908e-19
CL3463.Contig4_All	0.8806	1.1573	2.77	0.2767	1.8894	1.6127	Up	Up	Up	Up	Up	Up	0.2807	0.11862	2.3677e-09	0.69323	1.7395e-06	3.6473e-05
CL3465.Contig5_All	0.8805	1.8743	3.0405	0.9938	2.16	1.1662	Up	Up	Up	Up	Up	Up	0.21528	0.00031893	5.0372e-15	0.03099	5.431e-11	7.3107e-05
CL3467.Contig1_All	0.0035	-0.697	1.3956	-0.7005	1.392	2.0925	Up	Down	Up	Down	Up	Up	0.99705	0.096494	1.756e-08	0.087006	8.812e-09	2.9253e-14
CL347.Contig58_All	0.2729	-0.0742	-1.8904	-0.347	-2.1633	-1.8163	Up	Down	Down	Down	Down	Down	0.47337	0.8712	1.075e-05	0.34677	5.6155e-08	3.5856e-05
CL3471.Contig1_All	0.0505	0.9414	-3.5263	0.8909	-3.5768	-4.4678	Up	Up	Down	Up	Down	Down	0.93381	0.0073672	3.2489e-07	0.0088652	1.1901e-07	1.4766e-15
CL3472.Contig1_All	-1.5787	-1.4716	3.5675	0.1071	5.1461	5.0391	Down	Down	Up	Up	Up	Up	0.11536	0.14918	6.3431e-27	0.9445	5.8904e-36	7.8772e-34
CL3472.Contig2_All	-1.1697	-0.5486	0.9363	0.6211	2.106	1.4849	Down	Down	Up	Up	Up	Up	0.02998	0.31815	0.0084568	0.34697	1.8839e-07	9.512e-05
CL3475.Contig1_All	1.066	-0.323	-9.9487	-1.3889	-11.0146	-9.6257	Up	Down	Down	Down	Down	Down	3.2823e-06	0.37636	1.6557e-19	4.5762e-09	1.1072e-41	1.3975e-15
CL3478.Contig1_All	4.6858	6.0727	5.2776	1.3869	0.5918	-0.7951	Up	Up	Up	Up	Up	Down	1.1946e-06	2.4173e-18	1.561e-10	3.8742e-05	0.16331	0.012098
CL3479.Contig1_All	2.7528	1.2885	-1.3348	-1.4643	-4.0876	-2.6233	Up	Up	Down	Down	Down	Down	3.2209e-30	0.00015399	0.013252	7.8604e-14	3.3246e-45	3.8468e-11
CL3482.Contig3_All	0.9936	1.8557	2.226	0.8622	1.2325	0.3703	Up	Up	Up	Up	Up	Up	3.6028e-07	5.4125e-30	2.7717e-50	4.21e-10	3.1658e-23	0.0016583
CL3487.Contig1_All	1.273	1.5723	2.4109	0.2994	1.138	0.8386	Up	Up	Up	Up	Up	Up	0.0061611	0.0002723	2.8289e-12	0.46763	5.0034e-05	0.002775
CL3489.Contig3_All	1.2958	-0.9758	-1.9386	-2.2716	-3.2344	-0.9628	Up	Down	Down	Down	Down	Down	3.1786e-06	0.03323	6.3818e-05	9.3248e-13	2.9995e-19	0.13568
CL35.Contig7_All	1.606	0.8369	-4.1871	-0.7692	-5.7931	-5.024	Up	Up	Down	Down	Down	Down	4.8546e-25	1.0802e-05	2.9897e-24	2.687e-08	9.2173e-89	6.8338e-48
CL350.Contig4_All	3.3134	3.1247	3.2377	-0.1887	-0.0757	0.113	Up	Up	Up	Down	Down	Up	2.8996e-19	1.0179e-15	4.1068e-18	0.50713	0.78219	0.69665
CL351.Contig12_All	-0.7599	0.0668	-10.1	0.8267	-9.3401	-10.1668	Down	Up	Down	Up	Down	Down	0.041286	0.87627	1.0789e-16	0.021644	4.3704e-10	1.9167e-17
CL351.Contig6_All	-1.0155	-1.6864	2.41	-0.6709	3.4254	4.0964	Down	Down	Up	Down	Up	Up	0.0019756	2.9871e-06	5.4694e-49	0.17235	6.3264e-74	4.1957e-81
CL3513.Contig1_All	2.2032	1.3099	3.1358	-0.8933	0.9326	1.8259	Up	Up	Up	Down	Up	Up	0.00051546	0.11873	3.9257e-10	0.10375	0.0095286	8.4842e-06
CL3514.Contig2_All	-1.1041	-2.1903	-1.0387	-1.0861	0.0654	1.1515	Down	Down	Down	Down	Up	Up	4.7251e-05	8.7069e-12	8.8201e-05	0.0097029	0.87219	0.004534
CL3515.Contig2_All	-0.9154	0.4042	-4.2308	1.3197	-3.3154	-4.635	Down	Up	Down	Up	Down	Down	4.5118e-07	0.010511	1.0201e-45	6.5437e-16	8.9459e-21	4.5665e-64
CL3515.Contig3_All	1.7214	0.8616	2.2561	-0.8597	0.5348	1.3945	Up	Up	Up	Down	Up	Up	0.00035587	0.18313	6.0435e-08	0.051995	0.1164	0.00015947
CL3516.Contig1_All	-0.883	1.1391	-1.6132	2.0221	-0.7302	-2.7523	Down	Up	Down	Up	Down	Down	4.3053e-12	2.8292e-37	2.1984e-30	3.2374e-90	1.7834e-05	1.7148e-130
CL3520.Contig4_All	-1.8664	0.8757	-0.4973	2.742	1.369	-1.373	Down	Up	Down	Up	Up	Down	2.2215e-05	0.0024053	0.19323	1.9063e-14	0.0048841	2.5179e-06
CL3521.Contig2_All	1.2298	-0.1194	-0.9814	-1.3493	-2.2112	-0.862	Up	Down	Down	Down	Down	Down	5.9989e-06	0.8048	0.017632	8.4887e-07	2.406e-13	0.048028
CL3522.Contig3_All	-1.1725	-2.1398	0.127	-0.9673	1.2995	2.2668	Down	Down	Up	Down	Up	Up	6.9329e-05	4.1731e-10	0.6566	0.037173	2.5387e-06	3.6602e-12
CL3523.Contig2_All	1.1212	2.228	1.7494	1.1068	0.6283	-0.4785	Up	Up	Up	Up	Up	Down	0.066466	7.9781e-07	0.00037623	0.0037322	0.1493	0.19604
CL3523.Contig4_All	1.4671	9.0325	8.8097	7.5653	7.3426	-0.2228	Up	Up	Up	Up	Up	Down	0.57907	6.4475e-154	2.521e-134	1.9678e-159	1.0677e-138	0.033364
CL3524.Contig2_All	-3.0323	-0.4581	0.3302	2.5742	3.3626	0.7884	Down	Down	Up	Up	Up	Up	2.5762e-23	0.048245	0.091646	1.4813e-14	3.9054e-33	5.8305e-05
CL3525.Contig2_All	-2.3824	-1.7232	-3.1953	0.6593	-0.8128	-1.4721	Down	Down	Down	Up	Down	Down	3.1525e-20	6.0572e-13	1.2079e-27	0.11059	0.11738	0.00063221
CL3527.Contig2_All	-0.3813	-1.9547	-4.0435	-1.5735	-3.6623	-2.0888	Down	Down	Down	Down	Down	Down	0.00036652	3.8872e-50	1.838e-112	1.1769e-29	3.5633e-82	2.5228e-15
CL3531.Contig1_All	1.1761	1.3354	2.2859	0.1592	1.1098	0.9505	Up	Up	Up	Up	Up	Up	0.050111	0.020398	1.3814e-07	0.77995	0.0021348	0.0094976
CL3532.Contig3_All	-2.0401	-0.2169	-2.1403	1.8231	-0.1002	-1.9234	Down	Down	Down	Up	Down	Down	1.2898e-06	0.60217	3.9681e-07	3.8764e-05	0.90034	1.6223e-05
CL3534.Contig1_All	0.133	-11.9479	-5.1997	-12.0809	-5.3327	6.7482	Up	Down	Down	Down	Down	Up	0.57679	1.8925e-40	9.0431e-37	2.0632e-45	1.1002e-41	0.1376
CL3534.Contig2_All	-1.0279	-11.9952	-0.4762	-10.9673	0.5517	11.519	Down	Down	Down	Down	Up	Up	6.3229e-10	2.0935e-68	0.0025772	4.0805e-34	0.0031702	2.7779e-50
CL3540.Contig1_All	2.559	5.1814	2.9919	2.6224	0.4329	-2.1895	Up	Up	Up	Up	Up	Down	6.987e-05	3.755e-46	1.6599e-07	2.5818e-28	0.3059	4.7157e-23
CL3540.Contig2_All	0.8684	-9.7889	-9.7889	-10.6573	-10.6573	#N/A	Up	Down	Down	Down	Down	#N/A	0.00046293	9.633e-18	6.9963e-19	2.872e-33	3.801e-35	#N/A
CL3541.Contig2_All	-2.7283	-2.0854	-4.4588	0.6429	-1.7306	-2.3734	Down	Down	Down	Up	Down	Down	5.3325e-20	4.3162e-14	2.1882e-30	0.22409	0.015784	0.00011892
CL3544.Contig3_All	-11.0988	-1.4051	-5.5048	9.6937	5.594	-4.0997	Down	Down	Down	Up	Up	Down	2.7998e-26	4.8001e-06	1.9535e-23	5.7074e-10	0.36367	7.1756e-08
CL3547.Contig1_All	7.8621	-0.0088	8.8544	-7.8709	0.9923	8.8632	Up	Down	Up	Down	Up	Up	2.0689e-68	0.99733	1.4513e-138	8.1207e-69	6.1957e-19	2.2138e-139
CL3549.Contig2_All	-0.9768	1.7497	1.6389	2.7265	2.6156	-0.1108	Down	Up	Up	Up	Up	Down	1.091e-16	1.1621e-127	4.0438e-111	4.2917e-234	1.2604e-212	0.077804
CL355.Contig1_All	-0.9678	-0.598	2.9652	0.3698	3.933	3.5632	Down	Down	Up	Up	Up	Up	0.36974	0.59049	1.2446e-12	0.77834	1.0422e-16	8.6345e-15
CL3552.Contig4_All	1.9201	1.5987	-0.8231	-0.3214	-2.7432	-2.4218	Up	Up	Down	Down	Down	Down	2.1272e-21	3.5147e-13	0.020467	0.069513	2.3324e-34	1.7388e-23
CL3553.Contig2_All	-0.4077	-0.0825	-11.5006	0.3252	-11.093	-11.4181	Down	Down	Down	Up	Down	Down	0.076725	0.75932	6.0071e-40	0.17494	1.066e-30	9.6053e-38
CL3555.Contig1_All	1.2016	1.3089	7.0317	0.1073	5.8301	5.7228	Up	Up	Up	Up	Up	Up	0.49527	0.43562	9.0824e-76	0.94074	6.6806e-76	1.4479e-71
CL3556.Contig5_All	-0.9401	-0.4708	-3.0299	0.4694	-2.0898	-2.5591	Down	Down	Down	Up	Down	Down	1.8077e-05	0.035229	7.1427e-25	0.07302	3.2992e-09	2.8691e-15
CL3558.Contig1_All	-1.0467	-1.6227	-2.2158	-0.576	-1.1691	-0.5931	Down	Down	Down	Down	Down	Down	1.4792e-05	9.0856e-10	3.0368e-15	0.1107	0.00097245	0.17915
CL3558.Contig4_All	0.4266	-1.6931	-1.1716	-2.1196	-1.5981	0.5215	Up	Down	Down	Down	Down	Up	0.00121	1.9433e-21	2.7589e-13	1.056e-39	1.6373e-28	0.029643
CL3563.Contig2_All	0.7549	-0.0129	3.0303	-0.7678	2.2754	3.0431	Up	Down	Up	Down	Up	Up	0.46299	1.0051	3.3999e-09	0.44624	2.9635e-07	3.2754e-09
CL3565.Contig2_All	-0.3	0.3149	-1.8309	0.6149	-1.5309	-2.1458	Down	Up	Down	Up	Down	Down	0.09509	0.050291	1.3932e-20	5.0898e-05	1.2425e-13	3.5399e-31
CL3569.Contig3_All	-2.007	-0.6373	-0.3221	1.3697	1.6848	0.3151	Down	Down	Down	Up	Up	Up	8.7357e-09	0.042364	0.28498	0.0008149	4.4316e-06	0.37256
CL3576.Contig1_All	1.2729	0.7686	-2.7904	-0.5043	-4.0633	-3.5591	Up	Up	Down	Down	Down	Down	4.6211e-05	0.04031	5.7641e-06	0.094945	1.0148e-18	7.1815e-12
CL3577.Contig1_All	1.018	-1.8494	-1.471	-2.8674	-2.489	0.3783	Up	Down	Down	Down	Down	Up	1.1935e-08	4.4995e-10	6.2201e-08	5.6636e-34	1.2555e-30	0.41658
CL3580.Contig2_All	-2.3209	-2.8356	-0.4464	-0.5147	1.8745	2.3892	Down	Down	Down	Down	Up	Up	9.1089e-13	3.9943e-15	0.089875	0.4663	9.2568e-08	8.6757e-10
CL3581.Contig3_All	-1.9159	-1.0126	-4.5712	0.9033	-2.6554	-3.5586	Down	Down	Down	Up	Down	Down	1.7311e-07	0.0027878	6.3461e-17	0.065482	0.0016358	2.2982e-07
CL3581.Contig4_All	-0.4975	1.3313	2.7719	1.8288	3.2694	1.4405	Down	Up	Up	Up	Up	Up	0.56647	0.010819	8.8839e-15	0.00063041	4.2758e-18	7.9412e-07
CL3586.Contig2_All	0.5245	0.1166	-2.4125	-0.4078	-2.937	-2.5292	Up	Up	Down	Down	Down	Down	0.056633	0.75066	1.2637e-09	0.13954	6.0724e-17	7.2033e-11
CL3593.Contig1_All	-0.3457	-0.4246	-2.1033	-0.079	-1.7577	-1.6787	Down	Down	Down	Down	Down	Down	0.013074	0.0024615	6.163e-37	0.66663	8.0016e-24	1.2285e-20
CL3593.Contig2_All	2.8188	-0.5978	4.8097	-3.4165	1.991	5.4075	Up	Down	Up	Down	Up	Up	2.1905e-07	0.66631	2.3428e-42	8.8875e-09	1.3093e-19	4.9477e-45
CL3595.Contig3_All	-3.2074	-9.0403	2.4291	-5.8329	5.6365	11.4694	Down	Down	Up	Down	Up	Up	0.00086972	3.7461e-05	2.9259e-13	0.4162	2.4451e-26	6.989e-28
CL3597.Contig3_All	-2.1534	0.0204	-0.6563	2.1739	1.4971	-0.6768	Down	Up	Down	Up	Up	Down	5.5523e-11	0.96496	0.015725	2.601e-11	6.3873e-05	0.013195
CL3597.Contig4_All	-0.6169	-5.1817	-2.9609	-4.5649	-2.344	2.2209	Down	Down	Down	Down	Down	Up	0.04871	1.657e-18	3.2656e-13	9.8213e-12	3.4032e-07	0.065091
CL36.Contig8_All	-1.704	-1.041	-2.1997	0.663	-0.4957	-1.1587	Down	Down	Down	Up	Down	Down	3.4481e-05	0.0081105	4.2267e-07	0.25102	0.4926	0.043797
CL3601.Contig1_All	4.0309	4.0965	4.1548	0.0656	0.1238	0.0582	Up	Up	Up	Up	Up	Up	6.8913e-15	2.1995e-15	1.0782e-16	0.85912	0.70177	0.87378
CL3601.Contig2_All	3.3406	4.0753	4.4788	0.7347	1.1382	0.4035	Up	Up	Up	Up	Up	Up	9.567e-20	3.1541e-37	1.0186e-53	0.00012128	9.1241e-12	0.0134
CL3604.Contig2_All	1.1904	1.4136	2.6774	0.2231	1.4869	1.2638	Up	Up	Up	Up	Up	Up	3.0363e-06	7.3858e-09	1.311e-47	0.35111	1.3269e-23	7.3493e-18
CL3607.Contig6_All	6.4951	8.1892	8.0087	1.6941	1.5136	-0.1806	Up	Up	Up	Up	Up	Down	4.5544e-51	3.289e-170	7.5775e-153	1.2341e-51	4.2367e-40	0.071267
CL3608.Contig2_All	-0.2388	-0.9456	-10.3038	-0.7068	-10.065	-9.3582	Down	Down	Down	Down	Down	Down	0.51062	0.0063457	8.048e-20	0.056804	4.1602e-17	2.4822e-10
CL3608.Contig3_All	-0.2254	-1.3867	-7.0982	-1.1613	-6.8728	-5.7116	Down	Down	Down	Down	Down	Down	0.3567	1.3784e-08	3.9028e-38	4.861e-06	4.3281e-33	7.1208e-14
CL3608.Contig4_All	0.0974	-4.223	0.3784	-4.3204	0.281	4.6014	Up	Down	Up	Down	Up	Up	0.84884	1.0189e-08	0.32499	1.1717e-09	0.46906	3.8354e-12
CL361.Contig1_All	-4.2617	-1.2173	-9.2796	3.0444	-5.0179	-8.0623	Down	Down	Down	Up	Down	Down	5.4355e-13	0.0018213	1.0788e-16	0.0001057	0.21081	2.8461e-07
CL361.Contig2_All	-3.639	-3.4446	-11.5867	0.1943	-7.9478	-8.1421	Down	Down	Down	Up	Down	Down	5.2218e-78	7.0825e-71	5.8667e-116	0.69651	1.66e-09	1.2218e-10
CL3611.Contig2_All	-1.12	-1.4285	4.3008	-0.3085	5.4208	5.7293	Down	Down	Up	Down	Up	Up	0.1447	0.076865	6.3052e-74	0.79555	9.4857e-89	2.9855e-86
CL3617.Contig2_All	-1.1542	-2.4049	-4.9224	-1.2507	-3.7682	-2.5175	Down	Down	Down	Down	Down	Down	7.823e-05	1.141e-11	2.8912e-22	0.0074058	5.9909e-09	0.004629
CL3620.Contig5_All	0.5211	0.6004	-8.1101	0.0793	-8.6312	-8.7105	Up	Up	Down	Up	Down	Down	0.19389	0.12424	8.9625e-11	0.85024	1.2186e-15	3.3404e-16
CL3623.Contig2_All	1.2246	-4.715	1.7415	-5.9396	0.5169	6.4565	Up	Down	Up	Down	Up	Up	0.00059605	1.2449e-06	1.4707e-08	6.7417e-17	0.053974	8.0718e-25
CL3626.Contig2_All	3.6458	1.6654	2.5651	-1.9805	-1.0808	0.8997	Up	Up	Up	Down	Down	Up	2.7389e-13	0.045865	4.7293e-05	2.4127e-07	0.0010812	0.08048
CL3628.Contig1_All	-3.3006	-2.8423	-4.3443	0.4583	-1.0437	-1.5019	Down	Down	Down	Up	Down	Down	2.074e-51	2.4238e-42	6.59e-64	0.32492	0.050998	0.0016236
CL363.Contig1_All	-0.653	0.1204	-2.6771	0.7734	-2.024	-2.7975	Down	Up	Down	Up	Down	Down	0.00013391	0.53071	5.3338e-33	2.1811e-06	8.4102e-16	1.4205e-37
CL363.Contig3_All	1.7032	2.1029	1.5334	0.3997	-0.1699	-0.5696	Up	Up	Up	Up	Down	Down	8.2467e-16	1.9951e-26	1.9978e-12	0.013374	0.37907	0.0003146
CL3634.Contig3_All	-0.1866	1.8675	2.1556	2.0541	2.3421	0.288	Down	Up	Up	Up	Up	Up	0.77645	2.5775e-08	2.3094e-12	8.5572e-10	3.2924e-14	0.28059
CL3635.Contig1_All	-4.8752	2.6248	-8.9108	7.4999	-4.0356	-11.5356	Down	Up	Down	Up	Down	Down	2.5305e-07	9.3056e-25	1.3067e-08	1.4759e-50	0.61599	1.715e-52
CL3636.Contig1_All	1.2027	-1.1644	1.9578	-2.3671	0.7552	3.1223	Up	Down	Up	Down	Up	Up	0.003979	0.090653	6.5584e-09	9.0027e-07	0.0082957	1.4332e-14
CL3637.Contig6_All	-0.739	-0.6721	-4.9293	0.0669	-4.1903	-4.2572	Down	Down	Down	Up	Down	Down	0.00011839	0.00059181	2.142e-44	0.81263	7.1413e-25	1.0172e-25
CL3638.Contig1_All	2.7216	-7.923	3.7615	-10.6447	1.0399	11.6845	Up	Down	Up	Down	Up	Up	1.0165e-06	0.039843	9.8207e-18	5.5321e-12	0.00025728	8.9619e-25
CL3638.Contig2_All	3.88	-1.5986	5.7026	-5.4786	1.8226	7.3012	Up	Down	Up	Down	Up	Up	6.0128e-10	0.51719	1.5034e-42	5.1136e-12	2.6067e-16	8.0129e-46
CL3646.Contig4_All	-0.8921	-0.7265	2.5127	0.1656	3.4048	3.2392	Down	Down	Up	Up	Up	Up	0.039684	0.10111	5.3727e-34	0.77954	1.7748e-48	3.4177e-44
CL3653.Contig3_All	-2.5786	1.2003	0.7133	3.7789	3.2919	-0.487	Down	Up	Up	Up	Up	Down	1.8067e-10	3.1316e-08	0.0031437	1.6089e-33	4.6633e-22	0.01517
CL3654.Contig1_All	5.4025	6.2337	-5.4757	0.8311	-10.8783	-11.7094	Up	Up	Down	Up	Down	Down	2.2318e-11	1.2e-20	0.57439	0.0059398	1.3814e-13	1.1315e-23
CL3667.Contig3_All	-0.4413	1.3912	-3.3278	1.8325	-2.8866	-4.7191	Down	Up	Down	Up	Down	Down	0.19344	2.6371e-11	2.5742e-13	2.8252e-17	5.4224e-09	8.8529e-44
CL3676.Contig3_All	0.5804	3.362	1.2792	2.7815	0.6988	-2.0827	Up	Up	Up	Up	Up	Down	0.53562	7.5789e-16	0.05644	5.217e-14	0.27042	3.0271e-10
CL3677.Contig3_All	-10.2877	0.0229	0.3204	10.3106	10.6081	0.2975	Down	Up	Up	Up	Up	Up	1.7167e-12	0.98158	0.39701	9.7192e-13	4.8414e-16	0.45059
CL3678.Contig1_All	4.4866	5.2109	-5.7944	0.7243	-10.281	-11.0053	Up	Up	Down	Up	Down	Down	2.3592e-16	2.2091e-28	0.17674	0.0027314	1.5679e-21	6.3154e-35
CL3680.Contig1_All	-11.1888	-4.1003	-6.5221	7.0885	4.6668	-2.4218	Down	Down	Down	Up	Up	Down	1.3556e-26	4.2959e-19	4.3655e-25	0.059974	0.61712	0.18217
CL3684.Contig3_All	-1.1032	-1.539	-2.3812	-0.4358	-1.278	-0.8422	Down	Down	Down	Down	Down	Down	1.1641e-12	7.3456e-20	7.7877e-37	0.060232	4.2708e-08	0.0016853
CL3685.Contig2_All	-2.6603	-0.4433	1.7839	2.217	4.4441	2.2271	Down	Down	Up	Up	Up	Up	2.6273e-291	4.102e-17	0	3.2866e-173	0	0
CL3685.Contig3_All	0.5375	0.0807	-3.375	-0.4568	-3.9125	-3.4557	Up	Up	Down	Down	Down	Down	1.2479e-70	0.037618	0	7.5592e-53	0	0
CL3687.Contig1_All	0.3781	-0.7309	1.3948	-1.109	1.0167	2.1257	Up	Down	Up	Down	Up	Up	0.26997	0.060496	1.7294e-09	0.00087718	2.4784e-06	2.3123e-16
CL3688.Contig2_All	0.17	2.0652	2.0631	1.8953	1.8931	-0.0022	Up	Up	Up	Up	Up	Down	0.76714	6.3757e-13	2.1437e-13	3.3208e-12	1.395e-12	0.99177
CL3692.Contig2_All	0.2099	-0.1397	1.9135	-0.3496	1.7036	2.0532	Up	Down	Up	Down	Up	Up	0.15032	0.4069	4.5806e-105	0.010775	4.5227e-94	9.5998e-116
CL3692.Contig4_All	0.2156	-0.2975	1.7526	-0.5131	1.537	2.0501	Up	Down	Up	Down	Up	Up	1.4161e-05	3.7827e-08	0	2.6638e-25	0	0
CL3693.Contig2_All	0.8579	-0.1059	-1.6532	-0.9638	-2.511	-1.5473	Up	Down	Down	Down	Down	Down	7.2648e-06	0.73582	6.6285e-09	5.1948e-07	1.1553e-26	1.2859e-07
CL3697.Contig1_All	0.3663	3.4472	0.8877	3.0809	0.5214	-2.5595	Up	Up	Up	Up	Up	Down	0.78042	6.7194e-11	0.38039	1.859e-10	0.59565	8.4623e-09
CL3699.Contig1_All	4.7217	3.6875	4.2795	-1.0342	-0.4422	0.592	Up	Up	Up	Down	Down	Up	9.1073e-20	2.7289e-08	5.1811e-14	0.00055464	0.11998	0.087235
CL3699.Contig2_All	12.715	5.5078	#N/A	-7.2072	-12.715	-5.5078	Up	Up	#N/A	Down	Down	Down	2.7023e-44	0.639	#N/A	1.092e-42	4.88e-47	0.59237
CL37.Contig3_All	-1.2181	0.8086	-0.7715	2.0267	0.4466	-1.5801	Down	Up	Down	Up	Up	Down	0.021492	0.034999	0.11855	1.4597e-06	0.50588	5.954e-05
CL3705.Contig1_All	8.8845	#N/A	11.0705	-8.8845	2.186	11.0705	Up	#N/A	Up	Down	Up	Up	8.1739e-05	#N/A	1.3265e-21	7.264e-05	9.5512e-10	1.1375e-21
CL3708.Contig1_All	0.0871	1.0012	-3.4924	0.914	-3.5795	-4.4935	Up	Up	Down	Up	Down	Down	0.84002	0.00013032	3.2448e-11	0.00029789	2.4147e-12	4.0715e-26
CL3711.Contig2_All	-1.6372	-11.0662	-1.1358	-9.429	0.5015	9.9304	Down	Down	Down	Down	Up	Up	6.2735e-06	1.2334e-18	0.00070285	3.2752e-06	0.32414	8.7698e-09
CL3725.Contig1_All	-6.1311	-0.776	0.2381	5.3551	6.3692	1.014	Down	Down	Up	Up	Up	Up	2.5795e-74	6.0052e-07	0.08857	2.9613e-41	6.3364e-91	1.073e-12
CL3731.Contig1_All	2.8806	-0.2351	-0.3349	-3.1156	-3.2155	-0.0998	Up	Down	Down	Down	Down	Down	4.8081e-09	0.85412	0.76045	8.7486e-10	1.3285e-10	0.93602
CL3735.Contig2_All	-1.1862	0.8594	-0.8025	2.0456	0.3837	-1.6619	Down	Up	Down	Up	Up	Down	4.365e-23	1.3971e-23	1.4197e-12	2.3061e-91	0.0097339	8.0103e-69
CL3747.Contig1_All	-1.3994	-0.3996	1.5278	0.9997	2.9272	1.9275	Down	Down	Up	Up	Up	Up	0.063868	0.60309	0.00018039	0.24406	2.5255e-09	8.6403e-06
CL3747.Contig5_All	0.5901	0.7677	2.3544	0.1776	1.7643	1.5867	Up	Up	Up	Up	Up	Up	0.0089988	0.00033927	4.6938e-58	0.43621	3.9633e-42	8.1008e-35
CL3748.Contig1_All	11.0071	4.9635	#N/A	-6.0436	-11.0071	-4.9635	Up	Up	#N/A	Down	Down	Down	1.2031e-19	0.63894	#N/A	2.8926e-18	6.1163e-21	0.59231
CL3748.Contig2_All	-0.8561	3.3656	3.9575	4.2217	4.8136	0.5919	Down	Up	Up	Up	Up	Up	0.57782	3.8893e-10	1.3956e-17	1.2656e-12	7.3765e-21	0.043555
CL3751.Contig2_All	-2.0262	-1.396	-1.3192	0.6302	0.707	0.0768	Down	Down	Down	Up	Up	Up	2.4418e-07	0.00016431	0.00017649	0.30005	0.20731	0.91075
CL3754.Contig2_All	-3.2889	1.2097	1.1946	4.4986	4.4835	-0.0151	Down	Up	Up	Up	Up	Down	1.4154e-19	3.5729e-12	2.4321e-12	4.9863e-57	1.0078e-57	0.94128
CL376.Contig1_All	2.2592	-0.7496	0.2657	-3.0087	-1.9934	1.0153	Up	Down	Up	Down	Down	Up	1.2801e-06	0.46715	0.75879	7.5079e-09	3.8466e-06	0.25176
CL3762.Contig4_All	-1.037	-10.9829	-5.1989	-9.9459	-4.1619	5.784	Down	Down	Down	Down	Down	Up	0.0014673	4.0262e-20	1.3554e-18	4.7612e-10	1.8727e-08	0.39773
CL3764.Contig3_All	-1.5569	-0.1283	0.4648	1.4286	2.0217	0.5931	Down	Down	Up	Up	Up	Up	1.0122e-05	0.73453	0.082931	8.3077e-05	5.1991e-11	0.02817
CL3766.Contig2_All	0.076	-0.2923	1.9333	-0.3683	1.8573	2.2256	Up	Down	Up	Down	Up	Up	0.71524	0.12437	1.5878e-76	0.036248	3.9422e-76	5.6387e-92
CL3766.Contig4_All	-0.2936	-0.1584	2.2337	0.1352	2.5273	2.3921	Down	Down	Up	Up	Up	Up	6.3419e-12	0.00042961	0	0.0043136	0	0
CL3768.Contig1_All	1.4662	2.0754	3.5603	0.6092	2.0941	1.4849	Up	Up	Up	Up	Up	Up	0.14924	0.014103	4.1036e-10	0.39958	2.0662e-06	0.00036739
CL377.Contig1_All	-0.8176	1.2306	1.1997	2.0483	2.0173	-0.031	Down	Up	Up	Up	Up	Down	8.9636e-87	0	0	0	0	0.2901
CL377.Contig2_All	0.1816	-7.5159	-7.4458	-7.6975	-7.6274	0.0701	Up	Down	Down	Down	Down	Up	5.3102e-09	0	0	0	0	0.9188
CL3773.Contig1_All	-0.7098	-4.4923	-0.0808	-3.7826	0.629	4.4116	Down	Down	Down	Down	Up	Up	0.001164	1.0002e-31	0.73065	7.2636e-18	0.0036804	1.4698e-30
CL3786.Contig13_All	0.5396	1.7617	-0.7753	1.2221	-1.3149	-2.537	Up	Up	Down	Up	Down	Down	0.33957	2.3464e-06	0.22707	0.00031891	0.014639	3.5375e-10
CL3787.Contig2_All	-0.7843	-0.2538	-2.6754	0.5305	-1.8911	-2.4216	Down	Down	Down	Up	Down	Down	0.017632	0.48388	7.1375e-11	0.14756	9.7307e-05	2.61e-08
CL3789.Contig1_All	1.1491	0.6978	-0.8718	-0.4513	-2.0209	-1.5696	Up	Up	Down	Down	Down	Down	0.0042421	0.14687	0.14207	0.25691	2.4285e-06	0.0012997
CL3798.Contig2_All	-1.1182	-5.7388	4.9738	-4.6206	6.092	10.7126	Down	Down	Up	Down	Up	Up	0.68754	0.384	2.3093e-16	0.66491	1.1436e-18	3.9167e-19
CL3798.Contig3_All	-5.9264	-10.6101	0.5062	-4.6837	6.4326	11.1163	Down	Down	Up	Down	Up	Up	4.9824e-16	1.4704e-16	0.0772	0.66489	6.3925e-24	3.2851e-24
CL3799.Contig1_All	0.7875	-0.3803	-2.627	-1.1678	-3.4145	-2.2467	Up	Down	Down	Down	Down	Down	0.01448	0.41041	7.2637e-07	0.00036155	1.0238e-14	0.00011566
CL3799.Contig2_All	-2.4979	-0.5629	-4.1264	1.935	-1.6285	-3.5635	Down	Down	Down	Up	Down	Down	7.7317e-155	3.3667e-15	6.5241e-249	1.8746e-76	8.8494e-17	1.3514e-150
CL3802.Contig1_All	0.411	2.8174	1.2411	2.4064	0.8302	-1.5763	Up	Up	Up	Up	Up	Down	0.66314	1.6034e-10	0.049994	2.0058e-09	0.16906	8.6753e-06
CL3807.Contig2_All	-0.1195	-2.1006	1.5813	-1.9811	1.7008	3.6819	Down	Down	Up	Down	Up	Up	0.87917	0.012614	8.6092e-05	0.020842	2.1129e-05	3.9668e-11
CL381.Contig3_All	2.1124	0.5206	3.1069	-1.5917	0.9946	2.5863	Up	Up	Up	Down	Up	Up	1.743e-38	0.03956	1.7319e-117	1.6139e-26	1.2941e-26	1.5878e-97
CL3811.Contig4_All	3.528	3.0343	-4.0124	-0.4938	-7.5404	-7.0467	Up	Up	Down	Down	Down	Down	4.7536e-35	2.4501e-21	0.00048359	0.009193	1.0446e-53	6.9765e-37
CL3812.Contig2_All	-7.0213	-7.0213	5.5986	#N/A	12.6199	12.6199	Down	Down	Up	#N/A	Up	Up	0.06055	0.072345	2.2725e-65	#N/A	2.9132e-78	3.5689e-74
CL3815.Contig1_All	-1.3539	0.5723	0.7152	1.9262	2.0691	0.1429	Down	Up	Up	Up	Up	Up	0.0028585	0.1113	0.025047	6.5905e-07	1.6975e-08	0.68377
CL3816.Contig2_All	1.68	1.7401	-3.4427	0.0602	-5.1227	-5.1828	Up	Up	Down	Up	Down	Down	9.1677e-50	7.1862e-53	5.6707e-37	0.6037	1.4798e-158	1.5434e-162
CL382.Contig1_All	0.518	-3.1828	0.5853	-3.7008	0.0673	3.7681	Up	Down	Up	Down	Up	Up	0.12725	1.5269e-08	0.061891	6.4235e-14	0.84156	7.646e-15
CL382.Contig4_All	0.9647	-4.6524	0.8285	-5.6171	-0.1362	5.4808	Up	Down	Up	Down	Down	Up	0.015007	2.3399e-06	0.038683	2.3005e-13	0.72705	3.6732e-12
CL382.Contig5_All	0.4731	-2.0832	1.0998	-2.5564	0.6267	3.183	Up	Down	Up	Down	Up	Up	0.097022	1.327e-07	7.1767e-07	2.5024e-13	0.0027265	2.5044e-25
CL382.Contig6_All	1.3951	-0.5721	2.4978	-1.9672	1.1026	3.0698	Up	Down	Up	Down	Up	Up	1.8429e-05	0.30711	4.6269e-23	1.9108e-08	3.2486e-08	1.3776e-28
CL3823.Contig1_All	-0.4413	1.3378	-1.3756	1.7791	-0.9343	-2.7134	Down	Up	Down	Up	Down	Down	0.21322	1.3501e-09	0.00010331	7.3936e-15	0.018827	9.8326e-25
CL3826.Contig3_All	0.7825	-0.9643	1.2183	-1.7468	0.4359	2.1826	Up	Down	Up	Down	Up	Up	6.8952e-35	4.0017e-28	3.7433e-97	3.3296e-123	9.7373e-18	1.9305e-223
CL3826.Contig5_All	-0.1631	0.5506	-4.178	0.7137	-4.0149	-4.7286	Down	Up	Down	Up	Down	Down	0.65427	0.040001	2.9241e-16	0.0058784	1.7414e-14	2.1754e-25
CL3827.Contig3_All	1.6898	2.9882	4.1553	1.2985	2.4655	1.1671	Up	Up	Up	Up	Up	Up	0.073082	7.2279e-06	1.078e-16	0.011349	3.9691e-11	0.000253
CL3827.Contig4_All	0.2957	1.9572	2.5123	1.6615	2.2166	0.5551	Up	Up	Up	Up	Up	Up	0.72412	2.0606e-05	1.8337e-10	0.00010544	1.527e-09	0.079003
CL3827.Contig5_All	1.4646	4.379	4.4917	2.9145	3.0271	0.1127	Up	Up	Up	Up	Up	Up	0.06255	4.9783e-29	9.1591e-33	5.7093e-22	2.5275e-25	0.64082
CL3831.Contig1_All	3.8074	11.8822	6.9864	8.0749	3.1791	-4.8958	Up	Up	Up	Up	Up	Down	0.6764	8.8948e-74	0.0072943	3.0537e-76	0.027429	8.484e-65
CL384.Contig1_All	1.5725	1.0148	2.1058	-0.5577	0.5333	1.091	Up	Up	Up	Down	Up	Up	1.2218e-06	0.0086321	1.2776e-13	0.063398	0.021669	9.3948e-06
CL3842.Contig2_All	-0.7112	-0.9212	1.6094	-0.2101	2.3206	2.5306	Down	Down	Up	Down	Up	Up	0.0041944	0.00031764	8.482e-27	0.55843	3.4694e-45	9.8407e-48
CL3851.Contig1_All	4.1436	2.9133	1.6528	-1.2303	-2.4908	-1.2605	Up	Up	Up	Down	Down	Down	2.2749e-20	1.0609e-06	0.037592	1.8158e-05	9.1804e-14	0.0058008
CL3852.Contig2_All	4.6356	0.7716	-9.332	-3.8639	-13.9676	-10.1037	Up	Up	Down	Down	Down	Down	1.2111e-109	0.14186	7.4691e-06	1.7126e-97	1.1235e-144	1.0258e-09
CL3856.Contig2_All	-3.7232	-0.0974	-7.4184	3.6258	-3.6951	-7.321	Down	Down	Down	Up	Down	Down	2.1092e-34	0.68122	7.8147e-48	1.3817e-31	0.0030522	1.2045e-44
CL3859.Contig5_All	0.366	1.4659	-1.3872	1.0999	-1.7532	-2.8531	Up	Up	Down	Up	Down	Down	0.18329	1.2734e-14	9.9789e-06	4.4564e-10	6.942e-10	2.3046e-35
CL3862.Contig3_All	-0.5889	-0.4101	4.3023	0.1789	4.8913	4.7124	Down	Down	Up	Up	Up	Up	0.11246	0.29109	4.4442e-249	0.69407	7.7133e-285	4.8758e-265
CL3863.Contig3_All	1.6307	1.6979	2.4504	0.0672	0.8197	0.7524	Up	Up	Up	Up	Up	Up	0.001718	0.0010318	4.7558e-09	0.90123	0.013403	0.026871
CL3872.Contig1_All	0.2945	2.4015	4.2789	2.1069	3.9843	1.8774	Up	Up	Up	Up	Up	Up	0.88894	0.0089184	5.1805e-14	0.013195	4.5618e-14	1.5571e-06
CL3879.Contig1_All	-7.9449	0.1798	3.5061	8.1246	11.451	3.3263	Down	Up	Up	Up	Up	Up	0.016992	0.88156	1.9667e-16	0.0089265	1.526e-25	9.4569e-16
CL388.Contig2_All	0.9202	0.9049	2.1933	-0.0153	1.2731	1.2884	Up	Up	Up	Down	Up	Up	0.060294	0.070067	1.0282e-10	0.97859	1.1536e-05	1.5777e-05
CL3880.Contig2_All	-0.7975	0.5109	2.0572	1.3084	2.8547	1.5464	Down	Up	Up	Up	Up	Up	0.29326	0.41944	3.314e-08	0.035844	3.9772e-12	8.1819e-06
CL3880.Contig3_All	-0.913	-0.0693	1.2092	0.8437	2.1222	1.2785	Down	Down	Up	Up	Up	Up	0.108	0.91484	0.00054709	0.14302	4.4952e-08	0.00031402
CL3880.Contig5_All	-0.897	-0.2284	1.3468	0.6686	2.2438	1.5752	Down	Down	Up	Up	Up	Up	0.055302	0.64898	1.8886e-06	0.18873	1.0995e-12	7.0969e-08
CL3880.Contig6_All	-0.4634	0.3352	1.6631	0.7986	2.1265	1.3279	Down	Up	Up	Up	Up	Up	0.35623	0.46378	1.5248e-09	0.060106	1.7054e-13	4.4722e-07
CL3881.Contig2_All	-0.5193	-0.6284	-2.2232	-0.1091	-1.7039	-1.5948	Down	Down	Down	Down	Down	Down	0.052922	0.02082	1.1235e-12	0.76978	8.56e-07	1.0236e-05
CL3890.Contig2_All	4.9543	4.5728	-1.6943	-0.3815	-6.6486	-6.2671	Up	Up	Down	Down	Down	Down	9.4678e-24	3.7112e-17	0.44008	0.16711	4.0802e-28	7.3433e-21
CL3893.Contig1_All	-3.1785	-4.3936	-7.0752	-1.2152	-3.8968	-2.6816	Down	Down	Down	Down	Down	Down	7.9869e-24	3.3055e-29	1.6424e-37	0.15309	0.00095898	0.10884
CL3893.Contig2_All	-3.4345	-4.3978	-5.8205	-0.9633	-2.386	-1.4227	Down	Down	Down	Down	Down	Down	2.0176e-42	1.0978e-48	4.0557e-59	0.15756	0.0017787	0.16106
CL3893.Contig3_All	-3.0774	-5.087	-5.186	-2.0095	-2.1086	-0.0991	Down	Down	Down	Down	Down	Down	8.9166e-19	1.2257e-25	2.2383e-27	0.047945	0.030623	0.95231
CL3899.Contig1_All	6.5334	4.9603	-0.8493	-1.5731	-7.3827	-5.8096	Up	Up	Down	Down	Down	Down	1.5685e-131	9.0377e-39	0.5477	1.703e-36	2.3752e-143	4.2857e-44
CL3899.Contig2_All	-5.2481	-11.8992	-2.1265	-6.6511	3.1216	9.7726	Down	Down	Down	Down	Up	Up	1.79e-28	3.6594e-31	3.2257e-13	0.25285	3.4033e-05	2.1088e-07
CL390.Contig2_All	-0.5025	-0.5978	-3.0206	-0.0953	-2.5181	-2.4228	Down	Down	Down	Down	Down	Down	0.15368	0.092608	2.4667e-11	0.84231	4.7113e-07	2.9986e-06
CL390.Contig5_All	-1.3938	-2.2873	1.3549	-0.8935	2.7486	3.6421	Down	Down	Up	Down	Up	Up	2.3008e-12	8.9241e-23	4.7888e-29	0.0057133	1.6171e-76	2.9928e-95
CL3901.Contig1_All	1.0651	1.9203	2.3107	0.8552	1.2457	0.3905	Up	Up	Up	Up	Up	Up	0.087967	8.1722e-05	8.6312e-08	0.044402	0.00060412	0.28652
CL3902.Contig1_All	11.2186	#N/A	#N/A	-11.2186	-11.2186	#N/A	Up	#N/A	#N/A	Down	Down	#N/A	8.7897e-26	#N/A	#N/A	6.0203e-26	1.9358e-27	#N/A
CL3903.Contig2_All	-0.3749	-2.2241	-2.3139	-1.8492	-1.9389	-0.0898	Down	Down	Down	Down	Down	Down	3.8165e-05	6.2318e-79	1.0392e-86	1.3566e-49	3.0756e-55	0.701
CL3904.Contig1_All	-5.0661	-0.9742	-7.6452	4.0918	-2.5792	-6.671	Down	Down	Down	Up	Down	Down	3.4553e-49	2.819e-07	2.6248e-56	3.157e-22	0.13121	6.3864e-28
CL391.Contig1_All	-1.0563	-1.9911	-3.1792	-0.9348	-2.1228	-1.1881	Down	Down	Down	Down	Down	Down	0.0013309	1.2452e-07	3.5872e-13	0.062042	0.00010873	0.10013
CL391.Contig2_All	-0.6446	-1.1403	-2.9966	-0.4957	-2.352	-1.8563	Down	Down	Down	Down	Down	Down	0.066105	0.0017725	4.4755e-11	0.28163	5.9475e-06	0.0018797
CL391.Contig3_All	0.9256	1.6603	2.3308	0.7347	1.4052	0.6706	Up	Up	Up	Up	Up	Up	0.077531	8.3261e-05	3.1695e-11	0.052792	2.5525e-06	0.019652
CL3911.Contig1_All	-1.5784	-1.3086	-2.3847	0.2698	-0.8063	-1.076	Down	Down	Down	Up	Down	Down	7.7941e-209	5.538e-151	0	0.00011779	2.9125e-25	3.9774e-47
CL3911.Contig2_All	5.0421	3.4724	5.0245	-1.5697	-0.0177	1.5521	Up	Up	Up	Down	Down	Up	2.4827e-42	3.7409e-11	6.5938e-42	2.1514e-13	0.93988	4.068e-13
CL3914.Contig2_All	-1.1947	-0.9411	-10.3804	0.2536	-9.1856	-9.4392	Down	Down	Down	Up	Down	Down	0.00084965	0.0088348	1.4397e-18	0.63322	2.3982e-08	1.0257e-09
CL3916.Contig1_All	-1.1712	-0.9463	-3.5222	0.2249	-2.3509	-2.5758	Down	Down	Down	Up	Down	Down	3.6361e-09	1.7934e-06	1.9008e-35	0.44742	3.8517e-11	6.8168e-14
CL3924.Contig2_All	-3.3679	0.0614	1.3675	3.4293	4.7354	1.306	Down	Up	Up	Up	Up	Up	0.00026651	0.93908	0.00061957	0.00014998	3.343e-13	0.0010764
CL3924.Contig4_All	-2.4421	-0.0128	1.1742	2.4293	3.6163	1.1869	Down	Down	Up	Up	Up	Up	0.00035666	1.0067	0.001146	0.00037261	1.0266e-12	0.0011103
CL3925.Contig1_All	0.4111	-0.8608	1.4527	-1.2719	1.0416	2.3135	Up	Down	Up	Down	Up	Up	0.069576	0.0012324	2.1741e-19	3.9564e-08	2.3875e-12	7.9067e-36
CL3925.Contig2_All	-1.2569	0.1659	-3.5019	1.4228	-2.245	-3.6678	Down	Up	Down	Up	Down	Down	6.388e-13	0.3481	1.7798e-45	2.3288e-17	9.6691e-13	4.7633e-53
CL3928.Contig2_All	-6.2926	-10.2926	1.4988	-4	7.7914	11.7914	Down	Down	Up	Down	Up	Up	6.1516e-21	2.5997e-21	1.981e-15	0.66483	1.2971e-63	3.1812e-62
CL3928.Contig3_All	-5.8934	-11.3916	0.8696	-5.4983	6.763	12.2612	Down	Down	Up	Down	Up	Up	1.4068e-46	7.4193e-49	6.7223e-10	0.25283	4.684e-91	7.689e-92
CL3932.Contig1_All	1.6968	0.7116	2.1186	-0.9852	0.4218	1.407	Up	Up	Up	Down	Up	Up	4.4819e-07	0.12832	2.5004e-12	0.0014198	0.091404	2.4148e-07
CL3933.Contig5_All	-0.135	0.0027	-3.1923	0.1377	-3.0573	-3.1951	Down	Up	Down	Up	Down	Down	0.66161	1.0019	4.4046e-18	0.64416	3.0185e-16	4.1472e-18
CL3936.Contig2_All	2.1702	1.926	-4.2804	-0.2442	-6.4506	-6.2064	Up	Up	Down	Down	Down	Down	6.6502e-20	3.2985e-14	3.8786e-09	0.24316	1.6084e-48	1.1245e-39
CL394.Contig1_All	-0.9514	0.3571	1.5815	1.3084	2.5329	1.2244	Down	Up	Up	Up	Up	Up	3.6982e-10	0.0076828	7.1999e-63	5.4122e-21	1.1767e-121	4.309e-43
CL394.Contig2_All	-0.276	0.5689	-1.9853	0.8448	-1.7094	-2.5542	Down	Up	Down	Up	Down	Down	0.066197	1.4738e-06	2.7556e-31	7.151e-13	6.1299e-22	9.3649e-63
CL394.Contig3_All	-0.898	-1.695	-2.5401	-0.797	-1.642	-0.8451	Down	Down	Down	Down	Down	Down	3.9751e-07	3.1403e-17	5.6455e-30	0.0013735	5.9187e-10	0.011627
CL3941.Contig3_All	10.4968	12.8673	12.2606	2.3706	1.7639	-0.6067	Up	Up	Up	Up	Up	Down	1.2029e-19	7.1349e-101	1.4592e-67	1.3855e-46	7.2192e-22	2.4644e-06
CL3943.Contig2_All	1.9368	2.2065	1.8075	0.2697	-0.1293	-0.3991	Up	Up	Up	Up	Down	Down	1.3606e-77	2.2506e-107	8.2153e-65	0.00046125	0.1413	1.2501e-07
CL3949.Contig2_All	0.1143	1.4625	-1.1942	1.3482	-1.3085	-2.6567	Up	Up	Down	Up	Down	Down	0.70312	1.7325e-17	1.508e-05	2.6954e-16	7.4828e-07	1.4723e-39
CL395.Contig17_All	1.4656	0.7395	-4.3612	-0.7262	-5.8268	-5.1006	Up	Up	Down	Down	Down	Down	0.00022913	0.15156	3.7454e-05	0.052507	2.2706e-15	8.3757e-09
CL395.Contig2_All	-4.9545	-0.2019	-2.1384	4.7526	2.8161	-1.9365	Down	Down	Down	Up	Up	Down	3.6866e-15	0.61465	1.3478e-07	5.2703e-13	0.0064414	5.6663e-06
CL3951.Contig3_All	1.558	4.5228	1.8128	2.9648	0.2548	-2.71	Up	Up	Up	Up	Up	Down	0.068135	2.8005e-27	0.017095	1.2807e-20	0.70638	6.8984e-19
CL3953.Contig1_All	0.1682	-3.1004	0.7771	-3.2686	0.609	3.8775	Up	Down	Up	Down	Up	Up	0.61923	2.5238e-12	0.00084039	7.6807e-15	0.0072763	8.5866e-26
CL3955.Contig1_All	0.6602	0.5399	-2.0196	-0.1204	-2.6798	-2.5594	Up	Up	Down	Down	Down	Down	0.0138	0.06026	1.8729e-07	0.68846	6.6279e-16	1.1832e-13
CL3959.Contig1_All	2.4713	-0.547	2.3468	-3.0183	-0.1245	2.8937	Up	Down	Up	Down	Down	Up	1.19e-65	0.062145	7.3907e-57	1.0323e-81	0.2811	5.9969e-72
CL3959.Contig2_All	2.0178	1.3089	3.398	-0.7089	1.3803	2.0891	Up	Up	Up	Down	Up	Up	4.5788e-05	0.033098	4.9934e-21	0.10465	8.0309e-08	9.3881e-13
CL3959.Contig5_All	2.4922	-0.7232	-0.1126	-3.2154	-2.6048	0.6105	Up	Down	Down	Down	Down	Up	8.0161e-15	0.31852	0.86894	3.1997e-19	1.9346e-16	0.39724
CL3960.Contig4_All	-1.3211	1.0785	1.6857	2.3996	3.0068	0.6072	Down	Up	Up	Up	Up	Up	0.034591	0.0079131	4.0571e-07	2.3396e-07	4.4657e-14	0.043995
CL3962.Contig2_All	-0.95	0.9179	-2.7904	1.8679	-1.8404	-3.7083	Down	Up	Down	Up	Down	Down	0.058934	0.0095774	5.7637e-06	9.3302e-07	0.017344	1.603e-13
CL3968.Contig2_All	0.9476	-0.1571	-1.3352	-1.1047	-2.2828	-1.1781	Up	Down	Down	Down	Down	Down	0.0013497	0.74167	0.0018656	0.00020343	1.6145e-11	0.0092824
CL3978.Contig2_All	-0.5354	2.3798	3.77	2.9152	4.3054	1.3902	Down	Up	Up	Up	Up	Up	0.75352	0.0022002	4.2139e-12	0.0003329	7.0135e-14	0.00024988
CL3981.Contig1_All	0.4655	1.0379	-9.8963	0.5724	-10.3618	-10.9342	Up	Up	Down	Up	Down	Down	0.31721	0.0047328	6.4074e-09	0.10644	2.0414e-12	4.58e-18
CL3984.Contig9_All	-5.6625	0.2583	0.856	5.9208	6.5186	0.5978	Down	Up	Up	Up	Up	Up	1.6957e-143	0.008708	4.5598e-28	4.2044e-175	1.0736e-279	2.0818e-15
CL3990.Contig2_All	1.4655	1.3966	-1.9432	-0.0688	-3.4087	-3.3398	Up	Up	Down	Down	Down	Down	7.918e-07	5.2523e-06	0.00033406	0.83098	1.2171e-18	4.3575e-17
CL3995.Contig2_All	3.263	3.8941	3.6724	0.6311	0.4094	-0.2218	Up	Up	Up	Up	Up	Down	1.5728e-25	2.0048e-44	1.674e-37	0.0001949	0.022959	0.20846
CL3998.Contig2_All	2.0082	1.7401	2.4985	-0.2682	0.4903	0.7585	Up	Up	Up	Down	Up	Up	4.5954e-44	1.7988e-29	1.202e-80	0.027957	2.6075e-07	2.5118e-14
CL400.Contig4_All	0.3597	-0.0571	2.2608	-0.4168	1.9011	2.3179	Up	Down	Up	Down	Up	Up	0.42299	0.92196	1.3623e-20	0.34131	2.0457e-17	3.079e-21
CL400.Contig9_All	0.4144	0.7285	-2.0913	0.3142	-2.5057	-2.8198	Up	Up	Down	Up	Down	Down	0.1461	0.0033938	1.4463e-08	0.21147	5.4471e-14	5.0714e-19
CL4002.Contig1_All	0.1073	2.1052	1.2635	1.9979	1.1562	-0.8417	Up	Up	Up	Up	Up	Down	0.80247	3.794e-23	4.1731e-07	8.9155e-23	1.5968e-06	1.1486e-06
CL4002.Contig6_All	0.2433	3.7316	1.0802	3.4883	0.8369	-2.6515	Up	Up	Up	Up	Up	Down	0.60174	1.1393e-95	0.00044442	1.7725e-95	0.0045844	1.1761e-72
CL4006.Contig1_All	-0.1773	-0.716	-2.0139	-0.5387	-1.8365	-1.2979	Down	Down	Down	Down	Down	Down	0.47951	0.0018669	8.3738e-15	0.026229	4.7789e-12	2.3418e-05
CL4016.Contig1_All	-2.2428	-1.0048	-1.8471	1.2379	0.3957	-0.8422	Down	Down	Down	Up	Up	Down	8.8828e-24	1.5305e-07	9.1873e-19	9.9597e-06	0.2826	0.0016852
CL4017.Contig1_All	9.9938	10.39	11.0936	0.3962	1.0998	0.7037	Up	Up	Up	Up	Up	Up	1.9488e-12	4.696e-16	6.224e-27	0.28854	5.6108e-05	0.0096852
CL4028.Contig4_All	1.9838	2.5812	-4.8695	0.5975	-6.8533	-7.4508	Up	Up	Down	Up	Down	Down	5.7609e-12	1.3301e-23	1.8546e-07	0.0022362	1.6684e-32	5.3036e-49
CL403.Contig1_All	-6.2027	-0.4521	0.6892	5.7506	6.8919	1.1412	Down	Down	Up	Up	Up	Up	4.8327e-98	0.00067717	6.818e-12	7.2951e-70	4.9946e-167	1.1562e-26
CL403.Contig2_All	-4.8306	-0.3553	0.6742	4.4753	5.5048	1.0294	Down	Down	Up	Up	Up	Up	4.5271e-278	5.1115e-07	4.6257e-34	3.9386e-208	0	1.7347e-69
CL403.Contig3_All	-5.2717	-0.4218	0.7166	4.8498	5.9883	1.1384	Down	Down	Up	Up	Up	Up	0	7.2615e-10	3.4717e-41	5.5087e-221	0	4.5668e-89
CL403.Contig4_All	-5.6694	-0.5856	-0.1756	5.0838	5.4938	0.41	Down	Down	Down	Up	Up	Up	1.2762e-183	2.5947e-10	0.05822	1.3624e-116	2.2003e-164	1.9059e-05
CL403.Contig5_All	-6.9693	-0.6483	-0.4327	6.3211	6.5366	0.2155	Down	Down	Down	Up	Up	Up	0	4.7227e-41	5.2253e-21	0	0	7.31e-05
CL403.Contig6_All	-4.2242	-0.5938	1.3746	3.6303	5.5988	1.9685	Down	Down	Up	Up	Up	Up	0	6.5241e-26	5.5465e-277	3.4239e-237	0	0
CL4030.Contig1_All	-0.0042	0.7944	2.745	0.7986	2.7492	1.9506	Down	Up	Up	Up	Up	Up	0.99119	0.23038	2.4946e-13	0.21047	5.6145e-14	3.8944e-09
CL4030.Contig3_All	-9.0101	0.9874	2.2332	9.9975	11.2433	1.2458	Down	Up	Up	Up	Up	Up	1.508e-07	0.015637	1.0528e-14	6.6359e-15	2.7605e-36	6.0408e-07
CL4033.Contig2_All	2.0935	0.3002	3.8568	-1.7932	1.7634	3.5566	Up	Up	Up	Down	Up	Up	1.2074e-16	0.52247	1.4787e-103	8.7969e-14	3.0767e-46	1.5759e-97
CL4034.Contig2_All	-0.4215	0.408	-2.5165	0.8295	-2.095	-2.9245	Down	Up	Down	Up	Down	Down	0.066297	0.04065	3.2948e-19	1.5874e-05	4.3713e-12	1.2956e-29
CL4035.Contig1_All	1.7769	1.4322	-4.2765	-0.3447	-6.0534	-5.7087	Up	Up	Down	Down	Down	Down	2.5561e-06	0.00064865	7.1643e-05	0.33241	3.0299e-18	7.1198e-14
CL4037.Contig2_All	2.4182	1.761	2.8697	-0.6572	0.4515	1.1087	Up	Up	Up	Down	Up	Up	4.3111e-23	6.7879e-10	6.0479e-38	0.00067944	0.0040389	4.8121e-11
CL4038.Contig1_All	-0.2663	-0.129	-11.3275	0.1373	-11.0612	-11.1985	Down	Down	Down	Up	Down	Down	0.21246	0.58772	8.5384e-49	0.5658	2.1978e-41	1.211e-44
CL4042.Contig1_All	-1.1912	-2.1756	-3.799	-0.9845	-2.6078	-1.6233	Down	Down	Down	Down	Down	Down	5.3498e-06	1.2719e-12	4.5458e-23	0.016886	9.8532e-08	0.01055
CL4042.Contig2_All	0.295	2.7238	5.7858	2.4288	5.4907	3.062	Up	Up	Up	Up	Up	Up	0.88892	0.0012167	2.6845e-45	0.0017944	6.2569e-47	7.9963e-30
CL4046.Contig1_All	-3.7635	-4.6572	0.944	-0.8937	4.7075	5.6013	Down	Down	Up	Down	Up	Up	6.6244e-06	2.3397e-06	0.014364	0.77925	6.3603e-13	3.0172e-13
CL4057.Contig1_All	1.0065	-0.302	2.9981	-1.3085	1.9916	3.3001	Up	Down	Up	Down	Up	Up	0.11446	0.75603	8.8698e-16	0.042099	1.3122e-10	3.2078e-17
CL4070.Contig1_All	-0.2659	-3.0799	0.5416	-2.8139	0.8076	3.6215	Down	Down	Up	Down	Up	Up	0.18037	7.3528e-31	0.00028317	3.1511e-24	5.9239e-08	3.0692e-53
CL4070.Contig3_All	1.7485	1.6427	2.4783	-0.1058	0.7298	0.8356	Up	Up	Up	Down	Up	Up	1.1269e-12	1.2971e-10	6.3893e-32	0.67126	4.7609e-06	3.9695e-07
CL4076.Contig2_All	-2.1679	-1.4761	-1.6433	0.6918	0.5246	-0.1672	Down	Down	Down	Up	Up	Down	1.0809e-22	4.4237e-13	5.6182e-16	0.034393	0.11903	0.63034
CL4087.Contig3_All	0.1691	-0.3879	-6.1455	-0.557	-6.3146	-5.7576	Up	Down	Down	Down	Down	Down	0.46921	0.093558	7.4635e-38	0.0072252	7.6769e-44	2.3554e-28
CL4087.Contig4_All	0.4087	-0.4774	-6.2209	-0.886	-6.6296	-5.7436	Up	Down	Down	Down	Down	Down	0.028915	0.031265	5.1257e-40	1.7447e-06	2.873e-55	4.7472e-28
CL4087.Contig6_All	0.117	-0.5587	-2.9807	-0.6757	-3.0977	-2.422	Up	Down	Down	Down	Down	Down	0.73092	0.07905	1.8015e-13	0.022044	2.0471e-15	1.2713e-07
CL4091.Contig2_All	1.8148	0.1987	-7.2993	-1.6161	-9.114	-7.498	Up	Up	Down	Down	Down	Down	1.279e-194	0.039052	5.4065e-176	3.1516e-166	0	1.5615e-203
CL4092.Contig2_All	0.5057	-3.1951	1.5896	-3.7008	1.0839	4.7847	Up	Down	Up	Down	Up	Up	0.0093004	1.4203e-21	1.3989e-28	1.7655e-35	6.2841e-17	3.3125e-89
CL4094.Contig2_All	-5.5473	-6.5498	-0.5188	-1.0026	5.0284	6.031	Down	Down	Down	Down	Up	Up	0	0	4.2072e-123	5.6806e-09	0	0
CL4096.Contig1_All	5.5833	3.5744	-4.8972	-2.0089	-10.4806	-8.4717	Up	Up	Down	Down	Down	Down	5.5292e-13	0.0065342	0.57423	7.1041e-06	2.3968e-15	0.00056566
CL41.Contig2_All	-4.2088	2.5864	-0.2	6.7952	4.0088	-2.7864	Down	Up	Down	Up	Up	Down	1.9887e-08	9.4122e-30	0.66657	1.0122e-60	1.8878e-07	5.0998e-34
CL4101.Contig1_All	-1.2276	-0.6919	-2.0034	0.5357	-0.7757	-1.3115	Down	Down	Down	Up	Down	Down	8.5599e-84	4.0985e-31	1.0325e-170	3.4488e-13	6.1943e-18	6.3876e-58
CL4116.Contig1_All	-10.6381	-0.2868	0.4157	10.3513	11.0538	0.7025	Down	Down	Up	Up	Up	Up	3.1012e-16	0.48294	0.18142	2.3413e-13	2.8369e-22	0.024793
CL4120.Contig1_All	2.9047	1.9634	0.788	-0.9414	-2.1167	-1.1753	Up	Up	Up	Down	Down	Down	3.3397e-19	1.253e-06	0.14854	0.00011528	2.3784e-14	0.00088774
CL4120.Contig2_All	2.5678	0.629	1.6865	-1.9387	-0.8813	1.0574	Up	Up	Up	Down	Down	Up	3.8594e-22	0.17304	1.131e-07	5.4845e-16	1.2591e-05	0.0003299
CL4123.Contig1_All	-1.4412	1.0159	-0.4347	2.4571	1.0065	-1.4505	Down	Up	Down	Up	Up	Down	0.016669	0.010156	0.42671	7.9832e-08	0.12739	0.00024573
CL4131.Contig2_All	-0.8907	-0.5499	3.2085	0.3408	4.0992	3.7584	Down	Down	Up	Up	Up	Up	0.094095	0.31814	6.1596e-50	0.60815	2.5723e-64	2.1759e-57
CL4136.Contig1_All	0.1799	0.4567	2.1866	0.2768	2.0067	1.7298	Up	Up	Up	Up	Up	Up	0.83598	0.53629	6.6826e-08	0.6932	1.7977e-07	5.1059e-06
CL4139.Contig2_All	-2.6777	-2.4187	-1.5187	0.259	1.1589	0.8999	Down	Down	Down	Up	Up	Up	7.2702e-09	1.1842e-07	8.463e-05	0.78531	0.083118	0.18607
CL414.Contig3_All	-4.2854	-4.2854	5.7436	#N/A	10.029	10.029	Down	Down	Up	#N/A	Up	Up	0.6077	0.63712	7.4759e-15	#N/A	3.1707e-17	2.5336e-16
CL4146.Contig1_All	-1.5452	0.2806	-3.4198	1.8258	-1.8746	-3.7005	Down	Up	Down	Up	Down	Down	4.0621e-216	1.7472e-13	0	0	8.1863e-101	0
CL4146.Contig2_All	0.1772	-4.0049	-0.101	-4.1821	-0.2782	3.9039	Up	Down	Down	Down	Down	Up	1.8948e-05	0	0.025481	0	1.9492e-12	0
CL4151.Contig1_All	-4.0459	-2.6759	-3.1906	1.3701	0.8554	-0.5147	Down	Down	Down	Up	Up	Down	8.013e-18	6.9384e-12	6.728e-15	0.13908	0.41533	0.54997
CL4151.Contig4_All	-6.1173	-4.4274	-3.3054	1.6899	2.8119	1.122	Down	Down	Down	Up	Up	Up	1.7644e-18	3.4044e-15	4.7938e-13	0.47188	0.078032	0.39603
CL4156.Contig1_All	0.3831	-1.6884	0.6369	-2.0715	0.2538	2.3253	Up	Down	Up	Down	Up	Up	8.6215e-31	1.2875e-277	1.323e-91	0	5.1949e-18	0
CL4156.Contig2_All	-5.2941	1.4201	-6.3317	6.7142	-1.0376	-7.7518	Down	Up	Down	Up	Down	Down	0	3.6966e-206	0	0	0.036543	0
CL416.Contig3_All	-0.1932	4.3205	-0.9754	4.5137	-0.7822	-5.2959	Down	Up	Down	Up	Down	Down	0.77872	1.5789e-91	0.12234	1.4201e-99	0.24631	1.528e-108
CL416.Contig7_All	0.366	1.4456	-0.8497	1.0796	-1.2156	-2.2952	Up	Up	Down	Up	Down	Down	0.086651	2.5982e-21	0.00028688	2.0548e-14	6.626e-09	1.2842e-41
CL4162.Contig3_All	1.5525	-0.5766	0.3848	-2.1291	-1.1676	0.9614	Up	Down	Up	Down	Down	Up	3.0299e-23	0.027551	0.074866	1.3177e-35	4.2013e-16	1.3423e-05
CL4166.Contig2_All	-1.063	-0.9327	-3.9256	0.1303	-2.8626	-2.9929	Down	Down	Down	Up	Down	Down	6.1834e-100	2.4407e-77	0	0.060933	5.7215e-194	2.0936e-216
CL4168.Contig1_All	-7.2965	-6.191	1.9434	1.1055	9.2399	8.1344	Down	Down	Up	Up	Up	Up	1.0813e-43	9.68e-40	1.8e-58	0.68941	1.9433e-178	7.9364e-167
CL4169.Contig3_All	5.7576	5.8629	14.433	0.1054	8.6755	8.5701	Up	Up	Up	Up	Up	Up	0.2617	0.23084	0	0.95043	0	0
CL417.Contig5_All	-5.5141	-5.5141	5.0962	#N/A	10.6103	10.6103	Down	Down	Up	#N/A	Up	Up	0.35785	0.38389	5.7413e-18	#N/A	5.6298e-22	7.9695e-21
CL417.Contig8_All	-2.1199	-8.6388	3.8414	-6.5188	5.9613	12.4802	Down	Down	Up	Down	Up	Up	0.30963	0.12903	7.4011e-13	0.66471	6.2992e-17	1.9101e-17
CL4178.Contig1_All	0.6669	0.3381	2.0076	-0.3288	1.3407	1.6695	Up	Up	Up	Down	Up	Up	0.0068437	0.25494	1.033e-30	0.19667	2.0009e-18	3.9301e-24
CL418.Contig1_All	1.0509	1.3095	4.017	0.2586	2.9661	2.7075	Up	Up	Up	Up	Up	Up	0.3732	0.22556	6.7977e-15	0.78529	3.0276e-12	1.0379e-10
CL418.Contig3_All	-0.3823	1.612	2.2798	1.9943	2.6621	0.6678	Down	Up	Up	Up	Up	Up	0.67409	0.0013798	3.7844e-08	9.9792e-05	5.4095e-10	0.053575
CL4186.Contig3_All	-0.2624	-0.186	-2.14	0.0764	-1.8776	-1.9539	Down	Down	Down	Up	Down	Down	0.50875	0.64984	3.9678e-07	0.86532	2.2997e-05	1.009e-05
CL4189.Contig1_All	-1.0526	-0.1576	1.4018	0.895	2.4543	1.5593	Down	Down	Up	Up	Up	Up	0.10504	0.82285	0.00018221	0.18813	8.5886e-09	4.9439e-05
CL4189.Contig2_All	-2.5882	-2.1398	-1.4436	0.4484	1.1446	0.6962	Down	Down	Down	Up	Up	Up	4.7281e-13	4.1726e-10	1.4344e-06	0.51313	0.021903	0.16573
CL4190.Contig2_All	0.436	0.4748	-1.8676	0.0388	-2.3037	-2.3424	Up	Up	Down	Up	Down	Down	5.6014e-27	3.3631e-31	1.0134e-220	0.42056	0	0
CL42.Contig1_All	1.0315	1.0423	-6.1216	0.0108	-7.1531	-7.1639	Up	Up	Down	Up	Down	Down	5.1523e-27	8.2101e-27	1.2126e-92	0.93253	1.5315e-202	8.2026e-200
CL4200.Contig2_All	-1.3688	-0.3318	-4.7671	1.037	-3.3983	-4.4354	Down	Down	Down	Up	Down	Down	1.0547e-08	0.16725	1.2821e-32	6.9761e-05	1.5318e-10	6.0257e-25
CL4202.Contig3_All	-1.164	-0.535	-3.757	0.6291	-2.593	-3.2221	Down	Down	Down	Up	Down	Down	8.4644e-291	1.3813e-73	0	5.4005e-71	0	0
CL4202.Contig4_All	-1.2418	-0.4795	-3.101	0.7623	-1.8592	-2.6215	Down	Down	Down	Up	Down	Down	4.1794e-14	0.0025721	1.884e-45	4.4036e-05	2.1801e-11	1.2715e-27
CL4203.Contig1_All	-1.7089	-0.229	1.4738	1.4799	3.1827	1.7028	Down	Down	Up	Up	Up	Up	1.7841e-28	0.1183	2.8386e-62	5.3256e-20	8.073e-170	6.7675e-77
CL4203.Contig2_All	2.5642	2.9764	-1.5717	0.4122	-4.1359	-4.5481	Up	Up	Down	Up	Down	Down	6.0798e-29	1.03e-43	0.0018819	0.0064122	4.031e-47	4.4735e-65
CL4206.Contig1_All	1.1801	1.2925	-0.7907	0.1124	-1.9709	-2.0832	Up	Up	Down	Up	Down	Down	2.0818e-12	7.6495e-15	0.0013344	0.51963	8.8821e-27	3.6925e-30
CL4206.Contig2_All	1.4732	1.7174	-0.3894	0.2442	-1.8626	-2.1068	Up	Up	Down	Up	Down	Down	6.744e-13	3.3823e-18	0.23297	0.17406	1.1536e-18	5.1961e-25
CL4209.Contig1_All	-2.7281	-2.6214	-5.0438	0.1067	-2.3157	-2.4224	Down	Down	Down	Up	Down	Down	2.6663e-10	1.8176e-09	1.6997e-16	0.91802	0.049992	0.037383
CL4211.Contig2_All	2.2689	-0.93	-8.9787	-3.1988	-11.2476	-8.0488	Up	Down	Down	Down	Down	Down	6.4324e-11	0.21691	1.5014e-05	1.4041e-15	2.9496e-26	0.0041893
CL4213.Contig3_All	4.8495	-1.5948	1.4724	-6.4443	-3.3771	3.0672	Up	Down	Up	Down	Down	Up	6.9378e-22	0.51705	0.19888	1.3785e-24	3.9825e-18	0.037266
CL423.Contig1_All	-6.6117	-12.7181	0.6146	-6.1064	7.2263	13.3327	Down	Down	Up	Down	Up	Up	4.966e-53	1.1647e-53	1.9447e-05	0.41603	4.7918e-85	1.961e-84
CL4235.Contig1_All	0.0552	0.1061	-1.9975	0.0508	-2.0527	-2.1036	Up	Up	Down	Up	Down	Down	0.71374	0.44766	1.8752e-41	0.72322	6.1815e-46	1.0429e-47
CL4235.Contig2_All	-1.674	-2.3974	2.7034	-0.7233	4.3775	5.1008	Down	Down	Up	Down	Up	Up	9.6077e-05	8.3942e-07	5.8069e-48	0.36584	1.0653e-76	1.516e-79
CL4237.Contig1_All	0.824	-0.1281	1.9419	-0.9521	1.1178	2.07	Up	Down	Up	Down	Up	Up	0.18405	0.88908	5.791e-06	0.11945	0.0029881	2.2735e-06
CL4238.Contig1_All	-0.1857	-0.1089	-2.5932	0.0768	-2.4076	-2.4843	Down	Down	Down	Up	Down	Down	5.1984e-14	2.5898e-05	0	0.0049183	0	0
CL4239.Contig2_All	3.7866	-5	6.2957	-8.7866	2.5091	11.2957	Up	Down	Up	Down	Up	Up	0.001997	0.63702	3.0523e-22	0.00024687	1.9455e-12	6.2859e-24
CL424.Contig1_All	0.98	1.9612	-8.7049	0.9812	-9.6849	-10.6661	Up	Up	Down	Up	Down	Down	0.077833	3.1878e-06	0.00011991	0.0074019	6.3135e-09	3.9156e-17
CL424.Contig3_All	0.9201	1.9259	-9.4909	1.0058	-10.411	-11.4167	Up	Up	Down	Up	Down	Down	0.060292	1.8552e-07	7.4686e-06	0.0018008	5.8806e-11	1.7248e-21
CL4248.Contig1_All	-11.324	-4.8877	-11.324	6.4363	#N/A	-6.4363	Down	Down	Down	Up	#N/A	Down	1.5334e-27	6.2498e-22	1.1519e-27	0.19952	#N/A	0.18882
CL4248.Contig2_All	-6.8998	0.1367	-11.5436	7.0365	-4.6439	-11.6803	Down	Up	Down	Up	Down	Down	9.7994e-33	0.61482	1.3773e-34	3.1223e-36	0.61582	4.6664e-38
CL4257.Contig1_All	1.0268	0.1848	-4.3413	-0.842	-5.3681	-4.5261	Up	Up	Down	Down	Down	Down	8.52e-07	0.56421	1.4062e-18	3.7272e-05	7.8073e-43	1.4467e-21
CL4262.Contig1_All	0.7056	0.1201	-1.5252	-0.5855	-2.2309	-1.6454	Up	Up	Down	Down	Down	Down	1.7308e-07	0.54267	1.5221e-15	1.1834e-05	2.2996e-42	1.1461e-18
CL4268.Contig1_All	-3.7547	-3.8701	-3.096	-0.1154	0.6587	0.7741	Down	Down	Down	Down	Up	Up	2.9161e-19	9.3158e-19	1.6977e-16	0.93915	0.47666	0.42631
CL4273.Contig3_All	-6.4027	0.4247	-7.8814	6.8274	-1.4787	-8.3061	Down	Up	Down	Up	Down	Down	0	1.3524e-12	0	0	0.084627	0
CL4274.Contig3_All	1.1931	1.2425	-5.0691	0.0494	-6.2622	-6.3116	Up	Up	Down	Up	Down	Down	0.00024779	0.00013655	1.2303e-08	0.89492	3.8937e-21	1.7955e-21
CL4275.Contig3_All	1.4654	2.2242	2.9624	0.7588	1.497	0.7382	Up	Up	Up	Up	Up	Up	0.040574	0.00013862	5.9405e-10	0.11986	6.3869e-05	0.039884
CL4278.Contig3_All	1.035	2.2032	2.3845	1.1681	1.3495	0.1814	Up	Up	Up	Up	Up	Up	0.0024724	1.8694e-17	2.184e-22	7.6578e-08	3.4201e-11	0.38553
CL428.Contig1_All	-0.0232	-4.8699	0.0955	-4.8467	0.1187	4.9653	Down	Down	Up	Down	Up	Up	0.95183	1.5443e-14	0.78627	1.2403e-14	0.73068	3.8672e-16
CL428.Contig3_All	0.7932	-10.2834	0.0478	-11.0766	-0.7454	10.3313	Up	Down	Up	Down	Down	Up	0.0045389	4.4131e-15	0.9116	8.652e-27	0.0051012	4.8343e-16
CL4281.Contig1_All	-1.52	-0.9279	0.7377	0.5921	2.2577	1.6656	Down	Down	Up	Up	Up	Up	1.2597e-05	0.0058907	0.00207	0.21169	3.3099e-15	5.2368e-10
CL4285.Contig4_All	2.2726	0.9255	2.4719	-1.3472	0.1993	1.5464	Up	Up	Up	Down	Up	Up	6.228e-08	0.14124	4.926e-10	0.00025445	0.54762	8.1813e-06
CL4286.Contig3_All	13.6412	#N/A	#N/A	-13.6412	-13.6412	#N/A	Up	#N/A	#N/A	Down	Down	#N/A	4.4261e-40	#N/A	#N/A	2.5312e-40	1.4207e-42	#N/A
CL4289.Contig5_All	-0.7044	0.6583	1.3095	1.3627	2.0139	0.6512	Down	Up	Up	Up	Up	Up	1.4214e-05	3.1856e-07	6.9057e-34	1.9951e-23	4.0192e-65	3.6051e-11
CL4290.Contig1_All	0.7812	2.1139	3.3115	1.3327	2.5302	1.1975	Up	Up	Up	Up	Up	Up	0.040996	3.5931e-15	5.4332e-57	1.1358e-08	1.2436e-45	5.2116e-16
CL4290.Contig3_All	0.6579	2.3495	5.397	1.6915	4.7391	3.0476	Up	Up	Up	Up	Up	Up	0.49899	3.2496e-05	2.5567e-78	0.00072174	1.3977e-77	1.7827e-52
CL4290.Contig5_All	4.479	9.1117	12.7965	4.6327	8.3175	3.6848	Up	Up	Up	Up	Up	Up	0.67623	8.6883e-07	2.3891e-89	3.8381e-06	1.3376e-92	1.0094e-61
CL4290.Contig7_All	0.3277	2.1298	2.8137	1.8021	2.486	0.6839	Up	Up	Up	Up	Up	Up	0.010545	3.3917e-144	0	2.4477e-121	2.9297e-302	2.3308e-41
CL4292.Contig3_All	-1.8437	-0.5882	-2.2734	1.2555	-0.4297	-1.6851	Down	Down	Down	Up	Down	Down	4.0368e-08	0.057637	1.4513e-10	0.001314	0.47921	3.576e-05
CL4295.Contig3_All	4.199	-0.5634	-1.0318	-4.7625	-5.2308	-0.4683	Up	Down	Down	Down	Down	Down	0	0.029628	4.2306e-05	0	0	0.1313
CL4295.Contig4_All	-3.2544	-4.6966	-4.9665	-1.4421	-1.7121	-0.2699	Down	Down	Down	Down	Down	Down	2.2707e-133	4.7551e-168	4.3748e-182	1.0998e-05	2.0273e-07	0.62612
CL4295.Contig5_All	-0.2506	-0.2386	-2.6976	0.0121	-2.447	-2.459	Down	Down	Down	Up	Down	Down	0.27634	0.31153	1.9812e-22	0.9603	1.6915e-17	2.7502e-17
CL4295.Contig6_All	-2.1706	0.1195	-4.2169	2.2901	-2.0463	-4.3364	Down	Up	Down	Up	Down	Down	1.8937e-42	0.40466	8.3965e-82	2.3577e-49	1.2688e-09	1.0766e-90
CL4296.Contig2_All	1.0732	3.9614	-0.9198	2.8882	-1.993	-4.8812	Up	Up	Down	Up	Down	Down	0.19247	9.961e-24	0.42732	4.3866e-19	0.018619	1.1831e-28
CL4300.Contig1_All	-3.0734	-3.9672	1.162	-0.8938	4.2354	5.1292	Down	Down	Up	Down	Up	Up	3.6727e-06	4.1278e-07	0.00030087	0.64599	2.4547e-17	2.7046e-18
CL4302.Contig1_All	-1.2298	-11.7321	-3.3605	-10.5022	-2.1307	8.3716	Down	Down	Down	Down	Down	Up	7.6808e-06	3.5786e-28	2.5888e-19	2.9273e-12	1.0238e-05	0.0042935
CL4319.Contig1_All	1.7991	2.6617	1.9037	0.8626	0.1046	-0.758	Up	Up	Up	Up	Up	Down	1.5181e-206	0	1.4189e-239	2.4501e-121	0.025836	3.7099e-97
CL4319.Contig2_All	-1.066	-2.2318	-2.9009	-1.1658	-1.8349	-0.669	Down	Down	Down	Down	Down	Down	0	0	0	4.2351e-178	0	7.327e-32
CL4321.Contig5_All	0.8804	1.7243	4.9747	0.8439	4.0943	3.2504	Up	Up	Up	Up	Up	Up	0.56657	0.12675	2.492e-24	0.3961	6.8953e-23	3.321e-18
CL4326.Contig1_All	-1.2298	-0.028	1.4924	1.2019	2.7222	1.5204	Down	Down	Up	Up	Up	Up	7.68e-06	0.93666	7.0114e-20	1.3084e-05	1.9061e-44	1.9419e-20
CL4326.Contig2_All	2.5809	-1.4276	-2.5285	-4.0085	-5.1094	-1.1009	Up	Down	Down	Down	Down	Down	1.3856e-14	0.076856	0.003934	1.0962e-21	2.4381e-26	0.41185
CL4326.Contig3_All	2.304	-1.1659	-2.0365	-3.4699	-4.3405	-0.8706	Up	Down	Down	Down	Down	Down	1.6118e-82	7.6235e-07	3.1348e-15	4.1753e-127	3.2733e-158	0.012378
CL4332.Contig1_All	0.2989	0.4348	-1.894	0.1359	-2.1929	-2.3288	Up	Up	Down	Up	Down	Down	0.19426	0.041613	5.5077e-12	0.55848	7.005e-18	1.8106e-20
CL4335.Contig1_All	#N/A	10.7407	#N/A	10.7407	#N/A	-10.7407	#N/A	Up	#N/A	Up	#N/A	Down	#N/A	2.1142e-28	#N/A	3.5566e-30	#N/A	3.1275e-30
CL4339.Contig4_All	1.7875	0.175	-1.3755	-1.6125	-3.163	-1.5505	Up	Up	Down	Down	Down	Down	4.1019e-12	0.71793	0.0034419	1.1657e-10	2.5885e-24	0.00061068
CL4341.Contig3_All	2.2957	2.9722	-2.1113	0.6765	-4.4069	-5.0835	Up	Up	Down	Up	Down	Down	3.8954e-08	3.7686e-16	0.030348	0.01075	3.8758e-15	2.6097e-25
CL4345.Contig2_All	-0.7647	-1.5513	0.7639	-0.7865	1.5287	2.3152	Down	Down	Up	Down	Up	Up	0.025824	3.3416e-05	0.0020768	0.09302	7.976e-09	3.9276e-14
CL4350.Contig2_All	-2.7137	-1.538	-0.4606	1.1757	2.2531	1.0774	Down	Down	Down	Up	Up	Up	2.0762e-49	5.9431e-23	0.00060602	4.3761e-06	4.153e-30	1.8324e-10
CL4360.Contig3_All	-2.1187	3.2355	5.0271	5.3541	7.1458	1.7916	Down	Up	Up	Up	Up	Up	0.30962	2.5284e-07	1.1903e-33	1.5732e-10	3.9873e-40	7.0424e-13
CL4364.Contig2_All	1.1824	-4.4123	1.2117	-5.5947	0.0293	5.624	Up	Down	Up	Down	Up	Up	1.1581e-67	1.0207e-137	7.8821e-72	0	0.68259	0
CL4365.Contig3_All	-1.3964	0.3319	-1.6976	1.7283	-0.3012	-2.0295	Down	Up	Down	Up	Down	Down	7.3331e-05	0.29395	2.4346e-06	7.7598e-08	0.6021	1.3259e-09
CL4366.Contig2_All	-0.5619	0.4293	-3.0331	0.9913	-2.4711	-3.4624	Down	Up	Down	Up	Down	Down	0.13487	0.19149	3.8704e-10	0.0016079	5.4747e-06	5.1537e-15
CL4366.Contig3_All	-0.9476	0.2586	-2.971	1.2062	-2.0234	-3.2296	Down	Up	Down	Up	Down	Down	0.00077242	0.35006	7.2424e-16	3.3471e-06	6.2514e-06	2.3644e-20
CL4368.Contig1_All	-4.8603	4.0532	3.0285	8.9135	7.8888	-1.0247	Down	Up	Up	Up	Up	Down	6.2783e-28	0	1.2433e-152	0	2.0653e-274	4.8797e-72
CL4371.Contig2_All	-0.1188	1.4284	4.612	1.5473	4.7308	3.1836	Down	Up	Up	Up	Up	Up	0.92327	0.051366	4.789e-42	0.030484	4.5728e-45	5.9922e-32
CL4372.Contig2_All	2.1904	2.3681	2.2092	0.1777	0.0188	-0.1589	Up	Up	Up	Up	Up	Down	8.2596e-14	1.4294e-16	2.6896e-14	0.4766	0.94993	0.51831
CL4375.Contig1_All	2.0398	-9.4252	-9.4252	-11.465	-11.465	#N/A	Up	Down	Down	Down	Down	#N/A	1.9591e-07	0.00013852	6.0169e-05	1.141e-18	9.2516e-20	#N/A
CL4378.Contig2_All	5.925	6.6311	6.1541	0.7062	0.2291	-0.4771	Up	Up	Up	Up	Up	Down	2.0332e-33	3.1237e-55	7.897e-40	5.1767e-05	0.28224	0.0057479
CL4383.Contig1_All	-12.1866	2.6678	-12.1866	14.8544	#N/A	-14.8544	Down	Up	Down	Up	#N/A	Down	8.1262e-23	2.5049e-69	5.9137e-23	2.7919e-147	#N/A	5.4966e-147
CL4383.Contig2_All	0.8229	-4.1005	0.9698	-4.9234	0.1469	5.0703	Up	Down	Up	Down	Up	Up	0.0029074	1.2437e-11	0.00016691	3.9667e-23	0.5866	4.6391e-26
CL4386.Contig4_All	-2.6861	1.2518	-0.0941	3.9379	2.592	-1.3459	Down	Up	Down	Up	Up	Down	1.2317e-12	2.0977e-10	0.76234	9.6345e-42	7.2033e-12	3.6741e-12
CL4387.Contig2_All	10.0185	11.0428	#N/A	1.0243	-10.0185	-11.0428	Up	Up	#N/A	Up	Down	Down	5.839e-10	7.306e-20	#N/A	0.0016429	1.1485e-10	3.537e-21
CL4387.Contig4_All	2.4048	3.1172	-2.1135	0.7124	-4.5183	-5.2307	Up	Up	Down	Up	Down	Down	2.507e-06	1.3721e-12	0.091155	0.024208	3.6347e-11	5.4843e-19
CL4395.Contig2_All	1.6988	1.0432	2.0989	-0.6555	0.4001	1.0557	Up	Up	Up	Down	Up	Up	2.9434e-11	0.00071214	2.2481e-19	0.0041785	0.035214	1.3086e-07
CL4395.Contig3_All	2.8119	1.795	-7.1908	-1.0168	-10.0027	-8.9858	Up	Up	Down	Down	Down	Down	1.4105e-09	0.003064	0.0070152	0.0052053	5.4314e-18	8.5233e-09
CL4395.Contig8_All	1.9015	-0.3995	-4.2048	-2.301	-6.1063	-3.8053	Up	Down	Down	Down	Down	Down	4.9365e-07	0.60306	0.00013621	8.1636e-09	8.0482e-19	0.0020118
CL4395.Contig9_All	1.1689	-1.9055	-2.4914	-3.0745	-3.6603	-0.5858	Up	Down	Down	Down	Down	Down	1.9113e-06	8.6435e-06	3.0714e-08	3.216e-21	5.9308e-26	0.45712
CL4396.Contig1_All	0.8221	1.6928	-10.3642	0.8707	-11.1863	-12.057	Up	Up	Down	Up	Down	Down	5.1365e-05	2.9267e-24	1.1517e-27	1.9075e-09	5.1878e-50	6.3114e-90
CL4396.Contig2_All	1.3724	2.3623	-8.4882	0.99	-9.8606	-10.8506	Up	Up	Down	Up	Down	Down	0.0023487	3.4204e-11	3.0096e-05	0.00063629	2.7093e-13	7.4195e-26
CL440.Contig1_All	-0.3911	-1.0564	1.8268	-0.6653	2.2179	2.8832	Down	Down	Up	Down	Up	Up	0.080352	3.6928e-06	5.1645e-46	0.0089526	5.2475e-62	1.0794e-79
CL4400.Contig1_All	0.7835	-1.4959	-0.6802	-2.2794	-1.4637	0.8157	Up	Down	Down	Down	Down	Up	4.4203e-06	3.0204e-09	0.002306	1.5215e-27	3.8259e-16	0.0060022
CL4407.Contig2_All	-0.8687	-2.4093	-0.3081	-1.5406	0.5606	2.1012	Down	Down	Down	Down	Up	Up	0.0033819	4.9099e-11	0.29031	0.00053534	0.079028	4.559e-08
CL441.Contig1_All	-6.3098	-0.0993	3.0578	6.2105	9.3676	3.1571	Down	Down	Up	Up	Up	Up	6.6288e-85	0.55943	0	5.1398e-79	0	0
CL441.Contig2_All	0.162	1.9678	-5.299	1.8058	-5.461	-7.2669	Up	Up	Down	Up	Down	Down	0.0032281	0	0	0	0	0
CL441.Contig3_All	-3.7282	-0.5172	-0.6172	3.211	3.111	-0.1	Down	Down	Down	Up	Up	Down	1.4352e-13	0.14465	0.060837	1.3046e-08	4.0934e-08	0.81989
CL441.Contig4_All	3.4113	1.5723	-0.5151	-1.839	-3.9264	-2.0874	Up	Up	Down	Down	Down	Down	0	4.0436e-102	2.1601e-06	0	0	4.1747e-158
CL4410.Contig1_All	2.2024	1.1026	1.1097	-1.0998	-1.0928	0.007	Up	Up	Up	Down	Down	Up	1.1517e-10	0.017634	0.012053	0.00017915	0.00011602	0.99041
CL4416.Contig1_All	-0.7148	0.3997	-2.0222	1.1145	-1.3074	-2.4219	Down	Up	Down	Up	Down	Down	0.00084414	0.035607	3.317e-16	3.4514e-09	5.2521e-06	3.0212e-26
CL4417.Contig2_All	-0.6695	-1.2639	-3.2531	-0.5944	-2.5836	-1.9892	Down	Down	Down	Down	Down	Down	3.1963e-08	1.6067e-21	1.1285e-74	0.00013441	2.5292e-38	2.6269e-18
CL4417.Contig4_All	-0.3992	5.0497	-0.1125	5.4489	0.2868	-5.1622	Down	Up	Down	Up	Up	Down	0.5923	2.2387e-141	0.87147	2.8531e-155	0.68725	4.6291e-151
CL443.Contig1_All	-0.2283	-12.2555	0.2352	-12.0272	0.4636	12.4908	Down	Down	Up	Down	Up	Up	0.56597	2.9074e-16	0.48208	3.3327e-14	0.14505	1.0702e-19
CL4430.Contig1_All	-1.1306	-0.1758	1.0731	0.9547	2.2036	1.2489	Down	Down	Up	Up	Up	Up	6.9646e-07	0.48432	1.2614e-12	6.2968e-05	6.2184e-36	7.8348e-16
CL4439.Contig2_All	-0.4135	0.6086	-1.6196	1.0221	-1.2061	-2.2283	Down	Up	Down	Up	Down	Down	1.4562e-12	7.771e-36	4.0053e-121	1.0886e-90	1.7939e-60	1.3469e-284
CL444.Contig1_All	-1.1836	1.1642	-1.4664	2.3478	-0.2828	-2.6306	Down	Up	Down	Up	Down	Down	0.055906	0.0032275	0.016573	1.377e-07	0.75736	1.3614e-08
CL4444.Contig5_All	2.4659	1.7396	2.6509	-0.7262	0.185	0.9112	Up	Up	Up	Down	Up	Up	3.6779e-15	3.5553e-06	9.9526e-19	0.0038247	0.43946	9.5592e-05
CL4447.Contig2_All	-1.4112	-0.5186	-2.9405	0.8926	-1.5293	-2.4219	Down	Down	Down	Up	Down	Down	7.7514e-15	0.0025909	1.9877e-37	1.6039e-05	5.2063e-07	2.0551e-21
CL4451.Contig3_All	0.2611	0.7352	2.4168	0.4741	2.1557	1.6816	Up	Up	Up	Up	Up	Up	0.47294	0.009526	3.3662e-39	0.088959	6.7941e-36	7.5854e-25
CL4452.Contig1_All	-2.1165	8.4177	2.2804	10.5343	4.3969	-6.1374	Down	Up	Up	Up	Up	Down	0.30961	0	0.0030022	0	2.3822e-05	0
CL4454.Contig4_All	0.4069	-1.7069	0.9611	-2.1138	0.5543	2.6681	Up	Down	Up	Down	Up	Up	0.00025923	1.6694e-29	1.2523e-24	2.3385e-53	2.2752e-10	6.3951e-103
CL4456.Contig3_All	1.4183	6.2817	0.8158	4.8634	-0.6025	-5.4659	Up	Up	Up	Up	Down	Down	3.5293e-06	0	0.021974	0	0.028599	0
CL4456.Contig4_All	#N/A	15.6276	#N/A	15.6276	#N/A	-15.6276	#N/A	Up	#N/A	Up	#N/A	Down	#N/A	7.8243e-249	#N/A	3.7621e-264	#N/A	1.7875e-263
CL4459.Contig2_All	-1.8528	0.4239	2.1719	2.2767	4.0247	1.748	Down	Up	Up	Up	Up	Up	9.1704e-14	0.027679	2.3851e-72	1.058e-23	1.8282e-141	1.1557e-54
CL4463.Contig2_All	1.7814	1.5477	2.308	-0.2337	0.5267	0.7604	Up	Up	Up	Down	Up	Up	1.4279e-25	1.6574e-17	4.279e-51	0.13167	5.878e-06	3.221e-10
CL4469.Contig1_All	-1.9779	-0.2266	1.8998	1.7513	3.8777	2.1265	Down	Down	Up	Up	Up	Up	0.00077835	0.69203	1.1937e-11	0.004935	3.4862e-25	2.3768e-13
CL4471.Contig1_All	-0.3238	1.2309	1.7704	1.5547	2.0942	0.5395	Down	Up	Up	Up	Up	Up	0.21524	1.6646e-13	9.8481e-34	7.4258e-20	4.692e-44	1.4099e-05
CL4472.Contig1_All	-0.2533	0.6948	-1.462	0.9481	-1.2088	-2.1569	Down	Up	Down	Up	Down	Down	0.42528	0.0024475	2.1122e-06	2.7045e-05	0.00019727	3.5721e-16
CL4474.Contig1_All	1.3574	1.0916	2.0837	-0.2658	0.7263	0.9921	Up	Up	Up	Down	Up	Up	3.4324e-10	3.476e-06	1.4475e-29	0.21179	9.9948e-07	2.1311e-10
CL4475.Contig1_All	-2.4413	1.0346	1.9346	3.4759	4.3759	0.9	Down	Up	Up	Up	Up	Up	0.0084178	0.05112	1.0714e-06	8.7923e-07	1.0432e-14	0.010535
CL4478.Contig1_All	-1.7976	-1.3121	0.5138	0.4854	2.3114	1.8259	Down	Down	Up	Up	Up	Up	8.8785e-16	7.9751e-10	0.0012174	0.14609	1.1581e-31	1.4864e-22
CL4478.Contig2_All	1.8988	1.831	-4.3967	-0.0678	-6.2955	-6.2277	Up	Up	Down	Down	Down	Down	3.357e-15	1.6629e-13	5.307e-10	0.78115	2.9386e-43	2.733e-40
CL4481.Contig1_All	-0.1036	-4.3507	-4.0359	-4.2471	-3.9322	0.3148	Down	Down	Down	Down	Down	Up	0.63029	3.9363e-42	3.5778e-42	1.2533e-39	1.7119e-39	0.73453
CL449.Contig1_All	-1.1736	1.5179	1.3804	2.6916	2.5541	-0.1375	Down	Up	Up	Up	Up	Down	0.036777	3.3358e-06	2.5753e-05	9.0233e-13	2.0868e-11	0.66389
CL4491.Contig1_All	1.5039	0.1637	-2.7041	-1.3402	-4.208	-2.8678	Up	Up	Down	Down	Down	Down	4.8161e-92	0.16074	4.2272e-71	7.7287e-78	0	6.505e-85
CL4494.Contig1_All	2.8806	1.8133	-3.5717	-1.0673	-6.4523	-5.3849	Up	Up	Down	Down	Down	Down	6.8922e-14	0.00029834	0.0057493	0.00031829	2.4876e-24	7.0308e-11
CL4496.Contig2_All	2.9274	2.8781	3.4385	-0.0493	0.5111	0.5604	Up	Up	Up	Down	Up	Up	1.1905e-92	1.0228e-85	1.2082e-153	0.68746	1.8692e-10	9.436e-12
CL4500.Contig2_All	-0.7397	0.2523	-6.329	0.992	-5.5893	-6.5813	Down	Up	Down	Up	Down	Down	2.7885e-09	0.03395	3.4214e-108	1.4506e-17	1.9285e-63	1.2691e-130
CL4503.Contig1_All	0.5385	0.6452	2.032	0.1067	1.4936	1.3869	Up	Up	Up	Up	Up	Up	0.10959	0.046165	5.9257e-21	0.76257	1.4739e-14	1.3651e-12
CL4507.Contig2_All	-2.9267	1.0868	-5.9237	4.0135	-2.997	-7.0105	Down	Up	Down	Up	Down	Down	3.5412e-10	8.9606e-06	3.5775e-16	1.3914e-27	0.048091	1.2058e-35
CL4515.Contig1_All	-3.454	0.1009	-11.8194	3.5548	-8.3654	-11.9203	Down	Up	Down	Up	Down	Down	2.7975e-47	0.59007	3.7218e-73	4.4655e-52	6.6231e-07	1.3688e-78
CL4519.Contig2_All	-7.0832	1.6389	2.9126	8.7221	9.9958	1.2736	Down	Up	Up	Up	Up	Up	0.016988	0.01679	1.7086e-09	6.4484e-07	6.2661e-17	0.0008541
CL4521.Contig1_All	-0.2348	-10.8329	-10.8329	-10.5981	-10.5981	#N/A	Down	Down	Down	Down	Down	#N/A	0.56628	2.2396e-15	2.2119e-16	2.2753e-13	3.5815e-14	#N/A
CL4526.Contig1_All	-1.7294	0.6371	2.0628	2.3665	3.7922	1.4257	Down	Up	Up	Up	Up	Up	6.7271e-06	0.022959	7.4608e-28	7.2107e-13	7.0105e-55	5.5769e-17
CL4526.Contig2_All	#N/A	10.7184	#N/A	10.7184	#N/A	-10.7184	#N/A	Up	#N/A	Up	#N/A	Down	#N/A	2.1135e-28	#N/A	3.5554e-30	#N/A	3.1268e-30
CL4528.Contig1_All	-0.0221	-1.8541	1.189	-1.832	1.2111	3.0431	Down	Down	Up	Down	Up	Up	0.95484	9.0462e-05	8.3717e-06	8.9283e-05	3.7349e-06	8.4773e-18
CL4535.Contig2_All	0.6984	0.1921	-3.41	-0.5063	-4.1084	-3.602	Up	Up	Down	Down	Down	Down	0.0087888	0.60099	2.1291e-12	0.0577	3.0846e-23	1.1309e-14
CL4539.Contig1_All	-0.1196	5.6901	-4.7225	5.8097	-4.6029	-10.4126	Down	Up	Down	Up	Down	Down	0.95831	8.891e-14	0.57408	1.0053e-14	0.61571	3.3399e-16
CL4539.Contig2_All	#N/A	10.1683	#N/A	10.1683	#N/A	-10.1683	#N/A	Up	#N/A	Up	#N/A	Down	#N/A	1.6288e-17	#N/A	1.2405e-18	#N/A	1.0957e-18
CL454.Contig3_All	-1.032	1.5723	0.5878	2.6043	1.6198	-0.9845	Down	Up	Up	Up	Up	Down	0.040594	8.3125e-08	0.12242	4.8756e-15	7.2174e-05	0.0002011
CL454.Contig5_All	9.4121	8.5801	11.7533	-0.8321	2.3411	3.1732	Up	Up	Up	Down	Up	Up	2.0417e-06	0.0010628	1.4962e-32	0.19622	1.7937e-15	3.4688e-20
CL454.Contig6_All	4.0847	2.087	2.9871	-1.9977	-1.0976	0.9001	Up	Up	Up	Down	Down	Up	5.4287e-27	0.00056277	3.4877e-10	1.9563e-13	2.4281e-06	0.012045
CL454.Contig7_All	-2.0755	-0.4428	0.5162	1.6327	2.5917	0.959	Down	Down	Up	Up	Up	Up	9.0369e-12	0.10536	0.01353	1.2241e-06	3.5025e-22	8.9778e-06
CL4541.Contig1_All	0.5441	0.3376	2.116	-0.2065	1.5719	1.7784	Up	Up	Up	Down	Up	Up	8.2496e-06	0.013674	3.7948e-132	0.10954	1.4983e-92	1.6914e-105
CL4541.Contig4_All	3.0324	0.2762	4.3538	-2.7562	1.3214	4.0776	Up	Up	Up	Down	Up	Up	2.6374e-13	0.78218	1.1871e-43	3.1679e-12	3.0403e-12	5.7747e-42
CL4542.Contig2_All	-2.1586	-0.4147	0.7864	1.7439	2.945	1.2011	Down	Down	Up	Up	Up	Up	3.8519e-05	0.39027	0.01565	0.0027519	5.316e-12	0.00041536
CL4543.Contig2_All	-0.7545	-1.9891	-2.1885	-1.2345	-1.434	-0.1995	Down	Down	Down	Down	Down	Down	0.031141	8.5236e-07	4.8913e-08	0.011333	0.0026445	0.78626
CL4546.Contig1_All	1.668	-0.679	-2.0544	-2.347	-3.7224	-1.3754	Up	Down	Down	Down	Down	Down	4.5267e-20	0.031947	4.5203e-09	3.4803e-31	1.0337e-51	0.0009288
CL4547.Contig1_All	-0.7043	1.1573	2.0303	1.8615	2.7346	0.873	Down	Up	Up	Up	Up	Up	0.43014	0.045862	3.6634e-06	0.0020454	9.535e-09	0.023005
CL455.Contig2_All	-0.2035	1.896	3.0512	2.0995	3.2547	1.1552	Down	Up	Up	Up	Up	Up	0.61307	8.6973e-20	1.2878e-77	1.1334e-23	5.4984e-87	5.4294e-22
CL4551.Contig1_All	0.7387	3.0696	1.7944	2.3309	1.0557	-1.2752	Up	Up	Up	Up	Up	Down	0.048782	1.3649e-46	4.1727e-11	2.1478e-36	1.1236e-05	4.2159e-16
CL4553.Contig2_All	-3.3286	-3.8069	-3.7373	-0.4783	-0.4087	0.0696	Down	Down	Down	Down	Down	Up	4.041e-22	1.5875e-23	1.6727e-24	0.6173	0.63648	0.95706
CL4555.Contig1_All	1.1436	2.1027	1.9576	0.9591	0.814	-0.1451	Up	Up	Up	Up	Up	Down	0.023086	7.9373e-08	6.9788e-07	0.0039212	0.015868	0.67864
CL4558.Contig1_All	-2.1855	-0.3239	-1.5349	1.8616	0.6506	-1.211	Down	Down	Down	Up	Up	Down	7.399e-09	0.35462	6.5671e-06	4.8225e-06	0.25495	0.0011591
CL4560.Contig3_All	0.4284	2.4164	1.6135	1.988	1.1851	-0.8029	Up	Up	Up	Up	Up	Down	0.57078	8.8931e-10	0.00050071	3.0732e-08	0.0059583	0.010017
CL4561.Contig1_All	-3.7632	1.2262	0.6359	4.9894	4.399	-0.5903	Down	Up	Up	Up	Up	Down	6.6237e-06	0.00091521	0.13934	1.1732e-15	3.719e-10	0.084976
CL4582.Contig1_All	0.663	0.0064	-2.0937	-0.6566	-2.7567	-2.1001	Up	Up	Down	Down	Down	Down	0.0048467	1.0079	1.6724e-09	0.0049816	2.4515e-20	1.549e-09
CL4582.Contig2_All	0.9279	-1.417	0.3497	-2.3449	-0.5782	1.7667	Up	Down	Up	Down	Down	Up	0.0011879	0.0011963	0.31962	6.7866e-12	0.032315	5.3046e-06
CL4587.Contig1_All	#N/A	11.5562	#N/A	11.5562	#N/A	-11.5562	#N/A	Up	#N/A	Up	#N/A	Down	#N/A	6.0468e-32	#N/A	6.0625e-34	#N/A	5.4999e-34
CL4587.Contig2_All	#N/A	10.1438	#N/A	10.1438	#N/A	-10.1438	#N/A	Up	#N/A	Up	#N/A	Down	#N/A	2.4025e-16	#N/A	2.1862e-17	#N/A	1.9164e-17
CL4591.Contig1_All	-4.4264	-2.5546	-11.1365	1.8718	-6.7101	-8.582	Down	Down	Down	Up	Down	Down	1.6498e-24	1.4496e-14	4.0042e-31	0.018357	0.066254	1.8434e-05
CL4600.Contig1_All	1.2821	1.8669	2.554	0.5848	1.2719	0.6871	Up	Up	Up	Up	Up	Up	2.9461e-128	0	0	6.402e-52	0	4.1733e-110
CL4600.Contig2_All	1.0682	1.7243	3.9317	0.6561	2.8635	2.2074	Up	Up	Up	Up	Up	Up	0.021331	8.9223e-06	1.5362e-60	0.057926	3.7488e-48	2.5117e-34
CL4601.Contig4_All	-2.7354	-0.7947	-2.5516	1.9407	0.1838	-1.7569	Down	Down	Down	Up	Up	Down	4.3469e-23	0.00025977	1.4287e-21	3.0015e-09	0.74669	3.0839e-08
CL4603.Contig1_All	1.4988	1.3602	2.2264	-0.1386	0.7276	0.8662	Up	Up	Up	Down	Up	Up	6.3355e-21	4.1154e-16	2.1249e-58	0.3893	1.1515e-11	7.3333e-15
CL4612.Contig2_All	-8.209	-8.209	2.1413	#N/A	10.3503	10.3503	Down	Down	Up	#N/A	Up	Up	0.00031738	0.00050522	1.6757e-07	#N/A	2.061e-18	1.9098e-17
CL4617.Contig2_All	-2.3555	-0.1784	-6.2548	2.1771	-3.8993	-6.0764	Down	Down	Down	Up	Down	Down	4.1278e-29	0.34976	1.7343e-61	1.5067e-23	5.2979e-10	6.6127e-54
CL4619.Contig2_All	-2.5367	-0.2528	1.1654	2.2839	3.7022	1.4183	Down	Down	Up	Up	Up	Up	3.4865e-157	0.00047255	3.5166e-117	8.2414e-117	0	2.3692e-159
CL4628.Contig4_All	-5.1486	-5.0413	1.0208	0.1073	6.1695	6.0622	Down	Down	Up	Up	Up	Up	2.3681e-26	8.8292e-25	1.0725e-08	0.9504	7.637e-59	1.531e-55
CL463.Contig1_All	-0.6821	-2.8088	-1.2728	-2.1267	-0.5907	1.536	Down	Down	Down	Down	Down	Up	6.9836e-06	6.9984e-41	2.0443e-15	2.5137e-19	0.001876	1.0033e-08
CL463.Contig10_All	-2.1365	-0.1002	-0.2459	2.0363	1.8906	-0.1458	Down	Down	Down	Up	Up	Down	7.3261e-21	0.65675	0.20091	1.8796e-18	9.5115e-16	0.4984
CL463.Contig13_All	-1.9404	0.196	-0.701	2.1365	1.2394	-0.8971	Down	Up	Down	Up	Up	Down	6.9785e-23	0.25873	2.4409e-05	1.2407e-29	3.6904e-08	1.2648e-08
CL463.Contig2_All	-2.2275	-0.178	-0.2696	2.0495	1.9578	-0.0917	Down	Down	Down	Up	Up	Down	2.2762e-49	0.18412	0.025129	1.7963e-39	4.8919e-36	0.5316
CL463.Contig3_All	-2.2749	-0.0801	-0.4828	2.1949	1.7922	-0.4027	Down	Down	Down	Up	Up	Down	2.2978e-71	0.51175	9.2423e-07	8.6944e-65	6.8669e-39	7.6477e-05
CL463.Contig8_All	-2.156	0.0389	-0.7158	2.195	1.4402	-0.7548	Down	Up	Down	Up	Up	Down	1.4236e-53	0.78654	2.0838e-10	1.972e-56	1.0046e-19	1.3756e-11
CL4631.Contig1_All	-1.8272	-2.1038	-11.6545	-0.2766	-9.8273	-9.5507	Down	Down	Down	Down	Down	Down	3.7952e-10	1.4169e-11	8.2587e-31	0.62966	6.3129e-09	2.8454e-07
CL4632.Contig1_All	0.824	-3.3913	0.5267	-4.2153	-0.2973	3.918	Up	Down	Up	Down	Down	Up	0.0025571	2.5771e-10	0.075331	1.3925e-21	0.26683	7.0099e-17
CL464.Contig1_All	-9.2607	0.7946	2.1603	10.0553	11.421	1.3657	Down	Up	Up	Up	Up	Up	1.5078e-07	0.070817	1.7245e-13	4.7651e-13	1.7198e-34	1.6092e-07
CL4642.Contig6_All	-5.8209	0.4162	0.7719	6.2372	6.5928	0.3556	Down	Up	Up	Up	Up	Up	8.245e-15	0.21437	0.0042933	3.3833e-20	7.5551e-27	0.2
CL4657.Contig1_All	-6.4192	0.802	-7.1494	7.2211	-0.7303	-7.9514	Down	Up	Down	Up	Down	Down	3.1013e-115	4.0543e-18	2.2264e-118	7.7287e-208	0.61923	4.0132e-211
CL4659.Contig1_All	0.0947	-0.9561	1.5196	-1.0508	1.4249	2.4757	Up	Down	Up	Down	Up	Up	0.82527	0.015688	2.4984e-11	0.0051328	8.5142e-11	8.2482e-21
CL4659.Contig2_All	1.0481	2.3464	2.2168	1.2983	1.1687	-0.1297	Up	Up	Up	Up	Up	Down	1.9382e-23	3.7826e-175	1.3956e-153	9.8783e-81	1.0714e-64	0.043135
CL4662.Contig3_All	0.9681	2.1028	0.4318	1.1347	-0.5364	-1.6711	Up	Up	Up	Up	Down	Down	0.016997	4.1587e-12	0.36816	1.1734e-05	0.16	1.3579e-09
CL4664.Contig3_All	-3.0996	-2.1522	-3.0928	0.9474	0.0067	-0.9406	Down	Down	Down	Up	Up	Down	4.1948e-159	1.3966e-100	1.5981e-158	1.2067e-07	1.0001	1.2717e-07
CL4668.Contig1_All	5.9564	-0.014	-5.6893	-5.9704	-11.6457	-5.6753	Up	Down	Down	Down	Down	Down	3.0608e-34	0.99979	0.3226	1.7966e-34	6.7339e-40	0.33926
CL4669.Contig1_All	-4.4324	-4.7663	-8.6732	-0.3339	-4.2408	-3.9069	Down	Down	Down	Down	Down	Down	2.023e-278	9.8825e-277	0	0.39182	3.1848e-13	7.6621e-10
CL4669.Contig2_All	-3.1968	-2.0197	-5.5792	1.1771	-2.3824	-3.5595	Down	Down	Down	Up	Down	Down	0	6.0973e-198	0	1.0492e-23	3.9706e-29	1.282e-95
CL4669.Contig3_All	-3.621	-1.94	-5.8971	1.681	-2.2761	-3.9571	Down	Down	Down	Up	Down	Down	0	0	0	2.1003e-289	3.7786e-139	0
CL4669.Contig4_All	-7.2452	-6.1792	-9.4089	1.066	-2.1637	-3.2297	Down	Down	Down	Up	Down	Down	0	0	0	0.025682	0.0074935	3.2789e-07
CL4675.Contig3_All	2.4435	3.276	-4.5749	0.8326	-7.0183	-7.8509	Up	Up	Down	Up	Down	Down	4.8892e-17	2.177e-39	5.2277e-06	8.333e-07	1.3057e-36	3.179e-65
CL4677.Contig1_All	-3.718	-4.1424	0.173	-0.4244	3.891	4.3155	Down	Down	Up	Down	Up	Up	3.4012e-68	2.1752e-70	0.1869	0.48507	7.3199e-82	8.3458e-84
CL4677.Contig2_All	3.3186	3.7311	2.8535	0.4125	-0.4651	-0.8776	Up	Up	Up	Up	Down	Down	6.5082e-82	1.8482e-117	1.6533e-51	2.2241e-05	2.5561e-05	1.8338e-18
CL4683.Contig3_All	-1.3924	1.0154	-4.4558	2.4079	-3.0634	-5.4712	Down	Up	Down	Up	Down	Down	6.639e-14	3.4376e-16	3.0948e-50	1.6898e-57	6.4165e-15	3.4998e-113
CL4686.Contig2_All	0.9565	-0.1788	-1.564	-1.1353	-2.5204	-1.3852	Up	Down	Down	Down	Down	Down	8.882e-95	0.0056105	5.4612e-107	7.6088e-126	0	3.2848e-79
CL4688.Contig2_All	1.0163	-0.1662	-1.8147	-1.1825	-2.831	-1.6485	Up	Down	Down	Down	Down	Down	6.5976e-18	0.37976	1.108e-21	8.8165e-23	5.7672e-76	4.675e-17
CL4689.Contig1_All	-12.3758	-12.3758	-12.3758	#N/A	#N/A	#N/A	Down	Down	Down	#N/A	#N/A	#N/A	1.8214e-47	5.9638e-45	1.573e-47	#N/A	#N/A	#N/A
CL4689.Contig2_All	-11.0493	-11.0493	-11.0493	#N/A	#N/A	#N/A	Down	Down	Down	#N/A	#N/A	#N/A	6.5523e-27	1.7439e-25	4.8875e-27	#N/A	#N/A	#N/A
CL4695.Contig1_All	-7.2016	-1.8197	5.5102	5.382	12.7118	7.3298	Down	Down	Up	Up	Up	Up	0.016987	0.20142	1.912e-85	0.35311	3.2653e-103	1.0774e-93
CL4696.Contig1_All	-0.781	-0.7552	-2.032	0.0258	-1.251	-1.2768	Down	Down	Down	Up	Down	Down	0.0052167	0.0081803	1.6399e-10	0.95057	0.00096166	0.00087203
CL47.Contig5_All	-0.5721	0.7788	1.5445	1.3508	2.1165	0.7657	Down	Up	Up	Up	Up	Up	0.31836	0.064999	1.5849e-06	0.0014393	5.9731e-10	0.010188
CL470.Contig1_All	1.1485	-0.9271	1.054	-2.0756	-0.0945	1.981	Up	Down	Up	Down	Down	Up	6.7051e-06	0.020532	4.2391e-05	6.1941e-13	0.71628	1.4354e-11
CL4702.Contig2_All	1.1095	-0.0586	-1.528	-1.168	-2.6374	-1.4694	Up	Down	Down	Down	Down	Down	0.00071917	0.92099	0.0028397	0.00036153	1.4045e-11	0.005103
CL4708.Contig1_All	1.6769	-9.0488	-9.0488	-10.7257	-10.7257	#N/A	Up	Down	Down	Down	Down	#N/A	8.1348e-06	1.006e-05	3.7092e-06	2.1761e-18	1.8261e-19	#N/A
CL4709.Contig3_All	-4.1551	-2.7856	-4.8864	1.3695	-0.7313	-2.1008	Down	Down	Down	Up	Down	Down	1.503e-19	2.6379e-13	1.1429e-21	0.13908	0.61922	0.034508
CL4710.Contig2_All	-3.3671	-1.2607	-2.3607	2.1064	1.0063	-1.1	Down	Down	Down	Up	Up	Down	1.8574e-15	7.9968e-05	5.1189e-11	0.00019458	0.18325	0.026614
CL4711.Contig3_All	1.0026	0.3916	-1.8784	-0.611	-2.881	-2.27	Up	Up	Down	Down	Down	Down	0.0022271	0.36871	0.00029293	0.058398	1.7632e-12	1.7489e-06
CL4712.Contig1_All	0.2194	0.9082	-1.5156	0.6888	-1.735	-2.4238	Up	Up	Down	Up	Down	Down	0.00039283	8.9959e-71	7.6194e-89	3.8821e-46	1.0347e-129	0
CL4716.Contig3_All	-0.1193	2.302	3.7379	2.4214	3.8572	1.4359	Down	Up	Up	Up	Up	Up	0.79787	3.5279e-25	9.6691e-113	4.242e-28	4.9971e-122	7.4715e-37
CL4717.Contig3_All	-9.274	-9.274	1.7203	#N/A	10.9944	10.9944	Down	Down	Up	#N/A	Up	Up	4.0479e-05	7.2265e-05	1.9212e-05	#N/A	6.2651e-17	4.8335e-16
CL4718.Contig3_All	-0.581	-4.8206	-4.1828	-4.2396	-3.6017	0.6379	Down	Down	Down	Down	Down	Up	0.042629	8.4724e-21	2.9627e-20	2.2852e-13	1.3319e-12	0.68439
CL4723.Contig1_All	-4.7173	-5.0289	-9.69	-0.3116	-4.9727	-4.6611	Down	Down	Down	Down	Down	Down	6.1118e-25	1.7032e-24	1.7038e-30	0.87843	0.11916	0.18875
CL4723.Contig2_All	0.4981	-10.0708	-7.3053	-10.5689	-7.8034	2.7655	Up	Down	Down	Down	Down	Up	0.003964	1.8926e-43	4.4814e-44	5.8649e-63	2.3525e-64	0.65023
CL4731.Contig7_All	-10.2224	-0.2487	0.714	9.9737	10.9364	0.9627	Down	Down	Up	Up	Up	Up	1.5104e-16	0.54039	0.0087946	5.64e-14	6.3195e-28	0.00057579
CL4732.Contig1_All	-0.9053	-3.0517	-2.6833	-2.1464	-1.778	0.3684	Down	Down	Down	Down	Down	Up	3.3877e-20	2.5051e-103	1.2513e-94	1.7858e-38	1.5543e-31	0.17082
CL4738.Contig2_All	-1.2192	0.9134	0.4724	2.1325	1.6916	-0.4409	Down	Up	Up	Up	Up	Down	0.021491	0.013131	0.25493	2.04e-07	0.0001519	0.21121
CL4743.Contig1_All	-5.4319	-1.0968	1.0174	4.3351	6.4493	2.1141	Down	Down	Up	Up	Up	Up	1.0369e-43	1.4843e-07	1.8647e-13	2.5491e-18	1.5332e-96	5.0015e-38
CL4743.Contig4_All	-0.4343	0.1729	-2.9777	0.6071	-2.5434	-3.1506	Down	Up	Down	Up	Down	Down	0.26656	0.6629	1.2747e-09	0.085871	1.9628e-06	2.8116e-11
CL4750.Contig1_All	-0.2988	-5.9664	-5.7451	-5.6676	-5.4463	0.2213	Down	Down	Down	Down	Down	Up	0.062611	3.8669e-67	9.4051e-70	7.7073e-55	8.3551e-57	0.89703
CL4750.Contig2_All	-0.6259	-7.2631	-5.3614	-6.6372	-4.7355	1.9017	Down	Down	Down	Down	Down	Up	0.0020986	2.2395e-43	1.2425e-41	3.5032e-28	4.6493e-26	0.37057
CL4752.Contig3_All	-2.1876	-1.4204	-12.6232	0.7672	-10.4356	-11.2028	Down	Down	Down	Up	Down	Down	1.4217e-16	4.5724e-09	6.785e-41	0.048196	3.2432e-09	2.8548e-15
CL4752.Contig4_All	-1.6555	-0.8707	-12.2359	0.7848	-10.5804	-11.3652	Down	Down	Down	Up	Down	Down	1.3534e-05	0.016117	2.961e-18	0.11463	4.7801e-06	5.0509e-10
CL4753.Contig1_All	1.1873	-1.2182	2.6606	-2.4055	1.4733	3.8788	Up	Down	Up	Down	Up	Up	1.0116e-94	2.5354e-42	0	1.1627e-255	0	0
CL4757.Contig2_All	0.5585	0.4723	3.6525	-0.0861	3.0941	3.1802	Up	Up	Up	Down	Up	Up	0.66034	0.71386	1.533e-13	0.95028	2.1955e-12	4.1651e-12
CL476.Contig4_All	-6.5469	-11.6087	-11.6087	-5.0618	-5.0618	#N/A	Down	Down	Down	Down	Down	#N/A	2.8826e-25	1.7433e-25	4.8866e-27	0.66452	0.61557	#N/A
CL4764.Contig3_All	-0.8681	0.1323	-2.0572	1.0004	-1.1891	-2.1895	Down	Up	Down	Up	Down	Down	9.6322e-11	0.36088	2.7261e-38	1.0264e-14	2.2929e-10	2.1237e-45
CL4766.Contig1_All	0.7956	-0.0547	-2.435	-0.8503	-3.2306	-2.3803	Up	Down	Down	Down	Down	Down	0.021906	0.92312	1.1212e-05	0.013675	1.9827e-12	2.4632e-05
CL4766.Contig2_All	-1.8968	0.9872	2.2565	2.8841	4.1533	1.2693	Down	Up	Up	Up	Up	Up	0.0035185	0.015636	4.1015e-15	1.1441e-08	5.4381e-28	3.1661e-07
CL4768.Contig2_All	2.6465	1.9137	3.543	-0.7328	0.8965	1.6293	Up	Up	Up	Down	Up	Up	2.6124e-05	0.013396	2.6701e-12	0.14898	0.0081771	1.5836e-05
CL4773.Contig1_All	-0.4819	0.4024	1.5756	0.8843	2.0575	1.1732	Down	Up	Up	Up	Up	Up	0.49793	0.5225	5.5402e-05	0.13457	4.8486e-07	0.0017093
CL4777.Contig1_All	0.4383	0.3444	2.3788	-0.0939	1.9405	2.0344	Up	Up	Up	Down	Up	Up	0.0057946	0.04323	1.9258e-124	0.60809	2.9716e-101	5.1272e-103
CL4777.Contig2_All	-0.9159	-0.9696	2.7377	-0.0538	3.6536	3.7074	Down	Down	Up	Down	Up	Up	0.06314	0.055231	3.9313e-35	0.95104	1.9582e-48	1.1223e-46
CL4788.Contig1_All	2.0505	2.1645	2.4558	0.114	0.4053	0.2913	Up	Up	Up	Up	Up	Up	4.6298e-41	3.3996e-46	1.2032e-67	0.40065	9.2933e-05	0.006801
CL4788.Contig2_All	-0.7079	-4.1545	-8.7762	-3.4466	-8.0683	-4.6217	Down	Down	Down	Down	Down	Down	2.2572e-09	7.2157e-91	5.1574e-126	1.8248e-49	5.3622e-78	3.4171e-06
CL4789.Contig1_All	-2.4205	-1.5362	-2.6362	0.8843	-0.2157	-1.1	Down	Down	Down	Up	Down	Down	3.3398e-10	1.0262e-05	2.5331e-11	0.13457	0.78749	0.06056
CL4789.Contig2_All	-2.1856	-1.6194	-1.9307	0.5662	0.2549	-0.3113	Down	Down	Down	Up	Up	Down	7.3981e-09	6.027e-06	8.347e-08	0.36341	0.70637	0.61425
CL479.Contig13_All	1.0454	0.928	-3.4816	-0.1174	-4.527	-4.4096	Up	Up	Down	Down	Down	Down	5.7415e-06	0.00013059	3.2308e-13	0.64569	6.9646e-33	3.3084e-29
CL4795.Contig2_All	-2.0401	0.4883	0.2471	2.5284	2.2872	-0.2412	Down	Up	Up	Up	Up	Down	1.2897e-06	0.12509	0.46512	1.5849e-11	3.8338e-09	0.44405
CL48.Contig2_All	0.3242	2.2861	2.9715	1.9618	2.6473	0.6854	Up	Up	Up	Up	Up	Up	0.55107	1.1424e-15	4.4204e-34	1.0794e-13	8.4761e-32	8.7901e-05
CL4805.Contig1_All	0.755	-4.1832	1.5502	-4.9381	0.7952	5.7334	Up	Down	Up	Down	Up	Up	0.029661	1.8959e-08	8.7205e-09	1.0737e-15	0.00099379	5.8946e-29
CL4809.Contig1_All	-1.6709	-1.0138	-2.5059	0.6571	-0.835	-1.492	Down	Down	Down	Up	Down	Down	0	0	0	3.9646e-296	1.1432e-294	0
CL4809.Contig2_All	1.9821	0.7243	-1.1125	-1.2579	-3.0946	-1.8367	Up	Up	Down	Down	Down	Down	1.0948e-10	0.10994	0.052954	5.5503e-06	2.5395e-18	0.00011531
CL482.Contig2_All	4.1133	-4.3341	-1.8498	-8.4473	-5.963	2.4843	Up	Down	Down	Down	Down	Up	1.4348e-78	5.2208e-05	0.0079282	7.4424e-104	5.2761e-101	0.15693
CL4833.Contig2_All	2.8805	-9.57	-2.9866	-12.4506	-5.8671	6.5835	Up	Down	Down	Down	Down	Up	2.9977e-27	1.3861e-06	0.00013788	2.2804e-49	4.6783e-47	0.23615
CL4833.Contig3_All	#N/A	#N/A	11.0943	#N/A	11.0943	11.0943	#N/A	#N/A	Up	#N/A	Up	Up	#N/A	#N/A	2.3033e-19	#N/A	1.7256e-20	2.0484e-19
CL4834.Contig1_All	-11.7472	-0.8428	0.4723	10.9044	12.2195	1.3151	Down	Down	Up	Up	Up	Up	5.0831e-25	0.0050308	0.046816	5.639e-14	1.0953e-35	2.298e-07
CL4841.Contig1_All	0.7147	-3.5394	1.8717	-4.2541	1.157	5.4111	Up	Down	Up	Down	Up	Up	0.12011	4.9578e-05	4.4402e-09	3.8413e-09	4.3085e-05	1.2006e-22
CL4845.Contig3_All	1.4654	-0.0153	6.0566	-1.4807	4.5912	6.0719	Up	Down	Up	Down	Up	Up	0.57894	0.99689	1.1353e-18	0.5653	1.744e-17	1.0012e-18
CL4849.Contig3_All	0.5986	0.0205	-3.2159	-0.5781	-3.8145	-3.2364	Up	Up	Down	Down	Down	Down	4.5581e-64	0.72115	0	1.8238e-60	0	0
CL4850.Contig4_All	-1.5788	-0.0458	1.0278	1.5329	2.6066	1.0737	Down	Down	Up	Up	Up	Up	0.00033844	0.9285	0.00018543	0.0005504	1.123e-14	0.00011074
CL4852.Contig1_All	-2.0022	-2.0879	-4.4108	-0.0857	-2.4086	-2.3229	Down	Down	Down	Down	Down	Down	3.9683e-07	3.4802e-07	7.1245e-15	0.92711	0.0074195	0.013023
CL4856.Contig2_All	2.0799	0.8471	-3.2836	-1.2328	-5.3634	-4.1307	Up	Up	Down	Down	Down	Down	1.6712e-13	0.034956	7.0886e-06	7.4932e-07	4.7937e-32	8.092e-12
CL4859.Contig2_All	-10.5051	-10.5051	1.1411	#N/A	11.6462	11.6462	Down	Down	Up	#N/A	Up	Up	3.6777e-08	9.6402e-08	0.0013666	#N/A	2.0606e-18	1.9095e-17
CL486.Contig4_All	-3.0253	3.4113	-1.5601	6.4366	1.4652	-4.9714	Down	Up	Down	Up	Up	Down	6.6193e-06	5.5352e-61	0.0034281	1.3679e-93	0.13738	4.4968e-84
CL4862.Contig1_All	2.3399	3.4022	-8.2555	1.0623	-10.5954	-11.6577	Up	Up	Down	Up	Down	Down	0.00013099	1.8365e-12	0.026159	0.0016579	8.513e-10	6.2205e-20
CL487.Contig6_All	-0.8938	0.1349	-5.5494	1.0287	-4.6555	-5.6842	Down	Up	Down	Up	Down	Down	6.6452e-05	0.58689	3.4431e-36	1.5542e-06	1.8544e-18	4.016e-40
CL487.Contig7_All	1.8443	-1.0123	3.9143	-2.8566	2.07	4.9266	Up	Down	Up	Down	Up	Up	1.4183e-07	0.1382	3.4588e-66	2.3137e-12	2.6256e-36	5.693e-77
CL487.Contig9_All	0.3802	-12.3892	-12.3892	-12.7694	-12.7694	#N/A	Up	Down	Down	Down	Down	#N/A	0.2304	3.764e-17	2.9606e-18	7.268e-23	3.4428e-24	#N/A
CL4871.Contig1_All	-0.0415	1.7481	-0.9608	1.7896	-0.9193	-2.7089	Down	Up	Down	Up	Down	Down	0.95053	5.8875e-06	0.15173	2.0239e-06	0.17733	2.9517e-10
CL4872.Contig7_All	-0.901	0.5283	-1.5126	1.4293	-0.6116	-2.0409	Down	Up	Down	Up	Down	Down	3.9834e-26	1.6978e-14	5.4606e-59	3.9522e-78	4.7868e-08	6.0921e-129
CL4877.Contig1_All	1.1904	1.228	2.2648	0.0376	1.0744	1.0368	Up	Up	Up	Up	Up	Up	4.8464e-114	4.3183e-119	0	0.51185	8.0137e-213	1.1803e-192
CL4879.Contig1_All	#N/A	#N/A	11.0717	#N/A	11.0717	11.0717	#N/A	#N/A	Up	#N/A	Up	Up	#N/A	#N/A	1.2874e-28	#N/A	2.592e-30	9.891e-29
CL4892.Contig2_All	7.2752	9.8146	10.8177	2.5394	3.5425	1.0031	Up	Up	Up	Up	Up	Up	0.091701	6.2538e-08	2.7176e-16	0.00012927	6.2426e-12	0.006457
CL4897.Contig1_All	0.861	-4.2231	-5.3187	-5.0841	-6.1797	-1.0957	Up	Down	Down	Down	Down	Down	0.0086539	1.0187e-08	2.0157e-10	1.4372e-17	5.6067e-20	0.68301
CL4898.Contig1_All	-2.3182	-1.501	-2.3786	0.8172	-0.0604	-0.8776	Down	Down	Down	Up	Down	Down	6.1965e-14	9.1757e-08	1.6594e-14	0.07867	0.9262	0.054945
CL4898.Contig2_All	-4.5531	-4.3684	-5.6289	0.1847	-1.0758	-1.2605	Down	Down	Down	Up	Down	Down	1.7976e-194	4.1298e-180	1.1041e-216	0.69581	0.023163	0.0058005
CL490.Contig10_All	0.6176	1.3409	2.6481	0.7233	2.0305	1.3072	Up	Up	Up	Up	Up	Up	0.46811	0.038399	3.119e-09	0.23278	2.9624e-07	0.00039526
CL490.Contig8_All	3.5549	2.9434	4.2813	-0.6116	0.7264	1.338	Up	Up	Up	Down	Up	Up	6.8548e-10	1.2447e-05	1.654e-18	0.1269	0.010927	1.579e-05
CL490.Contig9_All	3.4335	1.5709	3.6668	-1.8626	0.2332	2.0959	Up	Up	Up	Down	Up	Up	6.4002e-09	0.11144	4.2123e-11	5.936e-05	0.54076	1.4431e-06
CL4900.Contig2_All	1.3936	-0.1308	-3.0036	-1.5244	-4.3971	-2.8727	Up	Down	Down	Down	Down	Down	1.0389e-15	0.68027	2.191e-16	5.8877e-18	1.0041e-58	2.2877e-14
CL4903.Contig2_All	2.103	1.4278	2.8526	-0.6752	0.7496	1.4248	Up	Up	Up	Down	Up	Up	5.9825e-11	0.00020936	1.8013e-25	0.013649	0.00014288	6.4195e-11
CL4909.Contig1_All	-0.9938	0.2282	2.8031	1.222	3.7969	2.5748	Down	Up	Up	Up	Up	Up	0.29987	0.80171	5.1879e-13	0.16048	9.6681e-18	6.0539e-12
CL4914.Contig2_All	3.0286	3.0671	0.8542	0.0385	-2.1744	-2.2129	Up	Up	Up	Up	Down	Down	1.1413e-31	4.318e-32	0.045573	0.86421	3.0247e-23	1.0088e-23
CL492.Contig1_All	1.2728	1.8881	3.1564	0.6153	1.8836	1.2683	Up	Up	Up	Up	Up	Up	2.338e-09	1.6583e-23	5.2753e-104	9.4873e-05	3.3376e-60	1.0724e-32
CL4921.Contig2_All	-3.5261	-0.6962	0.09	2.8299	3.6161	0.7863	Down	Down	Up	Up	Up	Up	2.3488e-11	0.067868	0.8111	4.6924e-06	1.0264e-12	0.025896
CL4922.Contig3_All	12.1538	13.6756	#N/A	1.5217	-12.1538	-13.6756	Up	Up	#N/A	Up	Down	Down	2.6747e-28	2.5435e-80	#N/A	8.2323e-21	4.1703e-30	3.3318e-85
CL4923.Contig2_All	-1.0453	-1.4531	1.6618	-0.4078	2.7071	3.1149	Down	Down	Up	Down	Up	Up	0.12865	0.046124	7.6458e-06	0.69699	1.8495e-10	2.1666e-11
CL4924.Contig1_All	-0.014	1.2376	-10.2745	1.2516	-10.2604	-11.5121	Down	Up	Down	Up	Down	Down	0.96544	8.431e-09	9.2337e-21	2.3301e-09	6.1151e-21	4.8891e-49
CL4924.Contig3_All	-0.8186	0.0785	-10.2998	0.8971	-9.4812	-10.3783	Down	Up	Down	Up	Down	Down	0.00014851	0.75453	2.012e-43	1.8244e-05	4.4842e-25	6.7366e-46
CL4930.Contig1_All	2.7755	2.1968	1.6688	-0.5787	-1.1067	-0.528	Up	Up	Up	Down	Down	Down	6.532e-18	2.8885e-09	4.2406e-05	0.018307	5.5031e-06	0.080095
CL4946.Contig1_All	0.2321	0.9194	-1.7483	0.6874	-1.9803	-2.6677	Up	Up	Down	Up	Down	Down	0.40489	5.0152e-06	9.5748e-09	0.00038	4.1024e-12	2.6944e-26
CL4948.Contig1_All	2.1929	0.6502	-0.8101	-1.5426	-3.003	-1.4603	Up	Up	Down	Down	Down	Down	9.9159e-34	0.017338	0.015444	2.6914e-21	2.1861e-50	2.0765e-07
CL4948.Contig2_All	-0.9018	1.3684	-3.7321	2.2702	-2.8303	-5.1005	Down	Up	Down	Up	Down	Down	0.0014295	3.7129e-14	4.2096e-19	3.0691e-29	1.6257e-08	2.4714e-59
CL4950.Contig1_All	0.9351	1.2412	2.0199	0.3061	1.0848	0.7787	Up	Up	Up	Up	Up	Up	0.11421	0.020946	1.5753e-06	0.56325	0.0029011	0.033859
CL4959.Contig1_All	-1.5344	1.2665	-10.6859	2.8009	-9.1515	-11.9524	Down	Up	Down	Up	Down	Down	6.1841e-08	3.9488e-13	3.5068e-30	1.4881e-38	1.1482e-10	6.3713e-73
CL4965.Contig2_All	1.2956	1.5723	3.8322	0.2767	2.5366	2.2599	Up	Up	Up	Up	Up	Up	0.0068699	0.00045206	2.7145e-46	0.51977	5.2816e-33	1.2958e-27
CL4966.Contig1_All	-1.5865	-0.2818	0.6547	1.3047	2.2412	0.9365	Down	Down	Up	Up	Up	Up	0.00018677	0.51768	0.02777	0.0044109	2.2061e-10	0.0021599
CL4966.Contig2_All	-3.202	-0.0952	1.0393	3.1068	4.2413	1.1345	Down	Down	Up	Up	Up	Up	1.4606e-27	0.704	7.4627e-13	3.4714e-25	1.2536e-72	1.133e-14
CL4968.Contig2_All	-2.063	-1.3588	-4.7569	0.7042	-2.6939	-3.3981	Down	Down	Down	Up	Down	Down	1.0604e-17	1.0057e-09	1.0749e-38	0.043537	1.6875e-06	3.1856e-12
CL4971.Contig2_All	0.8899	4.3213	1.6204	3.4314	0.7305	-2.7009	Up	Up	Up	Up	Up	Down	3.2154e-05	0	7.5367e-20	0	2.2194e-06	2.0895e-244
CL4981.Contig4_All	-1.1975	-1.6753	1.3675	-0.4778	2.5649	3.0427	Down	Down	Up	Down	Up	Up	0.084664	0.024705	0.00061953	0.67195	3.2695e-08	3.2751e-09
CL4982.Contig5_All	0.9627	1.3589	2.0283	0.3961	1.0656	0.6694	Up	Up	Up	Up	Up	Up	0.053388	0.002151	2.2264e-08	0.35216	0.00063116	0.03236
CL4983.Contig1_All	1.1895	0.8176	2.2036	-0.3719	1.0141	1.3859	Up	Up	Up	Down	Up	Up	1.4249e-41	3.7587e-17	1.6876e-200	3.8906e-06	1.2815e-67	4.9093e-106
CL4994.Contig1_All	1.5912	2.3352	1.5573	0.744	-0.0339	-0.7779	Up	Up	Up	Up	Down	Down	0.0024894	1.1308e-07	0.0025801	0.038477	0.95202	0.027695
CL4998.Contig1_All	-5.6266	-1.3912	-5.0359	4.2354	0.5907	-3.6447	Down	Down	Down	Up	Up	Down	1.9118e-25	2.1232e-06	2.3023e-24	1.136e-08	0.76715	6.5942e-08
CL5005.Contig2_All	1.3962	0.7114	-2.7969	-0.6849	-4.1932	-3.5083	Up	Up	Down	Down	Down	Down	1.3889e-23	2.4806e-05	8.4066e-23	7.0337e-08	2.5406e-86	7.8629e-46
CL5012.Contig1_All	3.5947	1.5107	0.3466	-2.084	-3.2481	-1.1642	Up	Up	Up	Down	Down	Down	4.7237e-20	0.021793	0.7123	1.2124e-11	1.6751e-19	0.054078
CL5014.Contig3_All	-0.2962	-0.6258	1.3768	-0.3296	1.673	2.0025	Down	Down	Up	Down	Up	Up	0.61282	0.2831	3.9972e-05	0.61809	9.2787e-07	4.9554e-08
CL5016.Contig1_All	-0.2244	-1.3862	1.5302	-1.1618	1.7546	2.9164	Down	Down	Up	Down	Up	Up	0.56608	0.00027451	5.2537e-13	0.0036193	2.6594e-16	2.7473e-28
CL5019.Contig2_All	2.098	1.7266	2.0624	-0.3714	-0.0356	0.3358	Up	Up	Up	Down	Down	Up	9.2633e-92	3.1091e-53	1.1166e-87	5.0798e-06	0.70919	4.3541e-05
CL5023.Contig1_All	0.1348	0.1705	-11.6751	0.0357	-11.8099	-11.8456	Up	Up	Down	Up	Down	Down	0.48916	0.36766	1.694e-60	0.86376	6.8294e-68	3.3251e-68
CL5026.Contig1_All	0.5968	-0.7205	-3.4053	-1.3174	-4.0021	-2.6847	Up	Down	Down	Down	Down	Down	0.0040665	0.0068637	3.9441e-20	1.6346e-09	4.6198e-35	5.2009e-10
CL5028.Contig3_All	2.4389	1.6249	-1.2833	-0.814	-3.7222	-2.9081	Up	Up	Down	Down	Down	Down	2.6863e-07	0.0062062	0.21685	0.037495	2.7055e-11	2.0179e-05
CL5031.Contig1_All	2.6533	2.2098	4.8724	-0.4434	2.2191	2.6625	Up	Up	Up	Down	Up	Up	2.7625e-06	0.00056321	1.6587e-44	0.34233	2.3137e-23	1.867e-27
CL5035.Contig3_All	6.7114	7.5244	7.3199	0.813	0.6085	-0.2045	Up	Up	Up	Up	Up	Down	6.2494e-30	8.4951e-53	1.0407e-46	8.6165e-06	0.0013804	0.2838
CL5036.Contig1_All	-2.2895	-2.183	1.4723	0.1065	3.7618	3.6553	Down	Down	Up	Up	Up	Up	0.0048067	0.0079969	0.00023849	0.94435	1.169e-11	7.0357e-11
CL5036.Contig2_All	-1.8469	3.2037	1.3827	5.0506	3.2296	-1.821	Down	Up	Up	Up	Up	Down	2.5956e-40	0	7.6147e-68	0	1.3672e-206	0
CL5036.Contig3_All	0.6506	-0.5405	2.2585	-1.191	1.6079	2.7989	Up	Down	Up	Down	Up	Up	1.0642e-05	0.0052219	1.344e-104	1.8045e-14	7.209e-70	3.339e-134
CL5037.Contig6_All	-0.5974	-3.4906	-6.3949	-2.8932	-5.7975	-2.9043	Down	Down	Down	Down	Down	Down	0.045566	1.4274e-15	6.3524e-23	3.7451e-09	4.3917e-15	0.064232
CL5039.Contig1_All	7.1758	3.3099	-0.1111	-3.8659	-7.2869	-3.421	Up	Up	Down	Down	Down	Down	7.2711e-42	0.019502	0.95757	1.0723e-31	1.4805e-44	0.012001
CL5039.Contig2_All	10.7446	2.7615	-0.3392	-7.9831	-11.0838	-3.1007	Up	Up	Down	Down	Down	Down	0	3.4214e-303	0.01545	0	0	0
CL5041.Contig3_All	4.7142	5.158	6.2544	0.4438	1.5402	1.0964	Up	Up	Up	Up	Up	Up	4.3236e-26	2.8609e-36	1.2753e-85	0.036399	1.1305e-24	2.412e-14
CL5045.Contig2_All	1.2591	-2.3341	1.9805	-3.5932	0.7213	4.3146	Up	Down	Up	Down	Up	Up	0.0093942	0.01288	4.5057e-07	8.1096e-08	0.030376	2.6042e-14
CL5049.Contig4_All	3.9892	-1.0125	-0.528	-5.0017	-4.5173	0.4845	Up	Down	Down	Down	Down	Up	2.2262e-14	0.59116	0.73101	1.6937e-16	1.6306e-16	0.82679
CL5052.Contig1_All	-0.4564	-9.8837	1.1603	-9.4273	1.6167	11.044	Down	Down	Up	Down	Up	Up	0.44961	3.6559e-07	0.0017555	2.1121e-05	2.5424e-05	2.5333e-16
CL5052.Contig2_All	-0.5915	0.3424	-11.2154	0.9339	-10.6239	-11.5578	Down	Up	Down	Up	Down	Down	0.036186	0.18997	4.8857e-27	0.00015168	2.7513e-18	2.6683e-34
CL5053.Contig2_All	0.4955	-1.1502	-1.6287	-1.6457	-2.1242	-0.4785	Up	Down	Down	Down	Down	Down	2.8926e-05	6.1339e-14	2.5817e-24	5.9373e-34	7.0185e-50	0.029445
CL5055.Contig2_All	1.2533	-0.1759	-4.0633	-1.4292	-5.3166	-3.8874	Up	Down	Down	Down	Down	Down	1.1563e-105	0.045013	1.0132e-185	9.8134e-130	0	1.9646e-159
CL5057.Contig1_All	1.0274	1.2885	2.9949	0.2611	1.9674	1.7064	Up	Up	Up	Up	Up	Up	1.5643e-07	4.7901e-12	7.006e-116	0.14608	9.6437e-75	5.4016e-59
CL5057.Contig2_All	-0.3124	1.3794	3.1909	1.6918	3.5033	1.8115	Down	Up	Up	Up	Up	Up	0.78113	0.044329	5.3243e-14	0.01354	6.8181e-16	1.1725e-07
CL5058.Contig2_All	0.8821	4.3106	5.6961	3.4285	4.814	1.3855	Up	Up	Up	Up	Up	Up	0.7827	6.1743e-05	2.6144e-14	0.00014997	4.8246e-14	0.00039009
CL506.Contig2_All	-6.4605	1.284	-3.2828	7.7446	3.1777	-4.5668	Down	Up	Down	Up	Up	Down	1.0203e-23	1.4895e-11	3.0946e-16	2.979e-60	0.027424	1.2448e-49
CL5061.Contig1_All	-4.7918	-2.515	1.2036	2.2768	5.9954	3.7186	Down	Down	Up	Up	Up	Up	2.2299e-13	1.0792e-07	6.8695e-07	0.066182	1.7494e-34	3.4316e-25
CL5062.Contig1_All	0.9829	2.1191	-5.197	1.1362	-6.1799	-7.3161	Up	Up	Down	Up	Down	Down	0.0028893	3.262e-17	1.5777e-09	9.0286e-08	5.6057e-20	1.2041e-44
CL5062.Contig2_All	-0.3133	-0.3303	-2.4521	-0.017	-2.1388	-2.1218	Down	Down	Down	Down	Down	Down	0.11848	0.10549	2.674e-24	0.95113	3.0753e-17	1.9322e-16
CL5064.Contig1_All	-2.6871	-2.0514	-12.9563	0.6356	-10.2692	-10.9049	Down	Down	Down	Up	Down	Down	1.0136e-65	1.779e-45	3.452e-131	0.013208	1.2066e-20	1.7528e-31
CL5068.Contig1_All	-0.2238	-1.3549	-7.2744	-1.1311	-7.0506	-5.9195	Down	Down	Down	Down	Down	Down	0.028063	5.8157e-35	7.5985e-173	1.3631e-23	1.9875e-150	7.7392e-64
CL5069.Contig2_All	-1.7408	-4.334	0.3983	-2.5932	2.1392	4.7323	Down	Down	Up	Down	Up	Up	0.00024325	1.5554e-09	0.27597	0.01882	3.0557e-07	1.8176e-13
CL507.Contig2_All	2.0651	2.1129	2.6948	0.0478	0.6297	0.5819	Up	Up	Up	Up	Up	Up	8.427e-06	5.3435e-06	1.16e-11	0.9192	0.035592	0.059271
CL5074.Contig1_All	-0.5208	-5.1423	-11.4642	-4.6215	-10.9435	-6.3219	Down	Down	Down	Down	Down	Down	0.10484	6.1741e-18	5.1533e-22	2.9368e-12	1.2184e-15	0.33917
CL5077.Contig3_All	-1.3396	-2.2327	-1.106	-0.893	0.2336	1.1266	Down	Down	Down	Down	Up	Up	3.9722e-14	5.9957e-27	8.6054e-11	0.0015341	0.36378	1.5305e-05
CL5079.Contig1_All	4.865	5.3444	-6.8924	0.4794	-11.7574	-12.2368	Up	Up	Down	Up	Down	Down	3.7593e-22	1.6366e-31	0.17665	0.038033	4.9525e-28	2.2691e-38
CL5081.Contig1_All	-6.1127	4.5111	-6.1127	10.6238	#N/A	-10.6238	Down	Up	Down	Up	#N/A	Down	0.20184	2.4841e-16	0.17664	1.9675e-21	#N/A	1.7245e-21
CL5081.Contig2_All	-6.0157	7.5937	-6.0157	13.6094	#N/A	-13.6094	Down	Up	Down	Up	#N/A	Down	0.20183	4.8734e-167	0.17664	2.5358e-184	#N/A	6.6418e-184
CL5085.Contig1_All	11.48	10.2363	5.8151	-1.2437	-5.6649	-4.4212	Up	Up	Up	Down	Down	Down	4.2812e-14	6.196e-06	0.64244	0.0024906	1.1824e-13	2.4217e-05
CL5086.Contig1_All	-1.1194	-12.0858	-12.0858	-10.9664	-10.9664	#N/A	Down	Down	Down	Down	Down	#N/A	2.0961e-09	4.5421e-56	3.1255e-59	3.1483e-26	9.7838e-28	#N/A
CL5088.Contig2_All	-3.9762	-1.8705	0.1379	2.1057	4.114	2.0084	Down	Down	Up	Up	Up	Up	1.5208e-13	3.1036e-06	0.6874	0.013194	1.0723e-15	1.1653e-07
CL5088.Contig5_All	0.1437	1.1249	-0.9323	0.9812	-1.076	-2.0572	Up	Up	Down	Up	Down	Down	0.78435	0.0010604	0.061484	0.0029414	0.023162	3.4707e-08
CL5088.Contig8_All	-3.563	-1.9318	-0.3076	1.6312	3.2554	1.6242	Down	Down	Down	Up	Up	Up	1.7808e-18	2.3971e-09	0.26537	0.011432	2.1362e-14	1.7812e-06
CL5089.Contig2_All	-0.6774	-2.0403	0.5517	-1.3629	1.2291	2.5919	Down	Down	Up	Down	Up	Up	0.069385	2.3295e-06	0.056817	0.0074645	3.7118e-05	3.6468e-12
CL5092.Contig1_All	-3.7879	-5.4879	-2.1289	-1.6999	1.659	3.359	Down	Down	Down	Down	Up	Up	8.0014e-20	2.1575e-23	2.4199e-11	0.2446	0.013101	0.00015908
CL5092.Contig2_All	-3.8461	-2.9326	-0.4483	0.9135	3.3978	2.4843	Down	Down	Down	Up	Up	Up	3.9387e-12	2.941e-09	0.21166	0.46163	1.5511e-08	3.5649e-06
CL5095.Contig2_All	-1.8147	-2.7566	-1.9911	-0.9419	-0.1764	0.7655	Down	Down	Down	Down	Down	Up	1.5971e-47	7.0794e-76	6.8076e-54	1.4035e-05	0.42297	0.00075682
CL5095.Contig3_All	-1.4269	-2.6142	-1.5318	-1.1873	-0.1049	1.0824	Down	Down	Down	Down	Down	Up	7.195e-48	4.5529e-102	2.9843e-53	8.3885e-14	0.51999	2.6783e-11
CL5097.Contig1_All	2.0015	0.1887	-1.113	-1.8128	-3.1145	-1.3017	Up	Up	Down	Down	Down	Down	3.061e-09	0.77753	0.081409	2.931e-08	1.1564e-15	0.033419
CL5097.Contig4_All	#N/A	9.9619	12.0583	9.9619	12.0583	2.0964	#N/A	Up	Up	Up	Up	Up	#N/A	0.0010627	1.869e-15	0.00062788	2.4495e-16	1.443e-06
CL5099.Contig1_All	-4.3919	-5.8687	-4.3854	-1.4768	0.0065	1.4833	Down	Down	Down	Down	Up	Up	1.9183e-14	1.0654e-15	1.3948e-14	0.56525	1.0037	0.54827
CL5099.Contig2_All	-3.4851	-3.7567	-6.1778	-0.2716	-2.6927	-2.4211	Down	Down	Down	Down	Down	Down	1.0845e-27	4.9495e-28	8.8301e-39	0.77115	0.011365	0.03738
CL51.Contig1_All	-0.6906	-10.695	-0.6432	-10.0044	0.0474	10.0518	Down	Down	Down	Down	Up	Up	0.066992	2.2392e-15	0.074535	8.996e-10	0.92448	3.5916e-10
CL51.Contig10_All	3.3353	2.2568	-0.4606	-1.0786	-3.796	-2.7174	Up	Up	Down	Down	Down	Down	2.5633e-54	7.0476e-17	0.36805	6.1558e-13	7.0079e-64	6.1784e-22
CL51.Contig24_All	-1.4413	1.4898	0.2658	2.9311	1.7071	-1.224	Down	Up	Up	Up	Up	Down	0.0077343	1.5721e-06	0.56902	4.257e-15	0.00043083	2.4678e-05
CL51.Contig25_All	4.6554	#N/A	11.4462	-4.6554	6.7909	11.4462	Up	#N/A	Up	Down	Up	Up	0.67585	#N/A	7.2926e-31	0.66442	5.7459e-31	5.382e-31
CL51.Contig5_All	-0.3762	1.6337	-0.0215	2.0099	0.3547	-1.6552	Down	Up	Down	Up	Up	Down	0.17892	3.5771e-23	0.94093	3.8924e-32	0.18485	7.7995e-25
CL5100.Contig1_All	0.4225	0.9222	-1.6151	0.4997	-2.0376	-2.5373	Up	Up	Down	Up	Down	Down	0.13242	6.4298e-05	2.2539e-06	0.025265	2.8931e-11	1.2059e-19
CL5101.Contig1_All	-0.0514	-4.6083	1.0738	-4.5569	1.1252	5.682	Down	Down	Up	Down	Up	Up	0.84064	7.9743e-35	6.6997e-14	3.0085e-34	1.5872e-15	3.352e-83
CL5104.Contig2_All	2.1031	1.3412	2.5505	-0.7619	0.4474	1.2093	Up	Up	Up	Down	Up	Up	4.3765e-05	0.038397	2.3328e-08	0.089119	0.21085	0.0014219
CL511.Contig5_All	-1.7272	-4.0125	-0.8648	-2.2853	0.8624	3.1477	Down	Down	Down	Down	Up	Up	2.0288e-06	2.8377e-14	0.00752	0.003679	0.055997	5.5475e-07
CL5116.Contig4_All	3.4248	2.1026	4.3022	-1.3222	0.8775	2.1996	Up	Up	Up	Down	Up	Up	5.2415e-13	0.0014233	4.9611e-28	0.00013303	0.00011937	3.9821e-15
CL5117.Contig2_All	1.138	-0.3323	2.0261	-1.4703	0.8881	2.3584	Up	Down	Up	Down	Up	Up	2.8205e-16	0.12531	5.4142e-68	6.0055e-24	7.1914e-21	2.1169e-82
CL5118.Contig2_All	2.5005	1.439	-1.8078	-1.0615	-4.3083	-3.2468	Up	Up	Down	Down	Down	Down	1.1528e-109	8.3823e-25	8.9276e-14	4.1602e-33	3.6402e-190	5.2781e-71
CL5118.Contig4_All	4.8745	-0.5978	-0.5604	-5.4723	-5.4348	0.0374	Up	Down	Down	Down	Down	Up	6.0965e-111	0.45919	0.44156	4.9607e-118	1.0244e-123	0.97187
CL5120.Contig1_All	-2.4414	-1.0492	-0.3901	1.3922	2.0512	0.659	Down	Down	Down	Up	Up	Up	7.7484e-12	0.00056405	0.17241	0.0025848	7.1051e-08	0.050304
CL5124.Contig3_All	1.0359	1.5723	2.6853	0.5364	1.6494	1.113	Up	Up	Up	Up	Up	Up	0.013042	1.3112e-05	2.2148e-22	0.10364	5.1534e-13	2.9941e-07
CL5124.Contig4_All	1.2342	1.5987	2.917	0.3645	1.6828	1.3183	Up	Up	Up	Up	Up	Up	0.0049486	6.7405e-05	2.057e-23	0.33301	7.1109e-13	7.2552e-09
CL5124.Contig5_All	0.7434	2.1719	2.598	1.4285	1.8546	0.4261	Up	Up	Up	Up	Up	Up	0.29729	2.0891e-06	1.4735e-10	0.00038468	1.4467e-07	0.188
CL5136.Contig1_All	-0.9522	0.9358	1.3119	1.888	2.2641	0.3761	Down	Up	Up	Up	Up	Up	0.0079453	0.00022464	3.7164e-09	9.559e-12	2.0864e-19	0.075793
CL514.Contig2_All	-3.7716	0.0197	-4.5724	3.7913	-0.8009	-4.5922	Down	Up	Down	Up	Down	Down	1.5296e-19	0.96673	2.1599e-22	5.9395e-20	0.51418	9.6956e-23
CL5140.Contig2_All	0.5418	-11.349	-11.349	-11.8908	-11.8908	#N/A	Up	Down	Down	Down	Down	#N/A	0.1155	1.014e-12	1.4267e-13	5.9928e-19	4.698e-20	#N/A
CL5141.Contig1_All	0.2956	0.7242	2.5849	0.4285	2.2892	1.8607	Up	Up	Up	Up	Up	Up	0.48554	0.033309	4.4823e-35	0.20202	4.7477e-32	1.1646e-23
CL5141.Contig3_All	0.8165	1.3707	-1.2438	0.5542	-2.0603	-2.6145	Up	Up	Down	Up	Down	Down	0.0054327	5.9549e-08	0.0020638	0.017282	3.087e-10	8.6944e-19
CL5142.Contig1_All	-1.5348	-4.0135	2.0371	-2.4787	3.5718	6.0506	Down	Down	Up	Down	Up	Up	0.053126	0.00058259	5.1833e-08	0.17015	1.4517e-14	1.8904e-18
CL5144.Contig1_All	0.5078	-2.4167	1.1571	-2.9245	0.6493	3.5738	Up	Down	Up	Down	Up	Up	0.025449	1.5946e-12	1.5708e-10	4.3568e-22	0.00011237	2.3271e-41
CL5148.Contig2_All	0.087	2.3092	2.253	2.2222	2.166	-0.0563	Up	Up	Up	Up	Up	Down	0.93212	1.0884e-08	1.6536e-08	9.3436e-09	1.7174e-08	0.88183
CL5153.Contig4_All	-2.3995	-0.1933	-1.3929	2.2063	1.0066	-1.1996	Down	Down	Down	Up	Up	Down	1.2485e-14	0.50144	1.6592e-07	9.3944e-12	0.019173	1.887e-05
CL5157.Contig1_All	1.0061	2.0036	1.8708	0.9975	0.8647	-0.1328	Up	Up	Up	Up	Up	Down	0.016971	7.1198e-10	1.0347e-08	0.00034749	0.0021778	0.65248
CL516.Contig3_All	1.3609	1.8892	2.5935	0.5283	1.2327	0.7044	Up	Up	Up	Up	Up	Up	0.00090365	1.7673e-07	1.267e-17	0.094194	3.1424e-07	0.0027802
CL5160.Contig5_All	0.8773	1.2581	-0.8143	0.3809	-1.6916	-2.0725	Up	Up	Down	Up	Down	Down	7.1408e-25	1.2066e-55	1.4208e-12	6.586e-08	8.9087e-72	3.2356e-119
CL5166.Contig1_All	0.3809	-1.7687	0.1232	-2.1496	-0.2577	1.892	Up	Down	Up	Down	Down	Up	0.033979	4.2162e-14	0.55398	4.9029e-24	0.14053	2.5413e-17
CL5166.Contig2_All	9.3327	10.5175	#N/A	1.1848	-9.3327	-10.5175	Up	Up	#N/A	Up	Down	Down	1.6733e-07	1.2246e-16	#N/A	0.0011527	4.6653e-08	9.3807e-18
CL5166.Contig3_All	-0.1192	5.2712	6.9518	5.3904	7.071	1.6807	Down	Up	Up	Up	Up	Up	0.95817	4.0747e-10	8.1027e-36	7.9389e-11	4.7209e-38	2.6454e-11
CL5171.Contig1_All	1.84	1.078	-1.3442	-0.762	-3.1842	-2.4222	Up	Up	Down	Down	Down	Down	3.4403e-19	1.6659e-05	0.00032423	1.9221e-05	1.0069e-37	1.395e-16
CL5171.Contig3_All	-1.144	-0.941	1.0215	0.203	2.1656	1.9626	Down	Down	Up	Up	Up	Up	2.1961e-06	0.00010446	2.6495e-10	0.58046	1.1642e-30	6.2165e-26
CL5173.Contig1_All	-2.3089	-0.8651	-8.1333	1.4438	-5.8244	-7.2681	Down	Down	Down	Up	Down	Down	9.7146e-35	2.9282e-08	6.6727e-80	1.4194e-10	2.2703e-15	4.3041e-43
CL5173.Contig2_All	-0.7044	1.3229	-9.6883	2.0273	-8.9838	-11.0112	Down	Up	Down	Up	Down	Down	0.27383	0.00086025	9.1128e-07	1.4596e-06	0.00023843	1.6339e-16
CL5175.Contig1_All	#N/A	11.9796	#N/A	11.9796	#N/A	-11.9796	#N/A	Up	#N/A	Up	#N/A	Down	#N/A	1.451e-37	#N/A	6.5835e-40	#N/A	6.1611e-40
CL5175.Contig2_All	4.8022	13.8966	5.8074	9.0944	1.0052	-8.0893	Up	Up	Up	Up	Up	Down	0.67587	1.1542e-150	0.38811	1.5974e-157	0.71777	4.4795e-155
CL5175.Contig3_All	3.7222	3.4026	4.5122	-0.3196	0.79	1.1096	Up	Up	Up	Down	Up	Up	1.0495e-08	1.6542e-06	6.9382e-17	0.48635	0.010299	0.00061779
CL5178.Contig2_All	0.14	-0.0798	-6.1568	-0.2198	-6.2967	-6.0769	Up	Down	Down	Down	Down	Down	0.68506	0.8366	3.1276e-19	0.51259	1.0246e-21	4.1057e-18
CL5185.Contig2_All	0.0578	-2.0607	-2.4631	-2.1185	-2.5209	-0.4024	Up	Down	Down	Down	Down	Down	0.80978	3.0545e-17	1.9298e-22	3.9616e-19	1.4181e-24	0.37424
CL5185.Contig5_All	2.8349	3.1372	5.2184	0.3023	2.3835	2.0812	Up	Up	Up	Up	Up	Up	8.4017e-10	7.7697e-13	7.5784e-78	0.35715	1.3463e-42	1.4921e-34
CL5188.Contig1_All	#N/A	11.3733	#N/A	11.3733	#N/A	-11.3733	#N/A	Up	#N/A	Up	#N/A	Down	#N/A	6.2463e-17	#N/A	5.2069e-18	#N/A	4.5792e-18
CL5197.Contig1_All	-1.8276	-0.8573	-3.3662	0.9704	-1.5386	-2.509	Down	Down	Down	Up	Down	Down	9.6311e-263	1.3952e-77	0	2.4948e-55	3.1528e-60	1.2396e-217
CL52.Contig5_All	-1.4089	-0.1501	1.4279	1.2588	2.8368	1.5781	Down	Down	Up	Up	Up	Up	0.02964	0.8248	8.2804e-05	0.061743	8.6496e-11	2.1614e-05
CL5200.Contig4_All	-1.7569	-2.6502	-2.4606	-0.8933	-0.7037	0.1896	Down	Down	Down	Down	Down	Up	7.8613e-06	7.7051e-09	1.0616e-08	0.23268	0.3136	0.852
CL521.Contig1_All	-2.0121	-1.1279	-1.2894	0.8842	0.7228	-0.1614	Down	Down	Down	Up	Up	Down	2.0983e-06	0.0039383	0.00067135	0.13456	0.22816	0.78553
CL5212.Contig2_All	-5.9544	-11.0461	-5.946	-5.0917	0.0084	5.1001	Down	Down	Down	Down	Up	Up	2.4609e-16	7.4275e-17	1.7696e-16	0.66441	0.99905	0.65004
CL5213.Contig2_All	-0.3603	0.2566	-1.8746	0.6169	-1.5142	-2.1311	Down	Up	Down	Up	Down	Down	0.2455	0.38465	1.2342e-08	0.020915	1.8659e-05	8.0614e-12
CL5220.Contig1_All	3.6307	-8.9841	-1.5722	-12.6148	-5.2029	7.4119	Up	Down	Down	Down	Down	Up	2.5374e-28	0.0018163	0.098733	1.8768e-41	1.1263e-37	0.13755
CL5222.Contig2_All	-3.65	-0.4843	0.1057	3.1657	3.7557	0.5901	Down	Down	Up	Up	Up	Up	1.5682e-66	0.00049917	0.45362	4.211e-42	2.6591e-75	5.2919e-06
CL5228.Contig1_All	-1.7262	0.3306	0.0241	2.0568	1.7503	-0.3065	Down	Up	Up	Up	Up	Down	1.3167e-18	0.039344	0.90938	2.2542e-29	5.4718e-20	0.046366
CL523.Contig2_All	1.8989	2.2781	0.2238	0.3792	-1.6751	-2.0543	Up	Up	Up	Up	Down	Down	9.2817e-08	5.7946e-12	0.71236	0.16958	4.6514e-07	3.3462e-11
CL5237.Contig2_All	9.633	5.466	5.3681	-4.167	-4.2649	-0.0979	Up	Up	Up	Down	Down	Down	4.933e-16	0.23076	0.22863	1.3546e-12	1.7018e-13	0.95208
CL5240.Contig1_All	3.2595	0.6659	1.3733	-2.5936	-1.8862	0.7074	Up	Up	Up	Down	Down	Up	2.0973e-09	0.58049	0.1115	1.0626e-07	8.9729e-06	0.39677
CL525.Contig1_All	11.8428	#N/A	#N/A	-11.8428	-11.8428	#N/A	Up	#N/A	#N/A	Down	Down	#N/A	5.5908e-18	#N/A	#N/A	4.1437e-18	3.6049e-19	#N/A
CL5252.Contig1_All	1.1752	2.2447	2.6015	1.0695	1.4263	0.3569	Up	Up	Up	Up	Up	Up	7.5105e-08	2.8662e-37	3.2821e-58	8.7991e-14	6.5632e-28	0.0029874
CL5252.Contig2_All	-0.2493	-1.243	-4.4585	-0.9937	-4.2093	-3.2155	Down	Down	Down	Down	Down	Down	0.13146	1.8083e-13	2.5564e-60	1.6474e-08	3.8504e-50	4.3675e-20
CL5254.Contig2_All	1.2959	4.8621	3.5121	3.5661	2.2162	-1.3499	Up	Up	Up	Up	Up	Down	0.32031	1.3132e-21	1.9529e-07	1.3204e-18	3.6663e-05	3.0068e-06
CL5256.Contig1_All	2.1346	3.0221	2.5737	0.8875	0.4391	-0.4484	Up	Up	Up	Up	Up	Down	3.0713e-45	3.3999e-120	1.7669e-76	5.3291e-23	1.0661e-05	1.8447e-07
CL5261.Contig1_All	-5.8191	-1.5432	-4.8122	4.2759	1.0069	-3.2691	Down	Down	Down	Up	Up	Down	8.2434e-15	0.00015902	8.1557e-14	9.7579e-05	0.71773	0.00044723
CL5261.Contig3_All	0.6114	0.6225	-9.0342	0.0111	-9.6457	-9.6568	Up	Up	Down	Up	Down	Down	0.052932	0.051116	8.0512e-15	0.97011	5.2185e-23	9.7353e-23
CL5274.Contig1_All	-2.0585	-1.0252	-1.2841	1.0333	0.7744	-0.2589	Down	Down	Down	Up	Up	Down	2.366e-53	1.6689e-18	1.7443e-27	5.0438e-10	8.8862e-06	0.11662
CL5274.Contig2_All	0.8806	-0.6095	-3.9282	-1.4901	-4.8088	-3.3187	Up	Down	Down	Down	Down	Down	4.5072e-11	0.0011204	1.4318e-41	9.6619e-25	3.9154e-89	6.1218e-24
CL5275.Contig1_All	0.2956	2.2479	-2.3758	1.9523	-2.6714	-4.6237	Up	Up	Down	Up	Down	Down	0.60467	2.0737e-14	0.00046537	9.0227e-13	2.0062e-05	4.7083e-29
CL528.Contig3_All	11.7822	11.9217	#N/A	0.1395	-11.7822	-11.9217	Up	Up	#N/A	Up	Down	Down	1.6429e-48	2.2077e-52	#N/A	0.50626	1.6855e-51	1.245e-55
CL528.Contig4_All	10.6475	10.5344	4.1293	-0.1131	-6.5182	-6.4051	Up	Up	Up	Down	Down	Down	1.6731e-25	4.2661e-23	0.64236	0.72422	1.7172e-25	5.2613e-23
CL5280.Contig2_All	0.8431	0.8312	-1.3982	-0.0119	-2.2413	-2.2294	Up	Up	Down	Down	Down	Down	0.0084586	0.010859	0.0019216	0.97337	7.5417e-10	1.8112e-09
CL5281.Contig1_All	-0.5348	3.2848	0.0028	3.8196	0.5377	-3.2819	Down	Up	Up	Up	Up	Down	0.5557	7.1804e-22	0.9968	3.728e-26	0.52091	3.9056e-23
CL5281.Contig2_All	-1.643	0.6925	0.3861	2.3356	2.0292	-0.3064	Down	Up	Up	Up	Up	Down	2.3728e-08	0.0010061	0.091735	1.8112e-20	1.4676e-14	0.14032
CL5283.Contig1_All	0.4476	2.4223	-8.5634	1.9748	-9.0109	-10.9857	Up	Up	Down	Up	Down	Down	0.35284	9.3463e-20	1.3065e-08	2.9646e-16	7.8255e-12	1.3866e-45
CL5283.Contig2_All	-0.2864	-1.3386	0.6981	-1.0522	0.9845	2.0367	Down	Down	Up	Down	Up	Up	0.13706	1.8868e-11	5.2038e-07	5.5089e-07	2.4919e-12	1.6068e-33
CL5288.Contig2_All	-3.1367	-0.3346	-2.6153	2.8021	0.5214	-2.2807	Down	Down	Down	Up	Up	Down	7.8776e-32	0.096668	1.4776e-26	9.7232e-23	0.31412	3.5656e-18
CL5289.Contig3_All	0.2958	2.2105	4.7295	1.9147	4.4337	2.519	Up	Up	Up	Up	Up	Up	0.88882	0.022752	4.6721e-20	0.032884	2.2252e-20	4.5048e-12
CL529.Contig2_All	0.4755	2.6069	0.2681	2.1314	-0.2074	-2.3388	Up	Up	Up	Up	Down	Down	0.032474	4.2269e-85	0.2622	2.2782e-70	0.35302	6.3541e-79
CL5292.Contig1_All	2.3339	-0.7044	0.987	-3.0383	-1.3469	1.6914	Up	Down	Up	Down	Down	Up	2.2214e-14	0.28635	0.018824	4.7036e-19	1.3689e-07	0.00023152
CL5298.Contig2_All	0.9837	1.0653	-2.5456	0.0816	-3.5293	-3.6109	Up	Up	Down	Up	Down	Down	1.1682e-06	1.1618e-07	1.1011e-12	0.70862	2.4903e-34	4.0092e-36
CL5306.Contig2_All	-1.579	-5.9344	-3.2239	-4.3554	-1.6449	2.7105	Down	Down	Down	Down	Down	Up	3.4026e-10	1.0605e-32	1.5682e-23	6.4623e-10	0.0002624	0.010135
CL5314.Contig1_All	-1.7659	1.9569	-3.2822	3.7227	-1.5163	-5.2391	Down	Up	Down	Up	Down	Down	2.492e-07	5.9834e-29	1.6535e-14	9.4918e-61	0.018312	1.2656e-75
CL5314.Contig2_All	11.7284	11.8804	5.1819	0.152	-6.5465	-6.6985	Up	Up	Up	Up	Down	Down	4.6264e-26	2.1128e-28	0.64235	0.59966	4.4836e-26	1.5438e-28
CL5315.Contig1_All	-0.8848	-1.2929	1.7068	-0.4081	2.5915	2.9996	Down	Down	Up	Down	Up	Up	0.22648	0.09194	1.2433e-05	0.69697	2.6824e-09	3.2592e-10
CL5317.Contig2_All	0.5348	-1.6955	0.9224	-2.2303	0.3876	2.6179	Up	Down	Up	Down	Up	Up	0.057496	8.4998e-06	9.7872e-05	1.3905e-11	0.093468	5.8389e-18
CL5319.Contig1_All	3.166	0.9259	-0.2381	-2.2401	-3.4041	-1.1641	Up	Up	Down	Down	Down	Down	5.3307e-20	0.14123	0.76298	4.862e-14	1.4267e-22	0.054075
CL5321.Contig3_All	0.8806	0.4024	2.0028	-0.4782	1.1222	1.6004	Up	Up	Up	Down	Up	Up	0.16692	0.6154	5.6638e-06	0.45051	0.0035293	0.00013108
CL5324.Contig2_All	-2.5851	-0.1115	1.0355	2.4736	3.6206	1.147	Down	Down	Up	Up	Up	Up	1.1326e-68	0.3906	3.1342e-38	1.261e-60	1.2893e-201	4.0781e-45
CL5326.Contig1_All	0.4128	-3.8463	0.1527	-4.2591	-0.2601	3.999	Up	Down	Up	Down	Down	Up	5.2224e-72	0	8.1552e-10	0	6.5477e-32	0
CL5326.Contig2_All	-2.2676	1.5477	0.3926	3.8153	2.6602	-1.1551	Down	Up	Up	Up	Up	Down	8.9303e-171	1.4622e-283	1.8033e-13	0	1.4425e-278	2.8853e-189
CL5330.Contig2_All	-2.9523	-2.145	-2.3605	0.8074	0.5918	-0.2156	Down	Down	Down	Up	Up	Down	1.9698e-10	3.5191e-07	1.834e-08	0.3441	0.50142	0.7868
CL5331.Contig1_All	-3.9324	-1.4259	-4.2885	2.5066	-0.356	-2.8626	Down	Down	Down	Up	Down	Down	2.7546e-57	4.9492e-17	5.7233e-61	2.7473e-14	0.61705	1.7574e-16
CL5338.Contig2_All	-5.9581	-0.2606	0.5622	5.6976	6.5203	0.8227	Down	Down	Up	Up	Up	Up	2.4604e-16	0.50445	0.042228	1.6174e-13	2.2069e-25	0.0035223
CL5344.Contig1_All	-2.7154	-0.8325	-6.5663	1.8829	-3.851	-5.7339	Down	Down	Down	Up	Down	Down	3.8994e-84	6.0434e-15	1.1389e-154	1.6633e-30	1.1876e-18	4.0211e-83
CL5344.Contig2_All	2.1865	-0.5975	3.7782	-2.784	1.5917	4.3757	Up	Down	Up	Down	Up	Up	1.8221e-10	0.40864	7.414e-53	1.14e-13	4.6357e-21	6.8259e-59
CL5345.Contig1_All	0.4531	-0.4908	2.1411	-0.9439	1.6879	2.6319	Up	Down	Up	Down	Up	Up	0.074821	0.11184	4.275e-41	0.00017115	1.6165e-31	1.6697e-52
CL5353.Contig2_All	5.668	2.3787	2.6944	-3.2893	-2.9736	0.3156	Up	Up	Up	Down	Down	Up	4.8866e-55	0.0022	0.0001033	6.3936e-39	3.771e-37	0.58434
CL5357.Contig2_All	-2.2703	-2.6662	-3.3514	-0.3959	-1.0811	-0.6852	Down	Down	Down	Down	Down	Down	5.1114e-20	6.1599e-23	3.1306e-30	0.44763	0.027405	0.23341
CL536.Contig3_All	5.7918	12.5412	6.797	6.7494	1.0052	-5.7442	Up	Up	Up	Up	Up	Down	0.6758	2.7386e-29	0.38808	2.0669e-29	0.71772	4.7461e-28
CL5360.Contig2_All	-0.1913	0.5102	-1.7994	0.7015	-1.6081	-2.3096	Down	Up	Down	Up	Down	Down	0.49433	0.016675	1.4247e-10	0.00067222	2.5951e-08	5.2259e-20
CL5364.Contig2_All	-0.0407	1.2993	-1.0033	1.34	-0.9627	-2.3027	Down	Up	Down	Up	Down	Down	0.90893	5.7177e-13	0.00024264	3.3258e-14	0.00042671	1.981e-29
CL5371.Contig3_All	-0.1652	1.358	-1.4545	1.5232	-1.2893	-2.8125	Down	Up	Down	Up	Down	Down	0.32972	4.9731e-40	1.2321e-18	9.3367e-50	1.8987e-14	4.1876e-109
CL5373.Contig1_All	0.8283	0.672	-9.3033	-0.1563	-10.1316	-9.9753	Up	Up	Down	Down	Down	Down	0.033935	0.11245	6.4057e-09	0.70681	6.2073e-16	4.9176e-14
CL5373.Contig2_All	-0.1675	-3.6218	-11.1648	-3.4543	-10.9973	-7.543	Down	Down	Down	Down	Down	Down	0.51707	7.9194e-25	2.2697e-38	6.7478e-22	7.5328e-35	0.0021549
CL5374.Contig1_All	-1.2176	0.2313	-5.359	1.4488	-4.1415	-5.5903	Down	Up	Down	Up	Down	Down	9.4037e-09	0.25587	1.2422e-41	4.3506e-13	4.1856e-16	9.0502e-50
CL538.Contig3_All	5.4983	12.3996	10.2057	6.9013	4.7074	-2.1939	Up	Up	Up	Up	Up	Down	0.67579	1.5499e-32	2.0367e-07	8.0918e-33	1.0463e-06	2.625e-14
CL5381.Contig2_All	-8.1262	2.3093	-8.1262	10.4355	#N/A	-10.4355	Down	Up	Down	Up	#N/A	Down	0.0012192	1.8559e-07	0.00093309	4.4573e-17	#N/A	3.915e-17
CL5383.Contig2_All	-2.0507	-1.8123	-2.4803	0.2384	-0.4296	-0.668	Down	Down	Down	Up	Down	Down	7.0064e-168	4.4087e-136	3.8614e-212	0.046795	0.00044942	6.2756e-09
CL5387.Contig1_All	1.8567	-3.1362	-10.4427	-4.9929	-12.2994	-7.3065	Up	Down	Down	Down	Down	Down	4.2451e-22	3.1319e-11	3.4062e-19	9.4071e-57	3.6032e-71	0.015414
CL5387.Contig2_All	#N/A	11.6324	#N/A	11.6324	#N/A	-11.6324	#N/A	Up	#N/A	Up	#N/A	Down	#N/A	1.119e-36	#N/A	5.7528e-39	#N/A	5.3696e-39
CL5390.Contig2_All	-5.7627	0.0942	0.1832	5.8569	5.9459	0.089	Down	Up	Up	Up	Up	Up	0	0.062312	2.9272e-05	0	0	0.057755
CL5396.Contig1_All	1.5808	2.3796	6.2315	0.7988	4.6507	3.852	Up	Up	Up	Up	Up	Up	0.10567	0.0021998	3.1242e-84	0.21046	3.5431e-78	1.6751e-65
CL5397.Contig1_All	-1.4062	0.0339	-11.3	1.4401	-9.8938	-11.3338	Down	Up	Down	Up	Down	Down	8.9125e-05	0.93883	3.4057e-19	4.693e-05	1.7614e-07	1.2752e-19
CL5399.Contig2_All	0.366	-1.645	-0.8189	-2.011	-1.185	0.8261	Up	Down	Down	Down	Down	Up	0.041274	4.8233e-13	3.7523e-05	2.4865e-22	2.8566e-11	0.0026784
CL5401.Contig2_All	-0.3335	-6.1921	-5.4848	-5.8586	-5.1513	0.7074	Down	Down	Down	Down	Down	Up	0.021503	1.6023e-79	5.5617e-80	2.1281e-63	3.5486e-63	0.58556
CL5407.Contig3_All	-0.6687	-2.1119	-0.2916	-1.4432	0.3771	1.8203	Down	Down	Down	Down	Up	Up	0.05393	2.167e-07	0.38961	0.0024333	0.3187	1.9733e-05
CL5411.Contig1_All	-0.0088	0.6988	-5.7626	0.7076	-5.7538	-6.4614	Down	Up	Down	Up	Down	Down	0.95022	5.7692e-17	3.4663e-141	4.2102e-18	1.1635e-143	5.2525e-239
CL5418.Contig1_All	1.2483	-1.7972	1.6126	-3.0455	0.3643	3.4098	Up	Down	Up	Down	Up	Up	1.0546e-08	2.6455e-06	5.882e-16	2.3743e-26	0.037256	1.4117e-37
CL5426.Contig1_All	1.383	3.4023	4.0166	2.0194	2.6336	0.6142	Up	Up	Up	Up	Up	Up	0.087344	1.8362e-12	4.6012e-22	9.7482e-08	5.3285e-16	0.017365
CL5431.Contig1_All	0.2017	5.215	1.4715	5.0132	1.2698	-3.7434	Up	Up	Up	Up	Up	Down	0.91522	5.6416e-38	0.12474	1.8833e-39	0.16663	1.0962e-32
CL5432.Contig1_All	-5.5141	4.2362	5.0781	9.7504	10.5923	0.8419	Down	Up	Up	Up	Up	Up	0.35761	7.4642e-09	1.0644e-17	8.1675e-12	1.1162e-21	0.0083559
CL5432.Contig2_All	-5.2905	0.7715	0.332	6.062	5.6225	-0.4395	Down	Up	Up	Up	Up	Down	5.5423e-10	0.027397	0.40591	9.341e-18	3.5053e-13	0.19038
CL5433.Contig1_All	4.8022	#N/A	11.874	-4.8022	7.0718	11.874	Up	#N/A	Up	Down	Up	Up	0.67575	#N/A	1.2806e-37	0.66431	4.7194e-38	8.5793e-38
CL5438.Contig2_All	0.1446	-2.2613	0.5456	-2.4059	0.401	2.8069	Up	Down	Up	Down	Up	Up	0.044928	1.2754e-127	5.9764e-21	1.0562e-156	9.5542e-13	1.3417e-245
CL5439.Contig1_All	4.6626	5.1777	-5.7522	0.5151	-10.4148	-10.9299	Up	Up	Down	Up	Down	Down	1.1445e-12	1.5981e-18	0.32252	0.097794	3.1658e-16	9.7334e-23
[truncated: 5,190 more rows]
