# Supplementary material for: Extensive Transcriptome Changes Underlying the Flower Color Intensity Variation in Paeonia ostii
Source: Front Plant Sci. 2016 Jan 6;6:1205. doi: 10.3389/fpls.2015.01205 (PMC4702479; doi:10.3389/fpls.2015.01205)
Supplement: Supplementary file 6 [file Table6.XLSX]

## Sheet: Sheet1
Table S6 Regulation of P. ostii unigenes for anthocyanin accumulation
Genes differentially expressed in color class II-vs-I, III-vs-I and IV-vs-I are highlighted by bold words.
			FPKM-value				Number of raw reads				FDR-value
Unigene ID	Name	Definition	color class I	color class II	color class III	color class IV	color class I	color class II	color class III	color class IV	class II-vs-I	class III-vs-I	class IV-vs-I
phenylalanine ammonia-lyase
Unigene23947_All	PoPAL1	phenylalanine ammonia-lyase	345.544	135.731	369.169	123.062	44966	19187	48465	17315	0	9.5493e-23	0
Unigene7741_All	PAL2	phenylalanine ammonia-lyase	101.867	115.043	121.827	127.519	12130	14881	14635	16418	3.8678e-22	9.283e-47	9.3559e-78
cinnamate 4-hydroxylase
Unigene16861_All	PoC4H1	trans-cinnamate 4-monooxygenase; cinnamate 4-hydroxylase	303.171	213.787	365.758	159.458	11377	8715	13847	6470	1.9003e-132	1.9519e-48	0
Unigene764_All	PoC4H2	trans-cinnamate 4-monooxygenase; cinnamate 4-hydroxylase	180.155	106.476	194.505	77.4005	13364	8580	14556	6208	0	1.3451e-09	0
4-coumarate--CoA ligase
CL107.Contig6_All	Po4CL1	4-coumarate--CoA ligase; AMP-dependent synthetase and ligase family protein	2.8514	3.2693	2.454	3.2056	167	208	145	203	0.31825	0.30985	0.36839
CL1801.Contig1_All	Po4CL2	4-coumarate--CoA ligase; fatty-acyl-CoA synthase	16.1943	13.2083	17.6525	27.2526	1535	1360	1688	2793	3.0129e-07	0.038325	2.5711e-61
CL1801.Contig2_All	Po4CL3	4-coumarate--CoA ligase; fatty-acyl-CoA synthase	2.1111	14.0168	7.6728	10.2561	174	1255	638	914	1.9157e-181	1.2467e-60	4.5344e-108
CL4927.Contig1_All	Po4CL4	4-coumarate--CoA ligase; AMP-dependent synthetase and ligase family protein	0.7231	0.3487	1.2799	0.7643	42	22	75	48	0.014475	0.0085728	0.85787
CL4927.Contig2_All	Po4CL5	4-coumarate--CoA ligase; AMP-dependent synthetase and ligase family protein	0.036	0.1821	0.1248	0.1663	2	11	7	10	0.050589	0.21132	0.062904
CL5768.Contig1_All	Po4CL6	4-coumarate--CoA ligase; AMP-dependent synthetase and ligase family protein	0.8323	0.6167	1.147	0.7886	41	33	57	42	0.33124	0.21775	0.86113
CL5768.Contig2_All	Po4CL7	4-coumarate--CoA ligase; AMP-dependent synthetase and ligase family protein	0.4696	0.2328	0.6266	0.6849	26	14	35	41	0.075446	0.40501	0.21286
CL5768.Contig3_All	Po4CL8	4-coumarate--CoA ligase; AMP-dependent synthetase and ligase family protein	0.3626	0.1483	0.5391	0.3726	18	8	27	20	0.074323	0.32084	0.95856
Unigene10696_All	Po4CL9	4-coumarate--CoA ligase	134.104	109.834	173.268	67.567	13771	12252	17950	7502	1.0352e-56	2.4741e-112	0
Unigene13794_All	Po4CL10	4-coumarate--CoA ligase	50.9002	51.0793	68.5302	55.9164	5027	5480	6828	5971	0.91377	1.1644e-56	3.8044e-06
Unigene16713_All	Po4CL11	4-coumarate--CoA ligase; AMP-dependent synthetase and ligase family protein	151.22	123.618	187.257	54.941	17127	15209	21396	6728	1.2077e-71	2.9852e-95	0
Unigene16718_All	Po4CL12	4-coumarate--CoA ligase; fatty-acyl-CoA synthase	5.0095	6.8698	6.7434	12.0499	486	724	660	1264	4.0061e-07	3.5254e-06	8.4519e-66
Unigene17610_All	Po4CL13	4-coumarate--CoA ligase; AMP-dependent synthetase and ligase family protein	0	0.5289	0	0.7439	0	10	0	14	0.0053731	#N/A	0.00035859
Unigene22497_All	Po4CL14	4-coumarate--CoA ligase; AMP-dependent synthetase and ligase family protein	103.528	94.9172	153.964	117.05	10847	10803	16274	13260	1.458e-09	2.8218e-227	2.0622e-20
Unigene24301_All	Po4CL15	4-coumarate--CoA ligase; fatty-acyl-CoA synthase	3.6177	3.9034	4.8434	4.6277	308	361	416	426	0.47502	0.00042959	0.0026721
Unigene27636_All	Po4CL16	4-coumarate--CoA ligase; fatty-acyl-CoA synthase	2.9382	15.1039	9.141	8.529	101	564	317	317	2.3224e-69	1.598e-25	1.1775e-22
Unigene28352_All	Po4CL17	4-coumarate--CoA ligase; fatty-acyl-CoA synthase	39.7324	36.2103	89.5968	98.8381	3899	3860	8870	10487	0.00021003	0	0
Unigene4666_All	Po4CL18	4-coumarate--CoA ligase; AMP-dependent synthetase and ligase family protein	41.5124	51.7502	56.3957	60.5174	4283	5800	5870	6751	8.5067e-27	1.5889e-51	2.6416e-83
Polyketide reductase
CL2309.Contig1_All	PoPKR1	6'-deoxychalcone synthase	3.9896	2.2175	0.2238	0.2785	53	32	3	4	0.022986	3.5733e-12	2.8961e-12
CL2309.Contig2_All	PoPKR2	6'-deoxychalcone synthase	6.8095	13.6944	13.0122	0.7177	623	1361	1201	71	5.5046e-49	7.9268e-40	2.4415e-119
CL2309.Contig4_All	PoPKR3	6'-deoxychalcone synthase	8647.37	8135.88	9824.98	10330.3	627631	641462	719406	810682	3.2461e-256	0	0
CL2309.Contig5_All	PoPKR4	6'-deoxychalcone synthase	4.3394	2.8604	0.1062	0	81	58	2	0	0.039757	4.3531e-21	1.8148e-25
CL5707.Contig1_All	PoPKR5	6'-deoxychalcone synthase	4.5144	3.6364	5.3978	4.7885	320	280	386	367	0.023557	0.045948	0.55559
Unigene1556_All	PoPKR6	N-acetyltransferase 10	45.6235	34.2743	45.1862	46.322	3610	2946	3607	3963	1.4942e-29	0.78253	0.61617
Unigene19494_All	PoPKR7	6'-deoxychalcone synthase	381.303	280.128	629.836	344.394	23645	18870	39402	23091	1.439e-218	0	4.4324e-27
Unigene21558_All	PoPKR8	aldose-6-phosphate reductase (NADPH2)	24.7121	30.8029	30.8571	48.29	1675	2268	2110	3539	6.2823e-11	9.3965e-11	1.3092e-118
Unigene26425_All	PoPKR9	6'-deoxychalcone synthase	2.7742	3.8307	0.4185	0.2231	46	69	7	4	0.17786	1.374e-07	2.5909e-10
Unigene3343_All	PoPKR10	aldehyde reductase	70.4345	54.8218	82.1092	72.718	6123	5177	7201	6835	6.1185e-39	1.4279e-17	0.12361
chalcone synthase
Unigene38349_All	PoCHS1	Chalcone and stilbene synthase family protein	0.0933	0.2577	0.5551	0.0863	1	3	6	1	0.57711	0.14616	0.95524
Unigene517_All	PoCHS2	Chalcone and stilbene synthase family protein	5403.46	4371.06	6634.13	4556.1	419170	368342	519188	382146	0	0	0
chalcone isomerase
CL6731.Contig1_All	PoCHI1	Chalcone-flavanone isomerase family protein	0.9244	0.7871	1.2943	1.261	80	74	113	118	0.46572	0.052073	0.062034
CL6731.Contig2_All	PoCHI2	Chalcone-flavanone isomerase family protein	0	0.5754	0	0.4891	0	13	0	11	0.00091939	#N/A	0.0022107
CL6731.Contig3_All	PoCHI3	Chalcone-flavanone isomerase family protein	0.0454	1.0868	0.1913	0.1785	4	104	17	17	1.9008e-23	0.014101	0.017437
Unigene13578_All	PoCHI4	Chalcone-flavanone isomerase family protein	596.427	542.111	797.29	515.98	34903	34462	47070	32648	7.399e-35	0	1.3482e-77
Unigene1611_All	PoCHI5	Chalcone-flavanone isomerase family protein	60.9821	52.3611	69.0086	74.9893	3820	3563	4361	5079	5.2745e-10	1.6612e-07	3.2542e-21
Unigene25770_All	PoCHI6	Chalcone-flavanone isomerase family protein	462.782	308.23	587.405	249.929	19386	14026	24824	11320	1.863e-296	1.1565e-135	0
Unigene37317_All	PoCHI7	Chalcone-flavanone isomerase family protein	0	0	1.1067	0	0	0	19	0	#N/A	1.1834e-05	#N/A
Unigene37516_All	PoCHI8	Chalcone-flavanone isomerase family protein	0.0603	0.0555	1.076	0.2789	1	1	18	5	0.95525	0.00020462	0.23723
Unigene7584_All	PoCHI9	Chalcone-flavanone isomerase family protein	180.994	404.383	154.168	453.094	10662	25877	9162	28859	0	3.6592e-28	0
Unigene7658_All	PoCHI10	Chalcone-flavanone isomerase family protein	26.0555	32.9331	36.4415	35.0286	1713	2352	2417	2490	1.3563e-12	2.0576e-25	2.1313e-20
flavanone 3-hydroxylase
CL1007.Contig1_All	PoF3H1	naringenin 3-dioxygenase; flavanone 3-hydroxylase	0.0819	0.7691	0.6333	0.9242	5	51	39	61	3.6161e-09	6.1343e-07	8.314e-12
CL1007.Contig4_All	PoF3H2	naringenin 3-dioxygenase; flavanone 3-hydroxylase	3.4137	2.4283	2.6857	2.2741	286	221	227	206	0.00059568	0.02001	2.9532e-05
CL1007.Contig6_All	PoF3H3	naringenin 3-dioxygenase; flavanone 3-hydroxylase	1.6939	1.1091	0.946	3.7622	142	101	80	341	0.0038828	0.00010914	6.2932e-16
CL2057.Contig1_All	PoF3H4	naringenin 3-dioxygenase; flavanone 3-hydroxylase	0.3475	0.3327	0.4822	0.3985	25	26	35	31	0.92333	0.3457	0.70841
CL2057.Contig2_All	PoF3H5	naringenin 3-dioxygenase; flavanone 3-hydroxylase	1.0355	0.9017	1.0264	1.6953	74	70	74	131	0.5571	0.9934	0.0017165
CL2404.Contig1_All	PoF3H6	naringenin 3-dioxygenase; flavanone 3-hydroxylase	7.0595	8.2932	13.0031	13.107	268	342	498	538	0.10732	2.0713e-15	1.5904e-16
CL2404.Contig10_All	PoF3H7	naringenin 3-dioxygenase; flavanone 3-hydroxylase	0.6492	0.6474	0.9384	1.501	48	52	70	120	0.99053	0.10634	1.3374e-06
CL2404.Contig3_All	PoF3H8	naringenin 3-dioxygenase; flavanone 3-hydroxylase	1.1671	1.2027	1.3641	1.6272	67	75	79	101	0.91772	0.49598	0.066666
CL2404.Contig4_All	PoF3H9	naringenin 3-dioxygenase; flavanone 3-hydroxylase	1.5256	2.3269	2.8762	4.1223	102	169	194	298	0.0025604	7.4128e-07	2.4006e-19
CL2404.Contig5_All	PoF3H10	naringenin 3-dioxygenase; flavanone 3-hydroxylase	2.5487	2.9838	3.8583	4.9835	184	234	281	389	0.20777	5.2642e-05	8.0946e-14
CL2404.Contig6_All	PoF3H11	naringenin 3-dioxygenase; flavanone 3-hydroxylase	1.5166	3.1645	3.9229	1.7767	105	238	274	133	6.8443e-10	3.3625e-17	0.32633
CL2404.Contig8_All	PoF3H12	naringenin 3-dioxygenase; flavanone 3-hydroxylase	1.2628	2.5833	2.8125	1.5572	81	180	182	108	2.2894e-07	4.0239e-09	0.23991
CL2404.Contig9_All	PoF3H13	naringenin 3-dioxygenase; flavanone 3-hydroxylase	0.6062	1.1161	1.3019	3.5108	42	84	91	263	0.0036138	0.00011552	1.2139e-35
CL6832.Contig1_All	PoF3H14	naringenin 3-dioxygenase; flavanone 3-hydroxylase	6.9399	11.0782	9.2113	17.6983	643	1115	861	1773	1.2879e-20	3.3066e-07	1.5475e-101
CL6832.Contig2_All	PoF3H15	naringenin 3-dioxygenase; flavanone 3-hydroxylase	10.7132	17.6104	15.7649	20.4786	1003	1791	1489	2073	2.6599e-36	2.2045e-20	4.7804e-66
CL6832.Contig3_All	PoF3H16	naringenin 3-dioxygenase; flavanone 3-hydroxylase	7.6947	14.2297	12.6933	15.3807	676	1358	1125	1461	1.2887e-39	2.8663e-24	3.6293e-52
Unigene10237_All	PoF3H17	naringenin 3-dioxygenase; flavanone 3-hydroxylase	2.0479	2.1545	1.6916	2.2548	42	48	35	50	0.88747	0.55131	0.73766
Unigene12164_All	PoF3H18	naringenin 3-dioxygenase; flavanone 3-hydroxylase	1.4993	2.6284	11.3854	2.0258	115	219	881	168	4.0254e-06	1.2622e-143	0.027383
Unigene13631_All	PoF3H19	naringenin 3-dioxygenase; flavanone 3-hydroxylase	3.0825	3.1406	3.1414	5.3976	178	197	183	337	0.91522	0.90936	3.6375e-09
Unigene540_All	PoF3H20	naringenin 3-dioxygenase; flavanone 3-hydroxylase	0.3985	0.675	0.6794	3.6265	25	46	43	246	0.076842	0.075772	3.6811e-42
flavonoid 3'-hydroxylase
CL315.Contig1_All	PoPoF3'H1	flavonoid 3'-monooxygenase; flavonoid 3'-hydroxylase	0.6578	1.983	1.9051	2.5649	51	167	149	215	1.0574e-12	2.5348e-11	1.2895e-21
CL315.Contig4_All	PoF3'H2	flavonoid 3'-monooxygenase; flavonoid 3'-hydroxylase	1.2133	0.1718	0.37	0	13	2	4	0	0.008359	0.070404	0.00023856
CL4532.Contig1_All	PoF3'H3	flavonoid 3'-monooxygenase; flavonoid 3'-hydroxylase	6.2544	7.0886	8.4797	7.0205	571	703	781	693	0.064251	1.9171e-07	0.078066
CL4532.Contig2_All	PoF3'H4	flavonoid 3'-monooxygenase; flavonoid 3'-hydroxylase	1.1859	2.376	1.8094	1.0538	102	222	157	98	1.5946e-08	0.0029745	0.51803
CL8381.Contig3_All	PoF3'H5	flavonoid 3'-monooxygenase; flavonoid 3'-hydroxylase	0.346	0.3521	0.343	0.6738	38	42	38	80	0.9591	1.003	0.0015533
CL8381.Contig4_All	PoF3'H6	flavonoid 3'-monooxygenase; flavonoid 3'-hydroxylase	42.5778	50.8117	72.658	76.7022	3850	4991	6628	7499	1.7416e-15	8.4326e-157	1.1042e-201
CL8381.Contig8_All	PoF3'H7	flavonoid 3'-monooxygenase; flavonoid 3'-hydroxylase	2.1	1.1047	0.8921	1.4798	168	96	72	128	1.9817e-06	2.002e-09	0.0070227
CL8381.Contig9_All	PoF3'H8	flavonoid 3'-monooxygenase; flavonoid 3'-hydroxylase	0.9988	1.2697	2.3415	1.4809	63	87	149	101	0.26164	2.5984e-08	0.02937
Unigene13791_All	PoF3'H9	flavonoid 3'-monooxygenase; flavonoid 3'-hydroxylase	59.954	67.6399	43.7713	38.8826	6145	7531	4526	4309	2.0837e-11	4.3114e-57	1.4474e-105
Unigene1537_All	PoF3'H10	flavonoid 3'-monooxygenase; flavonoid 3'-hydroxylase	4.427	4.7939	5.0985	6.118	346	407	402	517	0.42268	0.11683	1.0995e-05
Unigene21332_All	PoF3'H11	flavonoid 3'-monooxygenase; flavonoid 3'-hydroxylase	1.1049	2.964	12.6484	4.8569	93	271	1074	442	3.0789e-17	2.1553e-208	1.4762e-48
Unigene26923_All	PoF3'H12	flavonoid 3'-monooxygenase; flavonoid 3'-hydroxylase	1.0706	1.6694	5.1653	1.6267	98	166	477	161	0.0016714	1.2661e-58	0.0027333
Unigene28528_All	PoF3'H13	flavonoid 3'-monooxygenase; flavonoid 3'-hydroxylase	0.8321	1.7692	1.905	2.1073	42	97	97	115	0.00012003	1.7843e-05	2.635e-07
Unigene29046_All	PoF3'H14	flavonoid 3'-monooxygenase; flavonoid 3'-hydroxylase	11.7632	11.5612	3.8827	0.0113	961	1026	320	1	0.78882	2.0658e-74	5.8237e-302
Unigene34966_All	PoF3'H15	flavonoid 3'-monooxygenase; flavonoid 3'-hydroxylase	0.3438	0	0.5111	1.0333	4	0	6	13	0.11171	0.68272	0.086942
Unigene36321_All	PoF3'H16	flavonoid 3'-monooxygenase; flavonoid 3'-hydroxylase	0.4445	0.1637	1.4981	0.4111	5	2	17	5	0.37499	0.030962	0.92853
Unigene38199_All	PoF3'H17	flavonoid 3'-monooxygenase; flavonoid 3'-hydroxylase	0	0.0788	0.7635	0.0792	0	1	9	1	0.67247	0.006824	0.6397
Unigene6527_All	PoF3'H18	flavonoid 3'-monooxygenase; flavonoid 3'-hydroxylase	0.9074	3.1167	2.2284	1.1774	67	250	166	94	9.5381e-22	6.7977e-10	0.17241
Unigene7417_All	PoF3'H19	flavonoid 3'-monooxygenase; flavonoid 3'-hydroxylase	0.1892	0.9581	0.8909	0.7875	4	22	19	18	0.0025992	0.0057101	0.011374
CL4976.Contig1_All	PoF3'H20	flavonoid 3'-monooxygenase; flavonoid 3'-hydroxylase	110.29	232.137	353.007	293.336	10855	24819	35051	31216	0	0	0
CL8381.Contig7_All	PoF3'H21	flavonoid 3'-monooxygenase; flavonoid 3'-hydroxylase	1.7567	0.5391	2.7732	2.8885	27	9	43	48	0.004028	0.12982	0.071958
Unigene11239_All	PoF3'H22	flavonoid 3'-monooxygenase; flavonoid 3'-hydroxylase	0.9447	0.7247	3.0433	5.8247	12	10	39	80	0.67395	0.00062157	9.0586e-12
dihydroflavonol reductase
CL2918.Contig1_All	PoDFR1	bifunctional dihydroflavonol 4-reductase/flavanone 4-reductase	7.172	12.8162	14.7759	19.7261	153	297	318	455	1.8883e-08	3.863e-13	7.5676e-30
CL3738.Contig1_All	PoDFR2	bifunctional dihydroflavonol 4-reductase/flavanone 4-reductase	0.3646	0.3836	0.2065	0.3854	7	8	4	8	0.95936	0.5257	0.94884
CL3738.Contig2_All	PoDFR3	bifunctional dihydroflavonol 4-reductase/flavanone 4-reductase	0.5508	0.9015	1.638	2.3774	9	16	27	42	0.383	0.0090549	2.9308e-05
Unigene22381_All	PoDFR4	bifunctional dihydroflavonol 4-reductase/flavanone 4-reductase	2.4377	4.6484	7.9394	6.2659	154	319	506	428	1.2475e-10	1.1254e-42	1.9856e-25
Unigene25776_All	PoDFR5	bifunctional dihydroflavonol 4-reductase/flavanone 4-reductase	2.0779	2.2671	2.4793	2.8293	108	128	130	159	0.64737	0.29705	0.02816
Unigene397_All	PoDFR6	bifunctional dihydroflavonol 4-reductase/flavanone 4-reductase	1.3482	2.4693	5.3454	6.71	97	193	388	522	3.9669e-06	2.0578e-40	3.8933e-63
leucoanthocyanidin dioxygenase
CL8779.Contig2_All	PoLDOX1	leucoanthocyanidin dioxygenase	90.1452	272.514	143.467	215.368	7819	25677	12554	20198	0	2.5629e-232	0
glucosyltransferase
CL4190.Contig1_All	PoUFGT1	anthocyanidin 3-O-glucosyltransferase	33.3003	19.2186	21.125	71.4683	2911	1825	1863	6755	3.0242e-76	8.385e-53	1.0733e-279
CL4190.Contig2_All	PoUFGT2	anthocyanidin 3-O-glucosyltransferase	28.6803	38.8005	39.8574	7.859	2204	3239	3090	653	5.6014e-27	3.3631e-31	1.0134e-220
Unigene15292_All	PoUFGT3	anthocyanidin 3-O-glucosyltransferase	2.1441	1.4289	3.9246	0.8394	163	118	301	69	0.0027749	1.8022e-09	5.2075e-11
Unigene24124_All	PoUFGT4	anthocyanin 5-O-glucosyltransferase	4.6712	9.1517	6.0075	15.9852	390	830	506	1443	2.5581e-28	0.00075895	5.7702e-123
Unigene26009_All	PoUFGT5	anthocyanin 5-O-glucosyltransferase	2.232	4.8704	3.0728	1.9879	54	128	75	52	3.6892e-06	0.14696	0.64948
flavonol synthase
CL8054.Contig1_All	PoFLS1	flavonol synthase	289.693	153.636	108.761	50.1274	38302	22066	14507	7166	0	0	0
Unigene18586_All	PoFLS2	flavonol synthase	29.1777	30.0269	31.5673	11.4931	1815	2029	1981	773	0.5259	0.040254	8.3531e-113
Unigene18595_All	PoFLS3	flavonol synthase	0.9988	1.4196	0.2953	3.3549	57	88	17	207	0.087912	1.0392e-05	6.1491e-18
Unigene22443_All	PoFLS4	flavonol synthase	20.8145	4.6999	12.8464	7.2106	1431	351	891	536	1.1021e-172	4.3327e-29	3.9918e-108
Unigene3277_All	PoFLS5	flavonol synthase	4.7638	3.4789	36.6685	50.7294	179	142	1390	2061	0.015466	4.9341e-228	0
putative anthocyanin transporters
CL3250.Contig6_All	PoMATE1	multidrug and toxin extrusion (MATE) transporter	0.3516	0.3572	1.4183	0.6841	29	32	118	61	0.9689	6.2356e-13	0.0065839
Unigene15337_All	PoMATE2	multidrug and toxin extrusion (MATE) transporter	0.4276	0.602	1.097	3.2336	17	26	44	139	0.4234	0.0021508	3.4403e-22
Unigene23087_All	PoMATE3	multidrug and toxin extrusion (MATE) transporter	0.3445	0.3567	0.939	2.0709	16	18	44	104	0.95271	0.0012195	7.2551e-15
Unigene22202_All	PoMATE4	multidrug and toxin extrusion (MATE) transporter	0.2888	0.5787	1.3809	0.9114	17	37	82	58	0.041294	1.6249e-10	2.732e-05
CL9099.Contig1_All	PoMATE5	multidrug and toxin extrusion (MATE) transporter	64.2051	14.3726	75.7364	23.18	6699	1629	7972	2615	0	3.1695e-22	0
CL1412.Contig1_All	PoMATE6	multidrug and toxin extrusion (MATE) transporter	0.9159	0.1561	1.0508	1.0118	108	20	125	129	1.4953e-16	0.43593	0.56163
Unigene7445_All	PoMATE7	multidrug and toxin extrusion (MATE) transporter	1.0867	1.0616	0.9453	2.5434	49	52	43	124	0.94026	0.63708	6.3225e-07
Unigene9812_All	PoMATE8	multidrug and toxin extrusion (MATE) transporter	0.0783	0	1.0087	0.5792	2	0	26	16	0.35585	1.0387e-05	0.0035861
CL5725.Contig1_All	PoMATE9	multidrug and toxin extrusion (MATE) transporter	1.6732	0.6478	0.62	0.4339	107	45	40	30	1.6539e-07	1.1059e-07	4.3316e-12
CL5725.Contig2_All	PoMATE10	multidrug and toxin extrusion (MATE) transporter	0.8102	0.6033	0.5905	0.3637	68	55	50	33	0.19843	0.1747	0.00033323
CL5725.Contig3_All	PoMATE11	multidrug and toxin extrusion (MATE) transporter	0.6364	0.7218	0.6646	0.3784	56	69	59	36	0.62684	0.88173	0.030397
CL3250.Contig3_All	PoMATE12	multidrug and toxin extrusion (MATE) transporter	1.4119	1.6953	2.3122	1.9871	23	30	38	35	0.65696	0.12833	0.30444
CL347.Contig31_All	PoMATE13	multidrug and toxin extrusion (MATE) transporter	1.9707	2.2615	3.6394	5.6179	73	91	136	225	0.53466	8.0419e-05	6.0682e-16
CL347.Contig38_All	PoMATE14	multidrug and toxin extrusion (MATE) transporter	0.0706	0.0325	0.1515	0.261	6	3	13	24	0.4254	0.22211	0.004881
CL347.Contig43_All	PoMATE15	multidrug and toxin extrusion (MATE) transporter	0.3863	0.5257	0.7159	1.0097	23	34	43	65	0.4003	0.040265	0.00010656
CL347.Contig44_All	PoMATE16	multidrug and toxin extrusion (MATE) transporter	0.4094	0.5798	0.7179	1.0048	26	40	46	69	0.29147	0.051842	0.00015251
CL347.Contig58_All	PoMATE17	multidrug and toxin extrusion (MATE) transporter	1.1037	1.3335	1.0484	0.2977	48	63	46	14	0.47337	0.8712	1.075e-05
Unigene26673_All	PoMATE18	multidrug and toxin extrusion (MATE) transporter	0.3011	0.5544	0.3358	0	8	16	9	0	0.28059	0.88939	0.0069993
Unigene33928_All	PoMATE19	multidrug and toxin extrusion (MATE) transporter	1.1049	1.55	2.8685	3.747	21	32	55	77	0.3695	0.00042935	2.9137e-07
CL347.Contig50_All	PoMATE20	multidrug and toxin extrusion (MATE) transporter	0	0.0328	0.0118	0.011	0	3	1	1	0.26174	0.6392	0.64296
CL347.Contig12_All	PoMATE21	multidrug and toxin extrusion (MATE) transporter	0	0	0	0	0	0	0	0	--	--	--
CL347.Contig13_All	PoMATE22	multidrug and toxin extrusion (MATE) transporter	0	0	0	0	0	0	0	0	--	--	--
CL347.Contig41_All	PoMATE23	multidrug and toxin extrusion (MATE) transporter	0	0	0	0	0	0	0	0	--	--	--
CL347.Contig42_All	PoMATE24	multidrug and toxin extrusion (MATE) transporter	0	0	0	0	0	0	0	0	--	--	--
CL347.Contig22_All	PoMATE25	multidrug and toxin extrusion (MATE) transporter	0.0234	0	0	0	2	0	0	0	0.35811	0.38414	0.32282
CL347.Contig53_All	PoMATE26	multidrug and toxin extrusion (MATE) transporter	0	0	0	0.0108	0	0	0	1	--	--	0.64294
CL347.Contig56_All	PoMATE27	multidrug and toxin extrusion (MATE) transporter	0.0666	0	0.0528	0.0862	5	0	4	7	0.060561	0.82849	0.7632
CL347.Contig10_All	PoMATE28	multidrug and toxin extrusion (MATE) transporter	0	0	0	0	0	0	0	0	--	--	--
CL347.Contig16_All	PoMATE29	multidrug and toxin extrusion (MATE) transporter	0.2224	0.2815	0.3306	0.5656	16	22	24	44	0.62139	0.355	0.0023128
CL347.Contig30_All	PoMATE30	multidrug and toxin extrusion (MATE) transporter	0	0	0	0	0	0	0	0	--	--	--
CL347.Contig37_All	PoMATE31	multidrug and toxin extrusion (MATE) transporter	0.0236	0	0.0117	0.0328	2	0	1	3	0.3581	0.73551	0.82676
CL347.Contig60_All	PoMATE32	multidrug and toxin extrusion (MATE) transporter	0.2493	0.2933	0.3295	0.5637	18	23	24	44	0.73277	0.52252	0.0066557
CL347.Contig61_All	PoMATE33	multidrug and toxin extrusion (MATE) transporter	0.2101	0.2659	0.3123	0.5343	16	22	24	44	0.62137	0.35498	0.0023126
CL347.Contig63_All	PoMATE34	multidrug and toxin extrusion (MATE) transporter	0.2501	0.2979	0.3646	0.5987	17	22	25	44	0.71755	0.36814	0.0040009
CL347.Contig9_All	PoMATE35	multidrug and toxin extrusion (MATE) transporter	0	0.0235	0.0127	0	0	2	1	0	0.42669	0.63917	--
CL347.Contig59_All	PoMATE36	multidrug and toxin extrusion (MATE) transporter	0.0455	0.0314	0	0.0211	4	3	0	2	0.75359	0.12905	0.50582
CL347.Contig62_All	PoMATE37	multidrug and toxin extrusion (MATE) transporter	0.0262	0	0	0	2	0	0	0	0.35807	0.38413	0.32281
CL347.Contig11_All	PoMATE38	multidrug and toxin extrusion (MATE) transporter	0	0	0	0	0	0	0	0	--	--	--
CL347.Contig51_All	PoMATE39	multidrug and toxin extrusion (MATE) transporter	0.0502	0.0116	0	0	4	1	0	0	0.30967	0.12906	0.094966
CL347.Contig21_All	PoMATE40	multidrug and toxin extrusion (MATE) transporter	0.0119	0	0	0	1	0	0	0	0.60802	0.6374	0.57446
CL347.Contig49_All	PoMATE41	multidrug and toxin extrusion (MATE) transporter	0.0245	0	0.0243	0.0227	2	0	2	2	0.35808	1.0001	0.95007
CL347.Contig35_All	PoMATE42	multidrug and toxin extrusion (MATE) transporter	0.0546	0.0503	0.0542	0.0126	4	4	4	1	0.93903	1.003	0.2785
CL347.Contig40_All	PoMATE43	multidrug and toxin extrusion (MATE) transporter	0	0.0377	0.0135	0.0126	0	3	1	1	0.26175	0.63921	0.64297
CL347.Contig20_All	PoMATE44	multidrug and toxin extrusion (MATE) transporter	0.0268	0.0123	0	0	2	1	0	0	0.68763	0.38415	0.32283
CL347.Contig32_All	PoMATE45	multidrug and toxin extrusion (MATE) transporter	0.0261	0.0722	0.0907	0.0604	2	6	7	5	0.36025	0.21139	0.45434
CL347.Contig64_All	PoMATE46	multidrug and toxin extrusion (MATE) transporter	0.1589	0.0266	0.1861	0.0534	11	2	13	4	0.024126	0.80174	0.098739
CL347.Contig36_All	PoMATE47	multidrug and toxin extrusion (MATE) transporter	0.1096	0	0.0543	0.0253	8	0	4	2	0.0089097	0.39577	0.091163
CL347.Contig15_All	PoMATE48	multidrug and toxin extrusion (MATE) transporter	0	0	0	0	0	0	0	0	--	--	--
CL347.Contig17_All	PoMATE49	multidrug and toxin extrusion (MATE) transporter	0	0	0	0	0	0	0	0	--	--	--
CL347.Contig14_All	PoMATE50	multidrug and toxin extrusion (MATE) transporter	0	0	0	0	0	0	0	0	--	--	--
CL347.Contig18_All	PoMATE51	multidrug and toxin extrusion (MATE) transporter	0	0	0	0	0	0	0	0	--	--	--
CL347.Contig8_All	PoMATE52	multidrug and toxin extrusion (MATE) transporter	0	0.0237	0	0.0238	0	1	0	1	0.67666	--	0.64293
Unigene26670_All	PoMATE53	multidrug and toxin extrusion (MATE) transporter	0.025	0.023	0	0.0231	1	1	0	1	0.95679	0.63493	0.95638
Unigene26672_All	PoMATE54	multidrug and toxin extrusion (MATE) transporter	0.0227	0.0209	0	0.042	1	1	0	2	0.95678	0.63491	0.76088
CL347.Contig55_All	PoMATE55	multidrug and toxin extrusion (MATE) transporter	0	0	0.019	0	0	0	1	0	--	0.63919	--
CL347.Contig67_All	PoMATE56	multidrug and toxin extrusion (MATE) transporter	0	0	0.0354	0	0	0	2	0	--	0.39056	--
CL347.Contig47_All	PoMATE57	multidrug and toxin extrusion (MATE) transporter	0.0426	0	0.0211	0	2	0	1	0	0.35809	0.73549	0.32282
CL347.Contig45_All	PoMATE58	multidrug and toxin extrusion (MATE) transporter	0	0	0.0391	0	0	0	2	0	--	0.39057	--
Unigene29729_All	PoMATE59	multidrug and toxin extrusion (MATE) transporter	0.7617	1.1867	1.452	1.68	13	22	25	31	0.34333	0.12141	0.030395
Unigene26669_All	PoMATE60	multidrug and toxin extrusion (MATE) transporter	0.0655	0.2411	0.2596	0.3028	2	8	8	10	0.17493	0.13874	0.062856
Unigene17035_All	PoMATE61	multidrug and toxin extrusion (MATE) transporter	0.6375	0.7595	0.7434	1.0752	17	22	20	31	0.71743	0.75391	0.14217
CL347.Contig48_All	PoMATE62	multidrug and toxin extrusion (MATE) transporter	0.363	0.4654	0.6168	0.8393	28	39	48	70	0.46774	0.05949	0.00031723
CL347.Contig1_All	PoMATE63	multidrug and toxin extrusion (MATE) transporter	0	0	0	0	0	0	0	0	--	--	--
CL347.Contig26_All	PoMATE64	multidrug and toxin extrusion (MATE) transporter	0	0	0	0	0	0	0	0	--	--	--
CL347.Contig3_All	PoMATE65	multidrug and toxin extrusion (MATE) transporter	0	0	0	0	0	0	0	0	--	--	--
CL347.Contig4_All	PoMATE66	multidrug and toxin extrusion (MATE) transporter	0	0	0	0	0	0	0	0	--	--	--
CL347.Contig5_All	PoMATE67	multidrug and toxin extrusion (MATE) transporter	0.2079	0.2632	0.3092	0.5289	16	22	24	44	0.62138	0.35499	0.0023127
CL347.Contig7_All	PoMATE68	multidrug and toxin extrusion (MATE) transporter	0.2187	0.2768	0.3252	0.5562	16	22	24	44	0.62135	0.35497	0.0023125
CL347.Contig27_All	PoMATE69	multidrug and toxin extrusion (MATE) transporter	0.0114	0	0	0	1	0	0	0	0.60801	0.63738	0.57445
CL347.Contig2_All	PoMATE70	multidrug and toxin extrusion (MATE) transporter	0	0	0	0	0	0	0	0	--	--	--
Unigene10134_All	PoMATE71	multidrug and toxin extrusion (MATE) transporter	0.6018	0.9065	1.6269	1.3156	11	18	30	26	0.43554	0.01014	0.053045
Unigene28857_All	PoMATE72	multidrug and toxin extrusion (MATE) transporter	9.6754	8.2135	16.3098	16.4502	167	154	284	307	0.25463	3.639e-07	9.234e-08
Unigene22969_All	PoMATE73	multidrug and toxin extrusion (MATE) transporter	1.1034	1.8753	2.0192	1.9625	13	24	24	25	0.2292	0.15484	0.15474
Unigene2934_All	PoMATE74	multidrug and toxin extrusion (MATE) transporter	0.5404	0.2487	0.8928	0.9163	6	3	10	11	0.42483	0.48726	0.42089
CL5234.Contig1_All	PoMATE75	multidrug and toxin extrusion (MATE) transporter	1.5446	0.8563	1.8525	1.0655	181	109	219	135	4.7223e-06	0.143	0.0028906
Unigene2795_All	PoMATE76	multidrug and toxin extrusion (MATE) transporter	1.1103	0.589	1.455	0.9573	59	34	78	55	0.0091619	0.21743	0.54161
CL5989.Contig2_All	PoMATE77	multidrug and toxin extrusion (MATE) transporter	0.5675	0.884	0.8978	0.7166	52	88	83	71	0.029651	0.02495	0.30075
CL5234.Contig2_All	PoMATE78	multidrug and toxin extrusion (MATE) transporter	0.825	0.5523	0.7806	1.0405	22	16	21	30	0.35834	0.90898	0.53034
Unigene1226_All	PoMATE79	multidrug and toxin extrusion (MATE) transporter	2.7355	6.799	5.423	5.2623	50	135	100	104	5.254e-08	0.00023764	0.00032069
CL551.Contig1_All	PoMATE80	multidrug and toxin extrusion (MATE) transporter	0.2734	0.4795	0.6066	0.3854	21	40	47	32	0.082443	0.0060095	0.32507
CL551.Contig2_All	PoMATE81	multidrug and toxin extrusion (MATE) transporter	0.1795	0.3658	0.3558	0.1897	14	31	28	16	0.06059	0.078624	0.92509
Unigene602_All	PoMATE82	multidrug and toxin extrusion (MATE) transporter	21.8702	21.5548	26.9743	32.6138	2407	2577	2995	3881	0.727	1.7532e-13	1.6698e-53
Unigene7817_All	PoMATE83	multidrug and toxin extrusion (MATE) transporter	6.3751	6.4605	18.1825	15.5778	595	655	1712	1572	0.88733	1.3153e-120	6.6248e-84
Unigene3176_All	PoMATE84	multidrug and toxin extrusion (MATE) transporter	0.845	0.8486	1.0026	2.1787	66	72	79	184	0.9897	0.44818	1.7951e-11
CL3250.Contig4_All	PoMATE85	multidrug and toxin extrusion (MATE) transporter	0.5207	0.5419	0.4825	0.691	46	52	43	66	0.91007	0.81114	0.22342
CL3250.Contig5_All	PoMATE86	multidrug and toxin extrusion (MATE) transporter	0.2361	0.25	0.3511	0.3494	20	23	30	32	0.91634	0.29108	0.26149
CL3250.Contig2_All	PoMATE87	multidrug and toxin extrusion (MATE) transporter	0.116	0.183	0.2135	0.2298	7	12	13	15	0.499	0.32391	0.21619
CL3250.Contig1_All	PoMATE88	multidrug and toxin extrusion (MATE) transporter	0.114	0.1798	0.2098	0.2258	7	12	13	15	0.49901	0.32392	0.2162
CL1375.Contig10_All	PoMATE89	multidrug and toxin extrusion (MATE) transporter	0.4007	0.611	0.6951	0.2085	32	53	56	18	0.12535	0.032408	0.050167
CL1375.Contig3_All	PoMATE90	multidrug and toxin extrusion (MATE) transporter	1.878	1.2611	3.1647	2.1865	170	124	289	214	0.0026477	2.8637e-07	0.22065
CL1375.Contig4_All	PoMATE91	multidrug and toxin extrusion (MATE) transporter	3.4485	6.0156	6.7169	7.09	314	595	617	698	4.3648e-15	8.6257e-22	5.1172e-27
CL1375.Contig8_All	PoMATE92	multidrug and toxin extrusion (MATE) transporter	0.8283	1.6968	1.7114	0.8632	71	158	148	80	1.4089e-06	1.4216e-06	0.86256
Unigene12418_All	PoMATE93	multidrug and toxin extrusion (MATE) transporter	0.7324	1.1058	1.8296	1.2464	25	41	63	46	0.20044	0.00024059	0.06078
Unigene27019_All	PoMATE94	multidrug and toxin extrusion (MATE) transporter	1.1604	2.0212	2.5485	0.5892	102	193	226	56	2.1224e-05	7.4531e-11	0.00011278
Unigene31711_All	PoMATE95	multidrug and toxin extrusion (MATE) transporter	0.1801	0.5527	0.4464	0.0278	6	20	15	1	0.030868	0.11861	0.09964
CL1375.Contig11_All	PoMATE96	multidrug and toxin extrusion (MATE) transporter	0.3566	0.3077	0.4087	0.2886	32	30	37	28	0.68802	0.69775	0.52807
CL1375.Contig12_All	PoMATE97	multidrug and toxin extrusion (MATE) transporter	3.4007	3.6452	3.2324	2.6282	292	340	280	244	0.53635	0.6696	0.0073638
CL1375.Contig1_All	PoMATE98	multidrug and toxin extrusion (MATE) transporter	2.2528	2.094	2.916	2.2049	206	208	269	218	0.6056	0.015598	0.87696
CL1375.Contig5_All	PoMATE99	multidrug and toxin extrusion (MATE) transporter	0.304	0.3398	0.4412	0.3514	28	34	41	35	0.77657	0.23054	0.66782
CL1375.Contig7_All	PoMATE100	multidrug and toxin extrusion (MATE) transporter	0.3643	0.4394	0.3735	0.151	29	38	30	13	0.60278	0.96363	0.015398
CL1375.Contig9_All	PoMATE101	multidrug and toxin extrusion (MATE) transporter	0.3346	0.3697	0.2764	0.2786	30	36	25	27	0.78441	0.62705	0.59599
CL1375.Contig2_All	PoMATE102	multidrug and toxin extrusion (MATE) transporter	1.0655	1.7516	2.1124	2.6748	14	25	28	38	0.24932	0.078635	0.005595
Unigene9666_All	PoMATE103	multidrug and toxin extrusion (MATE) transporter	1.5239	0.7256	1.5887	1.9197	58	30	61	79	0.0027748	0.88437	0.27688
Unigene24452_All	PoMATE104	multidrug and toxin extrusion (MATE) transporter	1.4759	0.8361	1.1254	1.12	39	24	30	32	0.066025	0.40312	0.35048
Unigene14072_All	PoMATE105	multidrug and toxin extrusion (MATE) transporter	0.4928	0.4536	0.9071	0.9115	7	7	13	14	0.92295	0.32373	0.28216
Unigene26663_All	PoMATE106	multidrug and toxin extrusion (MATE) transporter	0.6223	0.5729	0.4406	0.3289	7	7	5	4	0.92262	0.69351	0.42703
CL1412.Contig2_All	PoMATE107	multidrug and toxin extrusion (MATE) transporter	0.6847	1.0793	0.3478	0.5541	80	137	41	70	0.0039073	0.0012471	0.29117
CL1375.Contig13_All	PoMATE108	multidrug and toxin extrusion (MATE) transporter	0.3638	0.4735	0.5845	0.1624	29	41	47	14	0.42606	0.096516	0.024881
CL7278.Contig1_All	PoMATE109	multidrug and toxin extrusion (MATE) transporter	18.9412	31.3157	38.6367	62.4552	1642	2949	3379	5854	1.3902e-60	3.7229e-130	0
CL7278.Contig2_All	PoMATE110	multidrug and toxin extrusion (MATE) transporter	8.6582	7.7185	12.7008	15.1065	696	674	1030	1313	0.078514	3.8757e-14	9.3213e-33
CL440.Contig1_All	PoMATE111	multidrug and toxin extrusion (MATE) transporter	1.5128	1.1536	0.7274	5.3667	134	111	65	514	0.080352	3.6928e-06	5.1645e-46
CL1380.Contig10_All	PoMATE112	multidrug and toxin extrusion (MATE) transporter	2.936	2.9151	2.7076	4.1701	560	604	521	860	0.93948	0.30743	4.1036e-10
CL1380.Contig11_All	PoMATE113	multidrug and toxin extrusion (MATE) transporter	1.4753	1.1259	1.0236	1.4701	310	257	217	334	0.0047349	0.00015481	0.97198
CL1380.Contig8_All	PoMATE114	multidrug and toxin extrusion (MATE) transporter	0.4995	0.3817	0.5546	0.6283	100	83	112	136	0.1447	0.59245	0.14129
CL1380.Contig9_All	PoMATE115	multidrug and toxin extrusion (MATE) transporter	0.5683	0.4883	0.5117	0.6965	120	112	109	159	0.38688	0.57515	0.15691
Unigene1814_All	PoMATE116	multidrug and toxin extrusion (MATE) transporter	24.438	31.9299	31.1867	24.451	2237	3175	2880	2420	3.1478e-21	5.2661e-17	0.98927
Unigene21983_All	PoMATE117	multidrug and toxin extrusion (MATE) transporter	2.2511	2.5204	1.3268	2.3071	37	45	22	41	0.73335	0.1052	0.94396
CL440.Contig2_All	PoMATE118	multidrug and toxin extrusion (MATE) transporter	0.0472	0.0434	0.0468	0.3929	1	1	1	9	0.95838	0.997	0.035448
CL1380.Contig4_All	PoMATE119	multidrug and toxin extrusion (MATE) transporter	3.631	2.6028	2.9797	3.606	122	95	101	131	0.039298	0.25068	0.96388
CL60.Contig1_All	PoMATE120	multidrug and toxin extrusion (MATE) transporter	10.4615	6.3225	12.7516	6.2734	492	323	605	319	1.1233e-11	0.0038761	3.9523e-12
CL8858.Contig1_All	PoMATE121	multidrug and toxin extrusion (MATE) transporter	12.7739	10.8978	8.5085	3.4239	314	291	211	91	0.11181	2.2562e-05	8.5462e-33
CL8858.Contig2_All	PoMATE122	multidrug and toxin extrusion (MATE) transporter	110.029	96.9497	143.905	84.0579	9501	9094	12536	7848	8.4466e-17	1.1236e-85	1.0912e-68
Unigene239_All	PoMATE123	multidrug and toxin extrusion (MATE) transporter	1.4045	1.7286	1.1804	1.5673	92	123	78	111	0.24233	0.3949	0.55256
Unigene4925_All	PoMATE124	multidrug and toxin extrusion (MATE) transporter	15.1613	10.1595	16.6982	9.7876	702	511	780	490	4.033e-11	0.13248	4.5191e-13
CL3250.Contig7_All	PoMATE125	multidrug and toxin extrusion (MATE) transporter	1.1607	2.7946	2.3011	2.2296	13	34	26	27	0.016001	0.09207	0.094021
CL8422.Contig3_All	PoMRP1	ATP binding cassette (ABC) transporter	0.2787	0.4974	1.2029	2.1376	65	126	283	539	0.00049199	5.7377e-32	8.6112e-85
Unigene15095_All	PoMRP2	ATP binding cassette (ABC) transporter	0.3096	0.2932	0.9821	4.9091	70	72	224	1200	0.82863	1.173e-18	5.5647e-246
CL4202.Contig3_All	PoMRP3	ATP binding cassette (ABC) transporter	24.316	10.8513	16.7822	1.7985	5877	2849	4092	470	8.4644e-291	1.3813e-73	0
CL4202.Contig4_All	PoMRP4	ATP binding cassette (ABC) transporter	1.5178	0.6418	1.0886	0.1769	246	113	178	31	4.1794e-14	0.0025721	1.884e-45
Unigene20066_All	PoMRP5	ATP binding cassette (ABC) transporter	0	0.6781	0.7302	0.9084	0	9	9	12	0.0096156	0.0068487	0.0012121
Unigene16290_All	PoMRP6	ATP binding cassette (ABC) transporter	1.1904	1.3496	1.6271	0.4752	95	117	131	41	0.51453	0.05057	1.335e-06
Unigene26412_All	PoMRP7	ATP binding cassette (ABC) transporter	0.4167	0.1918	2.0135	1.2043	8	4	39	25	0.3413	2.0978e-05	0.014089
CL8422.Contig1_All	PoMRP8	ATP binding cassette (ABC) transporter	1.2526	0	0	0	15	0	0	0	8.0563e-05	0.00013848	6.0155e-05
Unigene12110_All	PoMRP9	ATP binding cassette (ABC) transporter	1.1545	0.9141	1.7492	1.3886	193	166	295	251	0.066347	3.1412e-05	0.097965
Unigene14088_All	PoMRP10	ATP binding cassette (ABC) transporter	0.5729	0.7032	0.6941	0.7654	9	12	11	13	0.76795	0.78187	0.62512
Unigene20009_All	PoMRP11	ATP binding cassette (ABC) transporter	0.3257	0.1999	0.825	0.7028	9	6	23	21	0.50821	0.038388	0.093016
Unigene35534_All	PoMRP12	ATP binding cassette (ABC) transporter	0.0996	0.1834	0.5926	0.7372	1	2	6	8	0.78087	0.14624	0.058336
CL7632.Contig1_All	PoMRP13	ATP binding cassette (ABC) transporter	0.9358	0.6203	1.5955	1.9041	25	18	43	55	0.30992	0.075789	0.0065127
CL7632.Contig3_All	PoMRP14	ATP binding cassette (ABC) transporter	1.1054	0.8115	1.5535	1.5918	79	63	112	123	0.13997	0.050801	0.024426
Unigene17822_All	PoMRP15	ATP binding cassette (ABC) transporter	0.7783	0.4777	1.0287	1.7396	12	8	16	29	0.42992	0.61523	0.03458
Unigene22862_All	PoMRP16	ATP binding cassette (ABC) transporter	0.5707	0.4128	0.1212	0.9048	14	11	3	24	0.57447	0.02074	0.26409
Unigene28963_All	PoMRP17	ATP binding cassette (ABC) transporter	2.5857	1.7714	1.0729	3.5037	43	32	18	63	0.20027	0.0040983	0.20151
Unigene6498_All	PoMRP18	ATP binding cassette (ABC) transporter	0.8729	1.1479	0.4944	1.3609	35	50	20	59	0.35373	0.091218	0.07017
Unigene9427_All	PoMRP19	ATP binding cassette (ABC) transporter	1.05	1.9728	0.7129	2.1284	73	149	50	160	3.2946e-05	0.079044	1.0963e-06
CL99.Contig2_All	PoMRP20	ATP binding cassette (ABC) transporter	52.9162	33.5754	51.8208	34.0368	12869	8870	12714	8950	7.8427e-241	0.18282	7.8233e-228
Unigene18760_All	PoMRP21	ATP binding cassette (ABC) transporter	0.7319	0.3981	0.4946	1.0153	22	13	15	33	0.1616	0.38309	0.33977
Unigene35213_All	PoMRP22	ATP binding cassette (ABC) transporter	0.1801	0.0829	0.2678	1.1662	2	1	3	14	0.68568	0.7918	0.0096417
Unigene28867_All	PoMRP23	ATP binding cassette (ABC) transporter	0.6785	0.6246	1.0088	1.1922	10	10	15	19	0.909	0.48383	0.23491
Unigene8438_All	PoMRP24	ATP binding cassette (ABC) transporter	0.6637	0.423	0.3036	0.3777	13	9	6	8	0.44704	0.20864	0.31076
CL99.Contig3_All	PoMRP25	ATP binding cassette (ABC) transporter	0.2895	0.2665	0.4304	0.8701	4	4	6	13	0.93846	0.68326	0.087011
CL99.Contig1_All	PoMRP26	ATP binding cassette (ABC) transporter	0.4625	0.0851	0.275	0.6843	5	1	3	8	0.19403	0.63608	0.62148
Unigene1333_All	PoMRP27	ATP binding cassette (ABC) transporter	0.5145	0.3014	0.6027	0.7786	11	7	13	18	0.41564	0.80153	0.3928
Unigene29499_All	PoMRP28	ATP binding cassette (ABC) transporter	0.2068	0.7138	0.6149	0.6215	4	15	12	13	0.05044	0.11133	0.086968
Unigene8343_All	PoMRP29	ATP binding cassette (ABC) transporter	0.5978	0.3302	0.237	0.6082	10	6	4	11	0.39431	0.21349	0.98297
Unigene15096_All	PoMRP30	ATP binding cassette (ABC) transporter	0.9634	1.1287	1.2154	1.1745	22	28	28	29	0.70854	0.56419	0.59772
Unigene15716_All	PoMRP31	ATP binding cassette (ABC) transporter	1.9571	1.2611	2.7374	2.524	180	126	254	251	0.00060974	0.0020366	0.020452
CL4202.Contig2_All	PoMRP32	ATP binding cassette (ABC) transporter	1.363	1.1806	1.1116	1.9425	220	207	181	339	0.24941	0.093567	0.0001301
CL4202.Contig1_All	PoMRP33	ATP binding cassette (ABC) transporter	1.5509	1.0567	1.5736	1.6377	127	94	130	145	0.014301	0.94826	0.74322
Unigene14602_All	PoMRP34	ATP binding cassette (ABC) transporter	0.5454	0.5021	0.7372	0.642	11	11	15	14	0.90428	0.6011	0.76918
CL8422.Contig2_All	PoMRP35	ATP binding cassette (ABC) transporter	3.8048	1.9346	2.5586	1.1166	936	517	635	297	3.4068e-35	7.8532e-14	2.5309e-87
Unigene26035_All	PoMRP36	ATP binding cassette (ABC) transporter	1.1241	0.225	0.872	1.9437	23	5	18	43	0.0010084	0.56992	0.063175
Unigene14969_All	PoMRP37	ATP binding cassette (ABC) transporter	2.1137	1.7954	3.2748	1.4982	595	549	930	456	0.017416	4.2433e-16	1.3529e-07
CL8974.Contig11_All	PoMRP38	ATP binding cassette (ABC) transporter	0.0366	0.0241	0.0829	0.029	7	5	16	6	0.62052	0.13817	0.76024
CL8974.Contig2_All	PoMRP39	ATP binding cassette (ABC) transporter	0.0058	0.0053	0.0172	0.016	1	1	3	3	0.95729	0.52549	0.54011
CL8974.Contig4_All	PoMRP40	ATP binding cassette (ABC) transporter	0.1892	0.1742	0.2144	0.14	35	35	40	28	0.81375	0.71339	0.33638
CL8974.Contig6_All	PoMRP41	ATP binding cassette (ABC) transporter	0.0053	0.0049	0.0105	0.0049	1	1	2	1	0.95728	0.74302	0.95674
Unigene9752_All	PoMRP42	ATP binding cassette (ABC) transporter	2.005	1.9459	4.4987	1.6675	129	136	292	116	0.87891	2.2691e-14	0.23314
Unigene10097_All	PoMRP43	ATP binding cassette (ABC) transporter	0.9786	1.178	0.8208	0.6266	13	17	11	9	0.74429	0.77787	0.41665
Unigene11921_All	PoMRP44	ATP binding cassette (ABC) transporter	0	0.0444	0.7165	1.1142	0	1	15	25	0.6745	0.00015767	3.8269e-07
Unigene37761_All	PoMRP45	ATP binding cassette (ABC) transporter	0.5729	0.1172	1.1989	0.4121	9	2	19	7	0.066034	0.13425	0.624
CL7632.Contig2_All	PoMRP46	ATP binding cassette (ABC) transporter	23.3867	18.4007	33.4328	21.1848	5251	4488	7573	5143	7.0642e-31	9.749e-88	2.0551e-06
Unigene15560_All	PoMRP47	ATP binding cassette (ABC) transporter	2.6823	2.3734	3.9921	3.5397	335	322	503	478	0.21803	9.1691e-08	0.00030304
Unigene28615_All	PoMRP48	ATP binding cassette (ABC) transporter	73.0971	61.1715	86.1853	67.0718	3420	3109	4068	3393	6.5084e-12	1.1479e-11	0.0011669
Unigene38114_All	PoMRP49	ATP binding cassette (ABC) transporter	0.2485	0.2288	0.6569	0.2298	3	3	8	3	0.9437	0.26171	0.94074
Unigene6842_All	PoMRP50	ATP binding cassette (ABC) transporter	7.2753	7.1133	11.9368	7.1521	1224	1300	2026	1301	0.69183	2.3332e-42	0.75197
